# Supplementary material for: Host genetic factors related to innate immunity, environmental sensing and cellular functions are associated with human skin microbiota
Source: Nat Commun. 2022 Oct 19;13:6204. doi: 10.1038/s41467-022-33906-5 (PMC9582029; doi:10.1038/s41467-022-33906-5)
Supplement: Supplementary file 4 — Supplementary Data 1 [file 41467_2022_33906_MOESM4_ESM.xlsx]

## Sheet: Sheet1
										Data set 1			Data set 2
Chr	Position	rsID	Effect allele	EAF	Other allele	Microenv.	Feature	Features in cluster	Data sets	N	Beta ± s.e.	P value	N	Beta ± s.e.	P value	Genes	Selection	Lead SNP
2	17307267	rs72780000	G	0.76	A	Moist	c.Gammaproteobacteria		1:Antecubital fossa (KORA FF4) 2:Antecubital fossa (PopGen)	309	0.24±0.088	7.0x10-03	254	0.46±0.107	2.7x10-05		FM	rs1396075
2	17307871	rs17386061	T	0.76	C	Moist	c.Gammaproteobacteria		1:Antecubital fossa (KORA FF4) 2:Antecubital fossa (PopGen)	306	0.27±0.088	2.7x10-03	254	0.42±0.109	1.6x10-04		FM	rs1396075
2	17310155	rs62123793	C	0.76	T	Moist	c.Gammaproteobacteria		1:Antecubital fossa (KORA FF4) 2:Antecubital fossa (PopGen)	308	0.24±0.088	7.2x10-03	254	0.46±0.107	2.2x10-05		FM	rs1396075
2	17314968	rs13017318	A	0.75	G	Moist	c.Gammaproteobacteria		1:Antecubital fossa (KORA FF4) 2:Antecubital fossa (PopGen)	308	0.24±0.087	6.0x10-03	254	0.46±0.105	2.3x10-05		FM	rs1396075
2	17321585	rs35633652	C	0.76	T	Moist	c.Gammaproteobacteria		1:Antecubital fossa (KORA FF4) 2:Antecubital fossa (PopGen)	308	0.29±0.086	9.2x10-04	254	0.45±0.109	5.1x10-05		FM	rs1396075
2	17322106	rs62123795	C	0.76	T	Moist	c.Gammaproteobacteria		1:Antecubital fossa (KORA FF4) 2:Antecubital fossa (PopGen)	308	0.29±0.086	9.2x10-04	254	0.49±0.106	7.6x10-06		FM	rs1396075
2	17323400	rs1396075	T	0.76	A	Moist	c.Gammaproteobacteria		1:Antecubital fossa (KORA FF4) 2:Antecubital fossa (PopGen)	309	0.29±0.086	7.7x10-04	254	0.49±0.106	7.6x10-06		FM	rs1396075
2	17329729	rs35240977	G	0.77	A	Moist	c.Gammaproteobacteria		1:Antecubital fossa (KORA FF4) 2:Antecubital fossa (PopGen)	310	0.29±0.088	8.5x10-04	254	0.37±0.111	8.1x10-04		FM	rs1396075
2	17336576	rs62123803	C	0.77	G	Moist	c.Gammaproteobacteria		1:Antecubital fossa (KORA FF4) 2:Antecubital fossa (PopGen)	310	0.29±0.088	8.5x10-04	254	0.38±0.11	7.2x10-04		FM	rs1396075
2	17352239	rs35159975	G	0.77	C	Moist	c.Gammaproteobacteria		1:Antecubital fossa (KORA FF4) 2:Antecubital fossa (PopGen)	310	0.26±0.088	3.2x10-03	254	0.4±0.108	2.3x10-04		FM	rs1396075
2	17356216	rs16983299	G	0.77	C	Moist	c.Gammaproteobacteria		1:Antecubital fossa (KORA FF4) 2:Antecubital fossa (PopGen)	301	0.29±0.092	1.8x10-03	254	0.37±0.107	5.7x10-04		FM	rs1396075
2	43774380	rs141311393	G	0.66	A	Moist	a.ASV070 [Veillonella (unc.)]	c.Negativicutes;o.Selenomonadales;f.Veillonellaceae;g.Veillonella;a.ASV070	1:Antecubital fossa (KORA FF4) 2:Antecubital fossa (PopGen)	114	0.48±0.141	9.9x10-04	112	0.58±0.153	2.3x10-04	THADA	FM	rs12466030
2	43775683	rs111747220	T	0.66	A	Moist	a.ASV070 [Veillonella (unc.)]	c.Negativicutes;o.Selenomonadales;f.Veillonellaceae;g.Veillonella;a.ASV070	1:Antecubital fossa (KORA FF4) 2:Antecubital fossa (PopGen)	114	0.48±0.141	9.9x10-04	112	0.58±0.153	2.3x10-04	THADA	FM	rs12466030
2	43779665	rs1873555	T	0.66	C	Moist	a.ASV070 [Veillonella (unc.)]	c.Negativicutes;o.Selenomonadales;f.Veillonellaceae;g.Veillonella;a.ASV070	1:Antecubital fossa (KORA FF4) 2:Antecubital fossa (PopGen)	114	0.48±0.141	9.9x10-04	112	0.58±0.153	2.8x10-04	THADA	FM	rs12466030
2	43780105	rs56304210	G	0.66	T	Moist	a.ASV070 [Veillonella (unc.)]	c.Negativicutes;o.Selenomonadales;f.Veillonellaceae;g.Veillonella;a.ASV070	1:Antecubital fossa (KORA FF4) 2:Antecubital fossa (PopGen)	114	0.48±0.141	9.9x10-04	112	0.58±0.153	2.8x10-04	THADA	FM	rs12466030
2	43780461	rs9973398	T	0.66	C	Moist	a.ASV070 [Veillonella (unc.)]	c.Negativicutes;o.Selenomonadales;f.Veillonellaceae;g.Veillonella;a.ASV070	1:Antecubital fossa (KORA FF4) 2:Antecubital fossa (PopGen)	113	0.47±0.141	1.1x10-03	112	0.58±0.153	2.8x10-04	THADA	FM	rs12466030
2	43780942	rs13000971	T	0.66	C	Moist	a.ASV070 [Veillonella (unc.)]	c.Negativicutes;o.Selenomonadales;f.Veillonellaceae;g.Veillonella;a.ASV070	1:Antecubital fossa (KORA FF4) 2:Antecubital fossa (PopGen)	114	0.48±0.141	9.9x10-04	112	0.58±0.153	2.8x10-04	THADA	FM	rs12466030
2	43785802	rs10164789	A	0.66	G	Moist	a.ASV070 [Veillonella (unc.)]	c.Negativicutes;o.Selenomonadales;f.Veillonellaceae;g.Veillonella;a.ASV070	1:Antecubital fossa (KORA FF4) 2:Antecubital fossa (PopGen)	114	0.48±0.141	9.9x10-04	112	0.58±0.153	2.8x10-04	THADA	FM	rs12466030
2	43789786	rs6738189	C	0.66	G	Moist	a.ASV070 [Veillonella (unc.)]	c.Negativicutes;o.Selenomonadales;f.Veillonellaceae;g.Veillonella;a.ASV070	1:Antecubital fossa (KORA FF4) 2:Antecubital fossa (PopGen)	110	0.45±0.144	2.3x10-03	112	0.58±0.153	2.3x10-04	THADA	FM	rs12466030
2	43790347	rs6712861	A	0.66	T	Moist	a.ASV070 [Veillonella (unc.)]	c.Negativicutes;o.Selenomonadales;f.Veillonellaceae;g.Veillonella;a.ASV070	1:Antecubital fossa (KORA FF4) 2:Antecubital fossa (PopGen)	114	0.48±0.141	9.9x10-04	112	0.58±0.153	2.3x10-04	THADA	FM	rs12466030
2	43791766	rs881476	A	0.66	G	Moist	a.ASV070 [Veillonella (unc.)]	c.Negativicutes;o.Selenomonadales;f.Veillonellaceae;g.Veillonella;a.ASV070	1:Antecubital fossa (KORA FF4) 2:Antecubital fossa (PopGen)	114	0.48±0.141	9.9x10-04	112	0.58±0.153	2.8x10-04	THADA	FM	rs12466030
2	43795076	rs6544673	T	0.66	A	Moist	a.ASV070 [Veillonella (unc.)]	c.Negativicutes;o.Selenomonadales;f.Veillonellaceae;g.Veillonella;a.ASV070	1:Antecubital fossa (KORA FF4) 2:Antecubital fossa (PopGen)	112	0.47±0.142	1.1x10-03	112	0.58±0.153	2.8x10-04	THADA	FM	rs12466030
2	43799775	rs17031065	T	0.65	C	Moist	a.ASV070 [Veillonella (unc.)]	c.Negativicutes;o.Selenomonadales;f.Veillonellaceae;g.Veillonella;a.ASV070	1:Antecubital fossa (KORA FF4) 2:Antecubital fossa (PopGen)	114	0.48±0.141	9.9x10-04	112	0.58±0.153	2.8x10-04	THADA	FM	rs12466030
2	43800174	rs11898207	A	0.65	G	Moist	a.ASV070 [Veillonella (unc.)]	c.Negativicutes;o.Selenomonadales;f.Veillonellaceae;g.Veillonella;a.ASV070	1:Antecubital fossa (KORA FF4) 2:Antecubital fossa (PopGen)	114	0.48±0.141	9.9x10-04	112	0.58±0.153	2.8x10-04	THADA	FM	rs12466030
2	43800889	rs12470831	T	0.65	C	Moist	a.ASV070 [Veillonella (unc.)]	c.Negativicutes;o.Selenomonadales;f.Veillonellaceae;g.Veillonella;a.ASV070	1:Antecubital fossa (KORA FF4) 2:Antecubital fossa (PopGen)	114	0.48±0.141	9.9x10-04	112	0.58±0.153	2.8x10-04	THADA	FM	rs12466030
2	43801712	rs11899823	A	0.66	G	Moist	a.ASV070 [Veillonella (unc.)]	c.Negativicutes;o.Selenomonadales;f.Veillonellaceae;g.Veillonella;a.ASV070	1:Antecubital fossa (KORA FF4) 2:Antecubital fossa (PopGen)	114	0.48±0.141	9.9x10-04	112	0.58±0.153	2.8x10-04	THADA	FM	rs12466030
2	43802347	rs970176	T	0.66	A	Moist	a.ASV070 [Veillonella (unc.)]	c.Negativicutes;o.Selenomonadales;f.Veillonellaceae;g.Veillonella;a.ASV070	1:Antecubital fossa (KORA FF4) 2:Antecubital fossa (PopGen)	114	0.48±0.141	9.9x10-04	112	0.58±0.153	2.3x10-04	THADA	FM	rs12466030
2	43802380	rs2374551	C	0.66	G	Moist	a.ASV070 [Veillonella (unc.)]	c.Negativicutes;o.Selenomonadales;f.Veillonellaceae;g.Veillonella;a.ASV070	1:Antecubital fossa (KORA FF4) 2:Antecubital fossa (PopGen)	114	0.48±0.141	9.9x10-04	112	0.58±0.153	2.3x10-04	THADA	FM	rs12466030
2	43803428	rs6731009	T	0.65	C	Moist	a.ASV070 [Veillonella (unc.)]	c.Negativicutes;o.Selenomonadales;f.Veillonellaceae;g.Veillonella;a.ASV070	1:Antecubital fossa (KORA FF4) 2:Antecubital fossa (PopGen)	114	0.48±0.141	9.9x10-04	112	0.64±0.152	5.7x10-05	THADA	FM	rs12466030
2	43803812	rs12477928	A	0.65	G	Moist	a.ASV070 [Veillonella (unc.)]	c.Negativicutes;o.Selenomonadales;f.Veillonellaceae;g.Veillonella;a.ASV070	1:Antecubital fossa (KORA FF4) 2:Antecubital fossa (PopGen)	114	0.48±0.141	9.9x10-04	112	0.58±0.153	2.8x10-04	THADA	FM	rs12466030
2	43803897	rs12477964	A	0.65	C	Moist	a.ASV070 [Veillonella (unc.)]	c.Negativicutes;o.Selenomonadales;f.Veillonellaceae;g.Veillonella;a.ASV070	1:Antecubital fossa (KORA FF4) 2:Antecubital fossa (PopGen)	114	0.48±0.141	9.9x10-04	112	0.64±0.152	5.7x10-05	THADA	FM	rs12466030
2	43804229	rs13021894	T	0.65	C	Moist	a.ASV070 [Veillonella (unc.)]	c.Negativicutes;o.Selenomonadales;f.Veillonellaceae;g.Veillonella;a.ASV070	1:Antecubital fossa (KORA FF4) 2:Antecubital fossa (PopGen)	114	0.48±0.141	9.9x10-04	112	0.64±0.152	5.7x10-05	THADA	FM	rs12466030
2	43806093	rs11888482	C	0.65	G	Moist	a.ASV070 [Veillonella (unc.)]	c.Negativicutes;o.Selenomonadales;f.Veillonellaceae;g.Veillonella;a.ASV070	1:Antecubital fossa (KORA FF4) 2:Antecubital fossa (PopGen)	114	0.5±0.143	7.3x10-04	112	0.64±0.152	5.7x10-05	THADA	FM	rs12466030
2	43807368	rs11890152	C	0.65	G	Moist	a.ASV070 [Veillonella (unc.)]	c.Negativicutes;o.Selenomonadales;f.Veillonellaceae;g.Veillonella;a.ASV070	1:Antecubital fossa (KORA FF4) 2:Antecubital fossa (PopGen)	114	0.45±0.142	2.1x10-03	112	0.64±0.152	5.7x10-05	THADA	FM	rs12466030
2	43812831	rs12466030	A	0.66	G	Moist	a.ASV070 [Veillonella (unc.)]	c.Negativicutes;o.Selenomonadales;f.Veillonellaceae;g.Veillonella;a.ASV070	1:Antecubital fossa (KORA FF4) 2:Antecubital fossa (PopGen)	114	0.5±0.143	7.3x10-04	112	0.68±0.15	1.5x10-05	THADA	FM	rs12466030
2	43818480	rs6544674	C	0.66	T	Moist	a.ASV070 [Veillonella (unc.)]	c.Negativicutes;o.Selenomonadales;f.Veillonellaceae;g.Veillonella;a.ASV070	1:Antecubital fossa (KORA FF4) 2:Antecubital fossa (PopGen)	114	0.5±0.143	7.3x10-04	112	0.62±0.151	6.9x10-05	THADA	FM	rs12466030
2	43851282	rs28514770	C	0.69	G	Moist	a.ASV070 [Veillonella (unc.)]	c.Negativicutes;o.Selenomonadales;f.Veillonellaceae;g.Veillonella;a.ASV070	1:Antecubital fossa (KORA FF4) 2:Antecubital fossa (PopGen)	103	0.25±0.17	1.4x10-01	112	0.79±0.141	1.8x10-07		FM	rs12466030
3	9159771	rs2664072	G	0.73	A	Dry	g.Micrococcus		1:Dorsal forearm (PopGen) 2:Volar forearm (PopGen)	206	-0.63±0.103	4.4x10-09	196	-0.34±0.112	2.5x10-03	SRGAP3	LD >0.6	rs2664121
3	9161375	rs2664122	G	0.69	A	Dry	g.Micrococcus		1:Dorsal forearm (PopGen) 2:Volar forearm (PopGen)	206	-0.52±0.101	7.0x10-07	196	-0.28±0.108	9.9x10-03	SRGAP3	LD >0.6	rs2664121
3	9164097	rs2664121	T	0.73	G	Dry	g.Micrococcus		1:Dorsal forearm (PopGen) 2:Volar forearm (PopGen)	206	-0.63±0.103	4.3x10-09	196	-0.33±0.112	3.4x10-03	ENSG00000269886,SRGAP3	LD >0.6	rs2664121
3	9167123	rs2075337	G	0.74	T	Dry	g.Micrococcus		1:Dorsal forearm (PopGen) 2:Volar forearm (PopGen)	206	-0.58±0.104	6.5x10-08	196	-0.3±0.114	9.2x10-03	ENSG00000269886,SRGAP3	LD >0.6	rs2664121
3	9168142	rs2543492	C	0.74	T	Dry	g.Micrococcus		1:Dorsal forearm (PopGen) 2:Volar forearm (PopGen)	206	-0.58±0.104	1.1x10-07	196	-0.31±0.113	6.9x10-03	ENSG00000269886,SRGAP3	LD >0.6	rs2664121
3	9171553	rs2664116	C	0.73	G	Dry	g.Micrococcus		1:Dorsal forearm (PopGen) 2:Volar forearm (PopGen)	206	-0.58±0.1	3.0x10-08	196	-0.37±0.107	5.6x10-04	SRGAP3	LD >0.6	rs2664121
3	9172945	rs1300250	C	0.74	A	Dry	g.Micrococcus		1:Dorsal forearm (PopGen) 2:Volar forearm (PopGen)	206	-0.54±0.102	3.0x10-07	196	-0.3±0.11	7.5x10-03	ENSG00000269886,SRGAP3	LD >0.6	rs2664121
3	9174737	rs2664115	T	0.74	G	Dry	g.Micrococcus		1:Dorsal forearm (PopGen) 2:Volar forearm (PopGen)	206	-0.54±0.102	3.1x10-07	196	-0.31±0.11	5.7x10-03	SRGAP3	LD >0.6	rs2664121
3	9177336	rs2664114	C	0.74	G	Dry	g.Micrococcus		1:Dorsal forearm (PopGen) 2:Volar forearm (PopGen)	206	-0.57±0.101	6.9x10-08	196	-0.32±0.11	4.1x10-03	SRGAP3	LD >0.6	rs2664121
3	9179090	rs2664113	A	0.73	G	Dry	g.Micrococcus		1:Dorsal forearm (PopGen) 2:Volar forearm (PopGen)	206	-0.59±0.099	1.6x10-08	196	-0.28±0.109	1.0x10-02	SRGAP3	LD >0.6	rs2664121
3	9179971	rs2675187	A	0.76	C	Dry	g.Micrococcus		1:Dorsal forearm (PopGen) 2:Volar forearm (PopGen)	206	-0.57±0.103	1.3x10-07	196	-0.33±0.112	3.6x10-03	SRGAP3	LD >0.6	rs2664121
3	9181903	rs2543494	T	0.73	C	Dry	g.Micrococcus		1:Dorsal forearm (PopGen) 2:Volar forearm (PopGen)	206	-0.56±0.103	1.3x10-07	196	-0.26±0.113	2.3x10-02	SRGAP3	LD >0.6	rs2664121
3	9188790	rs12629068	C	0.75	T	Dry	g.Micrococcus		1:Dorsal forearm (PopGen) 2:Volar forearm (PopGen)	206	-0.57±0.102	6.1x10-08	196	-0.29±0.111	1.1x10-02	SRGAP3	LD >0.6	rs2664121
3	9190638	rs2543496	G	0.75	T	Dry	g.Micrococcus		1:Dorsal forearm (PopGen) 2:Volar forearm (PopGen)	206	-0.56±0.102	1.5x10-07	196	-0.28±0.111	1.2x10-02	SRGAP3	LD >0.6	rs2664121
3	9192328	rs2664112	G	0.74	C	Dry	g.Micrococcus		1:Dorsal forearm (PopGen) 2:Volar forearm (PopGen)	206	-0.59±0.099	1.4x10-08	196	-0.33±0.107	2.4x10-03	SRGAP3	LD >0.6	rs2664121
3	9192711	rs2668356	C	0.75	T	Dry	g.Micrococcus		1:Dorsal forearm (PopGen) 2:Volar forearm (PopGen)	206	-0.56±0.102	9.8x10-08	196	-0.27±0.111	1.4x10-02	SRGAP3	LD >0.6	rs2664121
3	9193073	rs2664111	G	0.75	C	Dry	g.Micrococcus		1:Dorsal forearm (PopGen) 2:Volar forearm (PopGen)	206	-0.56±0.102	9.8x10-08	196	-0.27±0.111	1.4x10-02	SRGAP3	LD >0.6	rs2664121
3	9193324	rs2675186	C	0.75	T	Dry	g.Micrococcus		1:Dorsal forearm (PopGen) 2:Volar forearm (PopGen)	206	-0.56±0.102	9.8x10-08	196	-0.27±0.111	1.4x10-02	SRGAP3	LD >0.6	rs2664121
3	9194156	rs2543499	G	0.75	A	Dry	g.Micrococcus		1:Dorsal forearm (PopGen) 2:Volar forearm (PopGen)	206	-0.57±0.102	7.9x10-08	196	-0.28±0.111	1.2x10-02	SRGAP3	LD >0.6	rs2664121
3	9194282	rs2675185	C	0.75	T	Dry	g.Micrococcus		1:Dorsal forearm (PopGen) 2:Volar forearm (PopGen)	206	-0.57±0.102	8.3x10-08	196	-0.29±0.111	9.2x10-03	SRGAP3	LD >0.6	rs2664121
3	9194351	rs2675184	C	0.75	G	Dry	g.Micrococcus		1:Dorsal forearm (PopGen) 2:Volar forearm (PopGen)	206	-0.57±0.102	8.3x10-08	196	-0.29±0.111	9.2x10-03	SRGAP3	LD >0.6	rs2664121
3	9194403	rs2675183	A	0.75	G	Dry	g.Micrococcus		1:Dorsal forearm (PopGen) 2:Volar forearm (PopGen)	206	-0.57±0.102	8.3x10-08	196	-0.29±0.111	9.2x10-03	SRGAP3	LD >0.6	rs2664121
3	9194624	rs2675182	C	0.75	T	Dry	g.Micrococcus		1:Dorsal forearm (PopGen) 2:Volar forearm (PopGen)	206	-0.57±0.102	7.9x10-08	196	-0.28±0.111	1.2x10-02	SRGAP3	LD >0.6	rs2664121
3	9194649	rs2664110	G	0.75	C	Dry	g.Micrococcus		1:Dorsal forearm (PopGen) 2:Volar forearm (PopGen)	206	-0.59±0.101	2.4x10-08	196	-0.32±0.109	3.2x10-03	SRGAP3	LD >0.6	rs2664121
3	12502955	rs709167	T	0.53	G	Moist	a.ASV006 [S. hominis]		1:Antecubital fossa (KORA FF4) 2:Antecubital fossa (PopGen)	192	0.27±0.095	4.7x10-03	193	0.35±0.1	5.5x10-04	MKRN2,RAF1,TSEN2	LD >0.6	rs709165
3	12504290	rs1619599	A	0.55	G	Moist	a.ASV006 [S. hominis]		1:Antecubital fossa (KORA FF4) 2:Antecubital fossa (PopGen)	192	0.32±0.097	1.0x10-03	193	0.42±0.099	3.5x10-05	MKRN2,RAF1,TSEN2	LD >0.6	rs709165
3	12504295	rs1699346	A	0.55	C	Moist	a.ASV006 [S. hominis]		1:Antecubital fossa (KORA FF4) 2:Antecubital fossa (PopGen)	192	0.32±0.097	1.0x10-03	193	0.42±0.099	3.5x10-05	MKRN2,RAF1,TSEN2	LD >0.6	rs709165
3	12504923	rs1151987	G	0.55	A	Moist	a.ASV006 [S. hominis]		1:Antecubital fossa (KORA FF4) 2:Antecubital fossa (PopGen)	195	0.3±0.098	2.3x10-03	193	0.42±0.099	3.5x10-05	MKRN2,RAF1,TSEN2	LD >0.6	rs709165
3	12507564	rs1699348	T	0.54	C	Moist	a.ASV006 [S. hominis]		1:Antecubital fossa (KORA FF4) 2:Antecubital fossa (PopGen)	208	0.27±0.093	4.7x10-03	193	0.41±0.099	4.6x10-05	MKRN2,RAF1,TSEN2	LD >0.6	rs709165
3	12508169	rs6768977	A	0.5	G	Moist	a.ASV006 [S. hominis]		1:Antecubital fossa (KORA FF4) 2:Antecubital fossa (PopGen)	199	-0.3±0.093	1.7x10-03	193	-0.39±0.098	1.2x10-04	MKRN2,RAF1,TSEN2	LD >0.6	rs709165
3	12510775	rs2655266	A	0.53	G	Moist	a.ASV006 [S. hominis]		1:Antecubital fossa (KORA FF4) 2:Antecubital fossa (PopGen)	205	0.31±0.097	1.6x10-03	193	0.42±0.099	3.6x10-05	MKRN2,RAF1,TSEN2	LD >0.6	rs709165
3	12510781	rs2655265	T	0.52	C	Moist	a.ASV006 [S. hominis]		1:Antecubital fossa (KORA FF4) 2:Antecubital fossa (PopGen)	205	0.27±0.098	5.8x10-03	193	0.41±0.099	4.8x10-05	MKRN2,RAF1,TSEN2	LD >0.6	rs709165
3	12510892	rs2655264	G	0.53	C	Moist	a.ASV006 [S. hominis]		1:Antecubital fossa (KORA FF4) 2:Antecubital fossa (PopGen)	206	0.32±0.097	1.0x10-03	193	0.42±0.099	3.6x10-05	MKRN2,RAF1,TSEN2	LD >0.6	rs709165
3	12511512	rs1151988	G	0.55	A	Moist	a.ASV006 [S. hominis]		1:Antecubital fossa (KORA FF4) 2:Antecubital fossa (PopGen)	208	0.25±0.093	7.4x10-03	193	0.41±0.098	3.9x10-05	MKRN2,RAF1,TSEN2	LD >0.6	rs709165
3	12511652	rs709166	G	0.55	A	Moist	a.ASV006 [S. hominis]		1:Antecubital fossa (KORA FF4) 2:Antecubital fossa (PopGen)	208	-0.24±0.103	2.3x10-02	193	-0.35±0.097	3.3x10-04	RAF1,TSEN2	LD >0.6	rs709165
3	12514124	rs709165	G	0.54	A	Moist	a.ASV006 [S. hominis]		1:Antecubital fossa (KORA FF4) 2:Antecubital fossa (PopGen)	205	0.35±0.096	3.8x10-04	193	0.41±0.099	4.8x10-05	MKRN2,RAF1,TSEN2	LD >0.6	rs709165
3	12514157	rs709164	G	0.56	A	Moist	a.ASV006 [S. hominis]		1:Antecubital fossa (KORA FF4) 2:Antecubital fossa (PopGen)	206	0.28±0.093	3.1x10-03	193	0.41±0.1	7.3x10-05	MKRN2,RAF1,TSEN2	LD >0.6	rs709165
3	12516501	rs2589673	C	0.56	T	Moist	a.ASV006 [S. hominis]		1:Antecubital fossa (KORA FF4) 2:Antecubital fossa (PopGen)	206	0.27±0.093	4.6x10-03	193	0.41±0.1	6.3x10-05	MKRN2,RAF1,TSEN2	LD >0.6	rs709165
3	12517103	rs1797885	A	0.56	G	Moist	a.ASV006 [S. hominis]		1:Antecubital fossa (KORA FF4) 2:Antecubital fossa (PopGen)	206	0.27±0.093	4.6x10-03	193	0.4±0.099	7.8x10-05	MKRN2,RAF1,TSEN2	LD >0.6	rs709165
3	12518729	rs12714871	C	0.56	T	Moist	a.ASV006 [S. hominis]		1:Antecubital fossa (KORA FF4) 2:Antecubital fossa (PopGen)	206	0.27±0.093	4.6x10-03	193	0.4±0.1	9.0x10-05	MKRN2,RAF1,TSEN2	LD >0.6	rs709165
3	12519202	rs9862177	C	0.52	T	Moist	a.ASV006 [S. hominis]		1:Antecubital fossa (KORA FF4) 2:Antecubital fossa (PopGen)	205	-0.3±0.098	2.3x10-03	193	-0.3±0.101	3.2x10-03	MKRN2,RAF1,TSEN2	LD >0.6	rs709165
3	12520721	rs796292	C	0.56	A	Moist	a.ASV006 [S. hominis]		1:Antecubital fossa (KORA FF4) 2:Antecubital fossa (PopGen)	206	0.27±0.093	4.6x10-03	193	0.4±0.1	9.0x10-05	MKRN2,RAF1,TSEN2	LD >0.6	rs709165
3	12521180	rs709162	G	0.54	T	Moist	a.ASV006 [S. hominis]		1:Antecubital fossa (KORA FF4) 2:Antecubital fossa (PopGen)	205	0.33±0.096	6.0x10-04	193	0.41±0.099	6.0x10-05	MKRN2,RAF1,TSEN2	LD >0.6	rs709165
3	12521571	rs796291	G	0.52	A	Moist	a.ASV006 [S. hominis]		1:Antecubital fossa (KORA FF4) 2:Antecubital fossa (PopGen)	204	-0.3±0.098	2.3x10-03	193	-0.3±0.1	2.7x10-03	MKRN2,RAF1,TSEN2	LD >0.6	rs709165
3	12521698	rs1797886	C	0.51	T	Moist	a.ASV006 [S. hominis]		1:Antecubital fossa (KORA FF4) 2:Antecubital fossa (PopGen)	206	-0.3±0.097	2.2x10-03	193	-0.3±0.1	2.7x10-03	MKRN2,RAF1,TSEN2	LD >0.6	rs709165
3	12524612	rs705962	C	0.55	A	Moist	a.ASV006 [S. hominis]		1:Antecubital fossa (KORA FF4) 2:Antecubital fossa (PopGen)	206	0.23±0.093	1.4x10-02	193	0.39±0.1	1.2x10-04	MKRN2,RAF1,TSEN2	LD >0.6	rs709165
3	12524642	rs705963	C	0.55	A	Moist	a.ASV006 [S. hominis]		1:Antecubital fossa (KORA FF4) 2:Antecubital fossa (PopGen)	206	0.23±0.093	1.4x10-02	193	0.39±0.1	1.2x10-04	MKRN2,RAF1,TSEN2	LD >0.6	rs709165
3	12526188	rs709161	G	0.51	T	Moist	a.ASV006 [S. hominis]		1:Antecubital fossa (KORA FF4) 2:Antecubital fossa (PopGen)	208	-0.19±0.094	4.2x10-02	193	-0.29±0.1	4.7x10-03	MKRN2,RAF1,TSEN2	LD >0.6	rs709165
3	12526402	rs709160	G	0.51	C	Moist	a.ASV006 [S. hominis]		1:Antecubital fossa (KORA FF4) 2:Antecubital fossa (PopGen)	208	-0.19±0.094	4.2x10-02	193	-0.29±0.1	3.8x10-03	RAF1,TSEN2	LD >0.6	rs709165
3	12528583	rs1699362	A	0.52	G	Moist	a.ASV006 [S. hominis]		1:Antecubital fossa (KORA FF4) 2:Antecubital fossa (PopGen)	208	-0.26±0.098	8.3x10-03	193	-0.3±0.1	3.3x10-03	RAF1,TSEN2	LD >0.6	rs709165
3	12529592	rs1797874	A	0.55	C	Moist	a.ASV006 [S. hominis]		1:Antecubital fossa (KORA FF4) 2:Antecubital fossa (PopGen)	208	0.23±0.093	1.4x10-02	193	0.39±0.1	1.1x10-04	MKRN2,RAF1,TSEN2	LD >0.6	rs709165
3	12530828	rs905644	T	0.55	C	Moist	a.ASV006 [S. hominis]		1:Antecubital fossa (KORA FF4) 2:Antecubital fossa (PopGen)	208	0.23±0.093	1.4x10-02	193	0.39±0.1	1.1x10-04	MKRN2,RAF1,TSEN2	LD >0.6	rs709165
3	12532057	rs299640	A	0.52	G	Moist	a.ASV006 [S. hominis]		1:Antecubital fossa (KORA FF4) 2:Antecubital fossa (PopGen)	208	-0.26±0.098	8.3x10-03	193	-0.3±0.1	3.3x10-03	MKRN2,RAF1,TSEN2	LD >0.6	rs709165
3	12533335	rs299639	A	0.52	C	Moist	a.ASV006 [S. hominis]		1:Antecubital fossa (KORA FF4) 2:Antecubital fossa (PopGen)	208	-0.26±0.098	8.3x10-03	193	-0.3±0.1	3.3x10-03	MKRN2,RAF1,TSEN2	LD >0.6	rs709165
3	12534327	rs299638	C	0.52	T	Moist	a.ASV006 [S. hominis]		1:Antecubital fossa (KORA FF4) 2:Antecubital fossa (PopGen)	208	-0.26±0.098	8.3x10-03	193	-0.3±0.1	3.3x10-03	MKRN2,RAF1,TSEN2	LD >0.6	rs709165
3	12534923	rs299637	A	0.52	G	Moist	a.ASV006 [S. hominis]		1:Antecubital fossa (KORA FF4) 2:Antecubital fossa (PopGen)	208	-0.26±0.098	8.3x10-03	193	-0.3±0.1	3.3x10-03	MKRN2,RAF1,TSEN2	LD >0.6	rs709165
3	12535739	rs299635	T	0.52	C	Moist	a.ASV006 [S. hominis]		1:Antecubital fossa (KORA FF4) 2:Antecubital fossa (PopGen)	207	-0.28±0.098	5.4x10-03	193	-0.3±0.1	3.3x10-03	MKRN2,RAF1,TSEN2	LD >0.6	rs709165
3	12537955	rs299651	T	0.52	A	Moist	a.ASV006 [S. hominis]		1:Antecubital fossa (KORA FF4) 2:Antecubital fossa (PopGen)	208	-0.26±0.098	8.3x10-03	193	-0.3±0.1	3.3x10-03	MKRN2,RAF1,TSEN2	LD >0.6	rs709165
3	12538595	rs299650	C	0.55	T	Moist	a.ASV006 [S. hominis]		1:Antecubital fossa (KORA FF4) 2:Antecubital fossa (PopGen)	208	0.23±0.093	1.4x10-02	193	0.39±0.1	1.1x10-04	MKRN2,RAF1,TSEN2	LD >0.6	rs709165
3	12538719	rs299649	T	0.5	C	Moist	a.ASV006 [S. hominis]		1:Antecubital fossa (KORA FF4) 2:Antecubital fossa (PopGen)	208	-0.19±0.094	4.2x10-02	193	-0.27±0.1	7.0x10-03	MKRN2,RAF1,TSEN2	LD >0.6	rs709165
3	12538926	rs299648	G	0.51	A	Moist	a.ASV006 [S. hominis]		1:Antecubital fossa (KORA FF4) 2:Antecubital fossa (PopGen)	202	-0.27±0.099	8.1x10-03	193	-0.3±0.1	3.3x10-03	MKRN2,RAF1,TSEN2	LD >0.6	rs709165
3	12540455	rs299646	C	0.55	G	Moist	a.ASV006 [S. hominis]		1:Antecubital fossa (KORA FF4) 2:Antecubital fossa (PopGen)	208	0.23±0.093	1.4x10-02	193	0.39±0.1	1.1x10-04	MKRN2,RAF1,TSEN2	LD >0.6	rs709165
3	12547147	rs2648312	G	0.55	A	Moist	a.ASV006 [S. hominis]		1:Antecubital fossa (KORA FF4) 2:Antecubital fossa (PopGen)	205	0.23±0.094	1.5x10-02	193	0.42±0.1	5.1x10-05	MKRN2,RAF1,TSEN2	LD >0.6	rs709165
3	12547657	rs299652	G	0.53	A	Moist	a.ASV006 [S. hominis]		1:Antecubital fossa (KORA FF4) 2:Antecubital fossa (PopGen)	200	-0.27±0.098	5.7x10-03	193	-0.27±0.1	8.5x10-03	MKRN2,RAF1,TSEN2	LD >0.6	rs709165
3	12550078	rs299654	G	0.55	A	Moist	a.ASV006 [S. hominis]		1:Antecubital fossa (KORA FF4) 2:Antecubital fossa (PopGen)	208	0.24±0.092	1.1x10-02	193	0.38±0.101	2.0x10-04	MKRN2,RAF1,TSEN2	LD >0.6	rs709165
3	12550235	rs299655	A	0.52	G	Moist	a.ASV006 [S. hominis]		1:Antecubital fossa (KORA FF4) 2:Antecubital fossa (PopGen)	208	-0.27±0.097	6.0x10-03	193	-0.29±0.101	5.1x10-03	MKRN2,RAF1,TSEN2	LD >0.6	rs709165
3	12551491	rs299657	C	0.52	G	Moist	a.ASV006 [S. hominis]		1:Antecubital fossa (KORA FF4) 2:Antecubital fossa (PopGen)	208	-0.27±0.097	6.0x10-03	193	-0.29±0.101	5.1x10-03	MKRN2,RAF1,TSEN2	LD >0.6	rs709165
3	12552084	rs299658	G	0.55	A	Moist	a.ASV006 [S. hominis]		1:Antecubital fossa (KORA FF4) 2:Antecubital fossa (PopGen)	207	0.24±0.093	1.1x10-02	193	0.38±0.101	2.0x10-04	MKRN2,RAF1,TSEN2	LD >0.6	rs709165
3	12552506	rs299659	A	0.51	G	Moist	a.ASV006 [S. hominis]		1:Antecubital fossa (KORA FF4) 2:Antecubital fossa (PopGen)	208	-0.2±0.094	3.2x10-02	193	-0.28±0.101	7.2x10-03	MKRN2,RAF1,TSEN2	LD >0.6	rs709165
3	12552628	rs299660	A	0.51	C	Moist	a.ASV006 [S. hominis]		1:Antecubital fossa (KORA FF4) 2:Antecubital fossa (PopGen)	208	-0.2±0.094	3.2x10-02	193	-0.28±0.101	7.2x10-03	MKRN2,RAF1,RNA5SP123,TSEN2	LD >0.6	rs709165
3	12554069	rs299661	A	0.51	G	Moist	a.ASV006 [S. hominis]		1:Antecubital fossa (KORA FF4) 2:Antecubital fossa (PopGen)	208	-0.2±0.094	3.2x10-02	193	-0.28±0.101	7.2x10-03	MKRN2,RAF1,TSEN2	LD >0.6	rs709165
3	12556507	rs299662	T	0.52	A	Moist	a.ASV006 [S. hominis]		1:Antecubital fossa (KORA FF4) 2:Antecubital fossa (PopGen)	208	-0.27±0.097	6.0x10-03	193	-0.29±0.101	5.1x10-03	MKRN2,MKRN2OS,RAF1,TSEN2	LD >0.6	rs709165
3	12559386	rs1797889	G	0.55	T	Moist	a.ASV006 [S. hominis]		1:Antecubital fossa (KORA FF4) 2:Antecubital fossa (PopGen)	208	0.24±0.092	1.1x10-02	193	0.38±0.101	2.0x10-04	MKRN2,MKRN2OS,RAF1,TSEN2	LD >0.6	rs709165
3	12560317	rs1699351	G	0.55	A	Moist	a.ASV006 [S. hominis]		1:Antecubital fossa (KORA FF4) 2:Antecubital fossa (PopGen)	208	0.24±0.092	1.1x10-02	193	0.38±0.101	2.0x10-04	MKRN2,MKRN2OS,RAF1,TSEN2	LD >0.6	rs709165
3	12560763	rs1618545	A	0.52	T	Moist	a.ASV006 [S. hominis]		1:Antecubital fossa (KORA FF4) 2:Antecubital fossa (PopGen)	208	-0.27±0.097	6.0x10-03	193	-0.29±0.101	5.1x10-03	MKRN2,MKRN2OS,RAF1,TSEN2	LD >0.6	rs709165
3	12561111	rs2633441	A	0.51	G	Moist	a.ASV006 [S. hominis]		1:Antecubital fossa (KORA FF4) 2:Antecubital fossa (PopGen)	208	-0.2±0.094	3.2x10-02	193	-0.28±0.101	7.2x10-03	MKRN2,MKRN2OS,RAF1,TSEN2	LD >0.6	rs709165
3	12561249	rs2655262	A	0.55	G	Moist	a.ASV006 [S. hominis]		1:Antecubital fossa (KORA FF4) 2:Antecubital fossa (PopGen)	207	0.24±0.093	1.1x10-02	193	0.38±0.101	2.0x10-04	MKRN2OS,TSEN2	LD >0.6	rs709165
3	12561622	rs2648311	C	0.52	T	Moist	a.ASV006 [S. hominis]		1:Antecubital fossa (KORA FF4) 2:Antecubital fossa (PopGen)	208	-0.27±0.097	6.0x10-03	193	-0.29±0.101	5.1x10-03	MKRN2,MKRN2OS,RAF1,TSEN2	LD >0.6	rs709165
3	12562413	rs2264371	C	0.51	T	Moist	a.ASV006 [S. hominis]		1:Antecubital fossa (KORA FF4) 2:Antecubital fossa (PopGen)	208	-0.2±0.094	3.2x10-02	193	-0.28±0.101	7.2x10-03	MKRN2,MKRN2OS,RAF1,TSEN2	LD >0.6	rs709165
3	12563165	rs796177	G	0.52	A	Moist	a.ASV006 [S. hominis]		1:Antecubital fossa (KORA FF4) 2:Antecubital fossa (PopGen)	207	-0.28±0.098	5.0x10-03	193	-0.29±0.101	5.1x10-03	MKRN2,MKRN2OS,RAF1,TSEN2	LD >0.6	rs709165
3	12563465	rs796175	G	0.52	A	Moist	a.ASV006 [S. hominis]		1:Antecubital fossa (KORA FF4) 2:Antecubital fossa (PopGen)	208	-0.27±0.097	6.0x10-03	193	-0.29±0.101	5.1x10-03	MKRN2,MKRN2OS,RAF1,TSEN2	LD >0.6	rs709165
3	12563639	rs2596829	C	0.55	T	Moist	a.ASV006 [S. hominis]		1:Antecubital fossa (KORA FF4) 2:Antecubital fossa (PopGen)	208	0.24±0.092	1.0x10-02	193	0.38±0.101	2.0x10-04	MKRN2,MKRN2OS,RAF1,TSEN2	LD >0.6	rs709165
3	12563640	rs2655260	C	0.55	T	Moist	a.ASV006 [S. hominis]		1:Antecubital fossa (KORA FF4) 2:Antecubital fossa (PopGen)	206	0.24±0.093	1.1x10-02	193	0.38±0.101	2.0x10-04	MKRN2,MKRN2OS,RAF1,TSEN2	LD >0.6	rs709165
3	12564302	rs796173	A	0.52	G	Moist	a.ASV006 [S. hominis]		1:Antecubital fossa (KORA FF4) 2:Antecubital fossa (PopGen)	208	-0.27±0.097	6.0x10-03	193	-0.29±0.101	5.1x10-03	MKRN2,MKRN2OS,RAF1,TSEN2	LD >0.6	rs709165
3	12565228	rs796171	A	0.51	G	Moist	a.ASV006 [S. hominis]		1:Antecubital fossa (KORA FF4) 2:Antecubital fossa (PopGen)	208	-0.2±0.094	3.2x10-02	193	-0.28±0.101	7.2x10-03	MKRN2,MKRN2OS,RAF1,TSEN2	LD >0.6	rs709165
3	12565796	rs796169	T	0.5	C	Moist	a.ASV006 [S. hominis]		1:Antecubital fossa (KORA FF4) 2:Antecubital fossa (PopGen)	205	-0.21±0.095	2.9x10-02	193	-0.28±0.101	7.2x10-03	MKRN2,MKRN2OS,RAF1,TSEN2	LD >0.6	rs709165
3	12567677	rs1797880	C	0.52	A	Moist	a.ASV006 [S. hominis]		1:Antecubital fossa (KORA FF4) 2:Antecubital fossa (PopGen)	207	-0.29±0.098	3.7x10-03	193	-0.29±0.101	5.1x10-03	MKRN2,MKRN2OS,RAF1,TSEN2	LD >0.6	rs709165
3	12568425	rs299630	T	0.51	G	Moist	a.ASV006 [S. hominis]		1:Antecubital fossa (KORA FF4) 2:Antecubital fossa (PopGen)	207	-0.22±0.094	2.3x10-02	193	-0.28±0.101	7.2x10-03	MKRN2,MKRN2OS,RAF1,TSEN2	LD >0.6	rs709165
3	12570572	rs299632	C	0.52	T	Moist	a.ASV006 [S. hominis]		1:Antecubital fossa (KORA FF4) 2:Antecubital fossa (PopGen)	206	-0.31±0.097	1.5x10-03	193	-0.29±0.1	4.2x10-03	MKRN2,MKRN2OS,RAF1,TSEN2	LD >0.6	rs709165
3	12570890	rs299633	G	0.55	A	Moist	a.ASV006 [S. hominis]		1:Antecubital fossa (KORA FF4) 2:Antecubital fossa (PopGen)	200	0.27±0.094	4.0x10-03	193	0.39±0.1	1.5x10-04	MKRN2,MKRN2OS,RAF1,TSEN2	LD >0.6	rs709165
3	12573336	rs299641	A	0.54	G	Moist	a.ASV006 [S. hominis]		1:Antecubital fossa (KORA FF4) 2:Antecubital fossa (PopGen)	201	-0.26±0.1	9.4x10-03	193	-0.3±0.101	3.7x10-03	MKRN2,MKRN2OS,RAF1,TSEN2	LD >0.6	rs709165
3	12578104	rs116002	G	0.51	A	Moist	a.ASV006 [S. hominis]		1:Antecubital fossa (KORA FF4) 2:Antecubital fossa (PopGen)	208	0.21±0.096	3.2x10-02	193	0.31±0.099	1.8x10-03	MKRN2,MKRN2OS,RAF1,TSEN2	LD >0.6	rs709165
3	12580246	rs1552484	C	0.51	G	Moist	a.ASV006 [S. hominis]		1:Antecubital fossa (KORA FF4) 2:Antecubital fossa (PopGen)	205	0.2±0.097	4.0x10-02	193	0.29±0.1	4.3x10-03	MKRN2,MKRN2OS,RAF1,TSEN2	LD >0.6	rs709165
3	12580283	rs1552485	C	0.51	T	Moist	a.ASV006 [S. hominis]		1:Antecubital fossa (KORA FF4) 2:Antecubital fossa (PopGen)	205	0.2±0.097	4.0x10-02	193	0.31±0.099	1.8x10-03	MKRN2,MKRN2OS,RAF1,TSEN2	LD >0.6	rs709165
3	12582138	rs959088	G	0.51	C	Moist	a.ASV006 [S. hominis]		1:Antecubital fossa (KORA FF4) 2:Antecubital fossa (PopGen)	204	-0.23±0.096	2.0x10-02	193	-0.29±0.098	4.0x10-03	MKRN2,MKRN2OS,RAF1,TSEN2	LD >0.6	rs709165
3	12586240	rs2454435	T	0.51	C	Moist	a.ASV006 [S. hominis]		1:Antecubital fossa (KORA FF4) 2:Antecubital fossa (PopGen)	205	-0.23±0.096	2.0x10-02	193	-0.29±0.098	4.0x10-03	MKRN2,MKRN2OS,RAF1,TSEN2	LD >0.6	rs709165
3	12588841	rs2454441	A	0.51	G	Moist	a.ASV006 [S. hominis]		1:Antecubital fossa (KORA FF4) 2:Antecubital fossa (PopGen)	205	-0.23±0.096	2.0x10-02	193	-0.29±0.098	4.0x10-03	MKRN2,MKRN2OS,RAF1,TSEN2	LD >0.6	rs709165
3	12593204	rs2442816	T	0.52	A	Moist	a.ASV006 [S. hominis]		1:Antecubital fossa (KORA FF4) 2:Antecubital fossa (PopGen)	197	-0.28±0.098	4.6x10-03	193	-0.29±0.099	3.4x10-03	MKRN2,MKRN2OS,RAF1,TSEN2	LD >0.6	rs709165
3	12596844	rs2596822	T	0.51	C	Moist	a.ASV006 [S. hominis]		1:Antecubital fossa (KORA FF4) 2:Antecubital fossa (PopGen)	203	-0.23±0.097	1.8x10-02	193	-0.29±0.098	4.0x10-03	MKRN2,MKRN2OS,RAF1,TSEN2	LD >0.6	rs709165
3	12598839	rs2255655	C	0.51	G	Moist	a.ASV006 [S. hominis]		1:Antecubital fossa (KORA FF4) 2:Antecubital fossa (PopGen)	204	-0.23±0.097	1.9x10-02	193	-0.29±0.099	3.4x10-03	MKRN2,MKRN2OS,RAF1,TSEN2	LD >0.6	rs709165
3	12598963	rs2255648	A	0.53	G	Moist	a.ASV006 [S. hominis]		1:Antecubital fossa (KORA FF4) 2:Antecubital fossa (PopGen)	204	-0.3±0.1	3.0x10-03	193	-0.3±0.098	2.4x10-03	MKRN2,MKRN2OS,RAF1,TSEN2	LD >0.6	rs709165
3	12600529	rs2596819	T	0.51	C	Moist	a.ASV006 [S. hominis]		1:Antecubital fossa (KORA FF4) 2:Antecubital fossa (PopGen)	203	-0.23±0.097	1.8x10-02	193	-0.29±0.098	3.1x10-03	MKRN2,MKRN2OS,RAF1,TSEN2	LD >0.6	rs709165
3	12600837	rs2633443	G	0.52	A	Moist	a.ASV006 [S. hominis]		1:Antecubital fossa (KORA FF4) 2:Antecubital fossa (PopGen)	204	-0.23±0.097	1.9x10-02	193	-0.29±0.098	3.1x10-03	MKRN2,MKRN2OS,RAF1,TSEN2	LD >0.6	rs709165
3	12601941	rs2596820	G	0.52	A	Moist	a.ASV006 [S. hominis]		1:Antecubital fossa (KORA FF4) 2:Antecubital fossa (PopGen)	204	-0.23±0.097	1.9x10-02	193	-0.29±0.098	3.1x10-03	MKRN2,MKRN2OS,RAF1,TSEN2	LD >0.6	rs709165
3	12603900	rs2454422	G	0.51	A	Moist	a.ASV006 [S. hominis]		1:Antecubital fossa (KORA FF4) 2:Antecubital fossa (PopGen)	204	-0.23±0.097	1.9x10-02	193	-0.29±0.098	3.6x10-03	MKRN2,RAF1,TSEN2	LD >0.6	rs709165
3	12604252	rs2450856	G	0.51	A	Moist	a.ASV006 [S. hominis]		1:Antecubital fossa (KORA FF4) 2:Antecubital fossa (PopGen)	204	-0.23±0.097	1.9x10-02	193	-0.29±0.098	3.6x10-03	MKRN2,RAF1,TSEN2	LD >0.6	rs709165
3	12608045	rs2442802	A	0.58	C	Moist	a.ASV006 [S. hominis]		1:Antecubital fossa (KORA FF4) 2:Antecubital fossa (PopGen)	203	-0.29±0.103	5.3x10-03	193	-0.23±0.098	2.0x10-02	MKRN2,RAF1,TSEN2	LD >0.6	rs709165
3	12610074	rs2442803	G	0.51	A	Moist	a.ASV006 [S. hominis]		1:Antecubital fossa (KORA FF4) 2:Antecubital fossa (PopGen)	206	-0.23±0.096	1.8x10-02	193	-0.3±0.097	2.5x10-03	MKRN2,RAF1,TSEN2	LD >0.6	rs709165
4	3207827	rs73193307	G	0.93	A	Sebaceous	a.ASV093 [Staphylococcus (unc.)]		1:Forehead (PopGen) 2:Retroauricular fold (KORA FF4)	137	-1.14±0.222	9.3x10-07	143	-0.67±0.245	6.6x10-03	HTT	FM	rs2159173
4	3231661	rs2276881	G	0.93	A	Sebaceous	a.ASV093 [Staphylococcus (unc.)]		1:Forehead (PopGen) 2:Retroauricular fold (KORA FF4)	137	-1.14±0.222	9.3x10-07	143	-0.67±0.245	6.6x10-03	HTT	FM	rs2159173
4	3266916	rs2159173	A	0.93	T	Sebaceous	a.ASV093 [Staphylococcus (unc.)]		1:Forehead (PopGen) 2:Retroauricular fold (KORA FF4)	137	-1.27±0.223	6.9x10-08	139	-0.63±0.227	6.3x10-03	MSANTD1	FM	rs2159173
4	3307955	rs73193357	C	0.93	G	Sebaceous	a.ASV093 [Staphylococcus (unc.)]		1:Forehead (PopGen) 2:Retroauricular fold (KORA FF4)	137	-1±0.221	1.3x10-05	142	-0.66±0.203	1.5x10-03	RGS12	FM	rs2159173
4	3319553	rs2281470	C	0.93	T	Sebaceous	a.ASV093 [Staphylococcus (unc.)]		1:Forehead (PopGen) 2:Retroauricular fold (KORA FF4)	137	-1±0.221	1.3x10-05	142	-0.66±0.203	1.5x10-03	RGS12	FM	rs2159173
4	3321694	rs12643903	G	0.93	A	Sebaceous	a.ASV093 [Staphylococcus (unc.)]		1:Forehead (PopGen) 2:Retroauricular fold (KORA FF4)	137	-1±0.221	1.3x10-05	142	-0.66±0.203	1.5x10-03	RGS12	FM	rs2159173
4	3339728	rs12640526	C	0.93	T	Sebaceous	a.ASV093 [Staphylococcus (unc.)]		1:Forehead (PopGen) 2:Retroauricular fold (KORA FF4)	137	-1±0.221	1.3x10-05	142	-0.66±0.203	1.5x10-03	RGS12	FM	rs2159173
4	3374988	rs73193372	C	0.93	T	Sebaceous	a.ASV093 [Staphylococcus (unc.)]		1:Forehead (PopGen) 2:Retroauricular fold (KORA FF4)	137	-1.01±0.216	6.8x10-06	141	-0.66±0.203	1.4x10-03	RGS12	FM	rs2159173
4	55057749	rs55702239	G	0.77	A	Dry	o.Bacteroidales	c.Bacteroidia;o.Bacteroidales	1:Dorsal forearm (PopGen) 2:Volar forearm (PopGen)	168	-0.6±0.104	3.5x10-08	207	-0.24±0.101	1.6x10-02	FIP1L1	LD >0.6	rs55702239
4	55057749	rs55702239	G	0.77	A	Dry	g.Bacteroides	f.Bacteroidaceae;g.Bacteroides	1:Dorsal forearm (PopGen) 2:Volar forearm (PopGen)	168	-0.6±0.104	3.5x10-08	181	-0.43±0.103	5.0x10-05	FIP1L1	LD >0.6	rs55702239
4	55058089	rs3923892	C	0.77	G	Dry	o.Bacteroidales	c.Bacteroidia;o.Bacteroidales	1:Dorsal forearm (PopGen) 2:Volar forearm (PopGen)	168	-0.6±0.104	3.5x10-08	207	-0.24±0.101	1.6x10-02	FIP1L1	LD >0.6	rs55702239
4	55058089	rs3923892	C	0.77	G	Dry	g.Bacteroides	f.Bacteroidaceae;g.Bacteroides	1:Dorsal forearm (PopGen) 2:Volar forearm (PopGen)	168	-0.6±0.104	3.5x10-08	181	-0.43±0.103	5.0x10-05	FIP1L1	LD >0.6	rs55702239
4	55059107	rs7375653	C	0.75	T	Dry	o.Bacteroidales	c.Bacteroidia;o.Bacteroidales	1:Dorsal forearm (PopGen) 2:Volar forearm (PopGen)	168	-0.59±0.104	6.0x10-08	207	-0.23±0.101	2.4x10-02	FIP1L1	LD >0.6	rs55702239
4	55059107	rs7375653	C	0.75	T	Dry	g.Bacteroides	f.Bacteroidaceae;g.Bacteroides	1:Dorsal forearm (PopGen) 2:Volar forearm (PopGen)	168	-0.59±0.104	6.0x10-08	181	-0.4±0.104	1.5x10-04	FIP1L1	LD >0.6	rs55702239
4	55059151	rs12503971	A	0.76	G	Dry	o.Bacteroidales	c.Bacteroidia;o.Bacteroidales	1:Dorsal forearm (PopGen) 2:Volar forearm (PopGen)	168	-0.59±0.104	6.0x10-08	207	-0.23±0.101	2.4x10-02	FIP1L1	LD >0.6	rs55702239
4	55059151	rs12503971	A	0.76	G	Dry	g.Bacteroides	f.Bacteroidaceae;g.Bacteroides	1:Dorsal forearm (PopGen) 2:Volar forearm (PopGen)	168	-0.59±0.104	6.0x10-08	181	-0.4±0.104	1.5x10-04	FIP1L1	LD >0.6	rs55702239
4	55059722	rs2412539	T	0.76	C	Dry	o.Bacteroidales	c.Bacteroidia;o.Bacteroidales	1:Dorsal forearm (PopGen) 2:Volar forearm (PopGen)	168	-0.59±0.104	6.0x10-08	207	-0.23±0.101	2.4x10-02	FIP1L1	LD >0.6	rs55702239
4	55059722	rs2412539	T	0.76	C	Dry	g.Bacteroides	f.Bacteroidaceae;g.Bacteroides	1:Dorsal forearm (PopGen) 2:Volar forearm (PopGen)	168	-0.59±0.104	6.0x10-08	181	-0.4±0.104	1.5x10-04	FIP1L1	LD >0.6	rs55702239
4	55060533	rs6554157	C	0.76	T	Dry	o.Bacteroidales	c.Bacteroidia;o.Bacteroidales	1:Dorsal forearm (PopGen) 2:Volar forearm (PopGen)	168	-0.59±0.104	6.0x10-08	207	-0.23±0.101	2.4x10-02	FIP1L1	LD >0.6	rs55702239
4	55060533	rs6554157	C	0.76	T	Dry	g.Bacteroides	f.Bacteroidaceae;g.Bacteroides	1:Dorsal forearm (PopGen) 2:Volar forearm (PopGen)	168	-0.59±0.104	6.0x10-08	181	-0.4±0.104	1.5x10-04	FIP1L1	LD >0.6	rs55702239
4	55061398	rs2162136	G	0.78	T	Dry	o.Bacteroidales	c.Bacteroidia;o.Bacteroidales	1:Dorsal forearm (PopGen) 2:Volar forearm (PopGen)	168	-0.58±0.104	1.1x10-07	207	-0.24±0.103	1.9x10-02	FIP1L1	LD >0.6	rs55702239
4	55061398	rs2162136	G	0.78	T	Dry	g.Bacteroides	f.Bacteroidaceae;g.Bacteroides	1:Dorsal forearm (PopGen) 2:Volar forearm (PopGen)	168	-0.58±0.104	1.1x10-07	181	-0.43±0.105	6.0x10-05	FIP1L1	LD >0.6	rs55702239
4	55062090	rs6846502	T	0.78	C	Dry	o.Bacteroidales	c.Bacteroidia;o.Bacteroidales	1:Dorsal forearm (PopGen) 2:Volar forearm (PopGen)	168	-0.58±0.104	1.1x10-07	207	-0.24±0.103	1.9x10-02	FIP1L1	LD >0.6	rs55702239
4	55062090	rs6846502	T	0.78	C	Dry	g.Bacteroides	f.Bacteroidaceae;g.Bacteroides	1:Dorsal forearm (PopGen) 2:Volar forearm (PopGen)	168	-0.58±0.104	1.1x10-07	181	-0.43±0.105	6.0x10-05	FIP1L1	LD >0.6	rs55702239
4	55063373	rs890205	C	0.77	A	Dry	o.Bacteroidales	c.Bacteroidia;o.Bacteroidales	1:Dorsal forearm (PopGen) 2:Volar forearm (PopGen)	168	-0.58±0.104	1.1x10-07	207	-0.24±0.103	1.9x10-02	FIP1L1	LD >0.6	rs55702239
4	55063373	rs890205	C	0.77	A	Dry	g.Bacteroides	f.Bacteroidaceae;g.Bacteroides	1:Dorsal forearm (PopGen) 2:Volar forearm (PopGen)	168	-0.58±0.104	1.1x10-07	181	-0.43±0.105	6.0x10-05	FIP1L1	LD >0.6	rs55702239
4	55064439	rs890204	C	0.77	G	Dry	o.Bacteroidales	c.Bacteroidia;o.Bacteroidales	1:Dorsal forearm (PopGen) 2:Volar forearm (PopGen)	168	-0.58±0.104	1.1x10-07	207	-0.24±0.103	1.9x10-02	FIP1L1	LD >0.6	rs55702239
4	55064439	rs890204	C	0.77	G	Dry	g.Bacteroides	f.Bacteroidaceae;g.Bacteroides	1:Dorsal forearm (PopGen) 2:Volar forearm (PopGen)	168	-0.58±0.104	1.1x10-07	181	-0.43±0.105	6.0x10-05	FIP1L1	LD >0.6	rs55702239
4	55064573	rs7676985	G	0.77	A	Dry	o.Bacteroidales	c.Bacteroidia;o.Bacteroidales	1:Dorsal forearm (PopGen) 2:Volar forearm (PopGen)	168	-0.58±0.104	1.1x10-07	207	-0.24±0.103	1.9x10-02	FIP1L1	LD >0.6	rs55702239
4	55064573	rs7676985	G	0.77	A	Dry	g.Bacteroides	f.Bacteroidaceae;g.Bacteroides	1:Dorsal forearm (PopGen) 2:Volar forearm (PopGen)	168	-0.58±0.104	1.1x10-07	181	-0.43±0.105	6.0x10-05	FIP1L1	LD >0.6	rs55702239
4	55066077	rs6554158	G	0.77	A	Dry	o.Bacteroidales	c.Bacteroidia;o.Bacteroidales	1:Dorsal forearm (PopGen) 2:Volar forearm (PopGen)	168	-0.58±0.104	1.1x10-07	207	-0.24±0.103	1.9x10-02	FIP1L1	LD >0.6	rs55702239
4	55066077	rs6554158	G	0.77	A	Dry	g.Bacteroides	f.Bacteroidaceae;g.Bacteroides	1:Dorsal forearm (PopGen) 2:Volar forearm (PopGen)	168	-0.58±0.104	1.1x10-07	181	-0.43±0.105	6.0x10-05	FIP1L1	LD >0.6	rs55702239
4	55066499	rs7691291	C	0.77	T	Dry	o.Bacteroidales	c.Bacteroidia;o.Bacteroidales	1:Dorsal forearm (PopGen) 2:Volar forearm (PopGen)	168	-0.58±0.104	1.1x10-07	207	-0.24±0.103	1.9x10-02	FIP1L1	LD >0.6	rs55702239
4	55066499	rs7691291	C	0.77	T	Dry	g.Bacteroides	f.Bacteroidaceae;g.Bacteroides	1:Dorsal forearm (PopGen) 2:Volar forearm (PopGen)	168	-0.58±0.104	1.1x10-07	181	-0.43±0.105	6.0x10-05	FIP1L1	LD >0.6	rs55702239
4	55071763	rs4864846	G	0.78	A	Dry	o.Bacteroidales	c.Bacteroidia;o.Bacteroidales	1:Dorsal forearm (PopGen) 2:Volar forearm (PopGen)	168	-0.58±0.104	1.1x10-07	207	-0.23±0.103	2.9x10-02	FIP1L1	LD >0.6	rs55702239
4	55071763	rs4864846	G	0.78	A	Dry	g.Bacteroides	f.Bacteroidaceae;g.Bacteroides	1:Dorsal forearm (PopGen) 2:Volar forearm (PopGen)	168	-0.58±0.104	1.1x10-07	181	-0.43±0.105	6.5x10-05	FIP1L1	LD >0.6	rs55702239
4	55071953	rs4864847	G	0.77	A	Dry	o.Bacteroidales	c.Bacteroidia;o.Bacteroidales	1:Dorsal forearm (PopGen) 2:Volar forearm (PopGen)	168	-0.58±0.104	1.1x10-07	207	-0.23±0.103	2.9x10-02	FIP1L1	LD >0.6	rs55702239
4	55071953	rs4864847	G	0.77	A	Dry	g.Bacteroides	f.Bacteroidaceae;g.Bacteroides	1:Dorsal forearm (PopGen) 2:Volar forearm (PopGen)	168	-0.58±0.104	1.1x10-07	181	-0.43±0.105	6.5x10-05	FIP1L1	LD >0.6	rs55702239
4	55076237	rs6832597	C	0.77	A	Dry	o.Bacteroidales	c.Bacteroidia;o.Bacteroidales	1:Dorsal forearm (PopGen) 2:Volar forearm (PopGen)	168	-0.58±0.104	1.1x10-07	207	-0.24±0.103	1.9x10-02	FIP1L1	LD >0.6	rs55702239
4	55076237	rs6832597	C	0.77	A	Dry	g.Bacteroides	f.Bacteroidaceae;g.Bacteroides	1:Dorsal forearm (PopGen) 2:Volar forearm (PopGen)	168	-0.58±0.104	1.1x10-07	181	-0.43±0.105	6.0x10-05	FIP1L1	LD >0.6	rs55702239
4	55076345	rs6831380	G	0.77	A	Dry	o.Bacteroidales	c.Bacteroidia;o.Bacteroidales	1:Dorsal forearm (PopGen) 2:Volar forearm (PopGen)	168	-0.58±0.104	1.1x10-07	207	-0.24±0.103	1.9x10-02	FIP1L1	LD >0.6	rs55702239
4	55076345	rs6831380	G	0.77	A	Dry	g.Bacteroides	f.Bacteroidaceae;g.Bacteroides	1:Dorsal forearm (PopGen) 2:Volar forearm (PopGen)	168	-0.58±0.104	1.1x10-07	181	-0.43±0.105	6.0x10-05	FIP1L1	LD >0.6	rs55702239
4	55077078	rs7676972	C	0.77	T	Dry	o.Bacteroidales	c.Bacteroidia;o.Bacteroidales	1:Dorsal forearm (PopGen) 2:Volar forearm (PopGen)	168	-0.58±0.104	1.1x10-07	207	-0.24±0.103	1.9x10-02	FIP1L1	LD >0.6	rs55702239
4	55077078	rs7676972	C	0.77	T	Dry	g.Bacteroides	f.Bacteroidaceae;g.Bacteroides	1:Dorsal forearm (PopGen) 2:Volar forearm (PopGen)	168	-0.58±0.104	1.1x10-07	181	-0.43±0.105	6.0x10-05	FIP1L1	LD >0.6	rs55702239
4	55077549	rs6554160	T	0.77	A	Dry	o.Bacteroidales	c.Bacteroidia;o.Bacteroidales	1:Dorsal forearm (PopGen) 2:Volar forearm (PopGen)	168	-0.57±0.105	1.6x10-07	207	-0.24±0.102	2.1x10-02	FIP1L1	LD >0.6	rs55702239
4	55077549	rs6554160	T	0.77	A	Dry	g.Bacteroides	f.Bacteroidaceae;g.Bacteroides	1:Dorsal forearm (PopGen) 2:Volar forearm (PopGen)	168	-0.57±0.105	1.6x10-07	181	-0.41±0.105	1.5x10-04	FIP1L1	LD >0.6	rs55702239
4	55082158	rs11133315	G	0.79	A	Dry	o.Bacteroidales	c.Bacteroidia;o.Bacteroidales	1:Dorsal forearm (PopGen) 2:Volar forearm (PopGen)	168	-0.57±0.112	1.2x10-06	207	-0.26±0.108	1.9x10-02	FIP1L1	LD >0.6	rs55702239
4	55082158	rs11133315	G	0.79	A	Dry	g.Bacteroides	f.Bacteroidaceae;g.Bacteroides	1:Dorsal forearm (PopGen) 2:Volar forearm (PopGen)	168	-0.57±0.112	1.2x10-06	181	-0.46±0.111	5.6x10-05	FIP1L1	LD >0.6	rs55702239
4	55085620	rs7682912	T	0.79	G	Dry	o.Bacteroidales	c.Bacteroidia;o.Bacteroidales	1:Dorsal forearm (PopGen) 2:Volar forearm (PopGen)	168	-0.57±0.112	1.2x10-06	207	-0.26±0.108	1.9x10-02	FIP1L1	LD >0.6	rs55702239
4	55085620	rs7682912	T	0.79	G	Dry	g.Bacteroides	f.Bacteroidaceae;g.Bacteroides	1:Dorsal forearm (PopGen) 2:Volar forearm (PopGen)	168	-0.57±0.112	1.2x10-06	181	-0.46±0.111	5.6x10-05	FIP1L1	LD >0.6	rs55702239
4	55086816	rs60806423	C	0.79	T	Dry	o.Bacteroidales	c.Bacteroidia;o.Bacteroidales	1:Dorsal forearm (PopGen) 2:Volar forearm (PopGen)	168	-0.57±0.112	1.2x10-06	207	-0.26±0.108	1.9x10-02	FIP1L1	LD >0.6	rs55702239
4	55086816	rs60806423	C	0.79	T	Dry	g.Bacteroides	f.Bacteroidaceae;g.Bacteroides	1:Dorsal forearm (PopGen) 2:Volar forearm (PopGen)	168	-0.57±0.112	1.2x10-06	181	-0.46±0.111	5.6x10-05	FIP1L1	LD >0.6	rs55702239
4	55087144	rs113828936	G	0.79	A	Dry	o.Bacteroidales	c.Bacteroidia;o.Bacteroidales	1:Dorsal forearm (PopGen) 2:Volar forearm (PopGen)	168	-0.57±0.112	1.2x10-06	207	-0.26±0.108	1.9x10-02	FIP1L1	LD >0.6	rs55702239
4	55087144	rs113828936	G	0.79	A	Dry	g.Bacteroides	f.Bacteroidaceae;g.Bacteroides	1:Dorsal forearm (PopGen) 2:Volar forearm (PopGen)	168	-0.57±0.112	1.2x10-06	181	-0.46±0.111	5.6x10-05	FIP1L1	LD >0.6	rs55702239
4	55087581	rs17084051	C	0.79	A	Dry	o.Bacteroidales	c.Bacteroidia;o.Bacteroidales	1:Dorsal forearm (PopGen) 2:Volar forearm (PopGen)	168	-0.57±0.112	1.2x10-06	207	-0.26±0.108	1.9x10-02	FIP1L1	LD >0.6	rs55702239
4	55087581	rs17084051	C	0.79	A	Dry	g.Bacteroides	f.Bacteroidaceae;g.Bacteroides	1:Dorsal forearm (PopGen) 2:Volar forearm (PopGen)	168	-0.57±0.112	1.2x10-06	181	-0.46±0.111	5.6x10-05	FIP1L1	LD >0.6	rs55702239
4	55088175	rs61320297	G	0.79	A	Dry	o.Bacteroidales	c.Bacteroidia;o.Bacteroidales	1:Dorsal forearm (PopGen) 2:Volar forearm (PopGen)	168	-0.57±0.112	1.2x10-06	207	-0.26±0.108	1.9x10-02	FIP1L1	LD >0.6	rs55702239
4	55088175	rs61320297	G	0.79	A	Dry	g.Bacteroides	f.Bacteroidaceae;g.Bacteroides	1:Dorsal forearm (PopGen) 2:Volar forearm (PopGen)	168	-0.57±0.112	1.2x10-06	181	-0.46±0.111	5.6x10-05	FIP1L1	LD >0.6	rs55702239
4	55088543	rs7673597	C	0.79	T	Dry	o.Bacteroidales	c.Bacteroidia;o.Bacteroidales	1:Dorsal forearm (PopGen) 2:Volar forearm (PopGen)	168	-0.57±0.112	1.2x10-06	207	-0.26±0.108	1.9x10-02	FIP1L1	LD >0.6	rs55702239
4	55088543	rs7673597	C	0.79	T	Dry	g.Bacteroides	f.Bacteroidaceae;g.Bacteroides	1:Dorsal forearm (PopGen) 2:Volar forearm (PopGen)	168	-0.57±0.112	1.2x10-06	181	-0.46±0.111	5.6x10-05	FIP1L1	LD >0.6	rs55702239
4	55088586	rs7673625	C	0.79	T	Dry	o.Bacteroidales	c.Bacteroidia;o.Bacteroidales	1:Dorsal forearm (PopGen) 2:Volar forearm (PopGen)	168	-0.57±0.112	1.2x10-06	207	-0.26±0.108	1.9x10-02	FIP1L1	LD >0.6	rs55702239
4	55088586	rs7673625	C	0.79	T	Dry	g.Bacteroides	f.Bacteroidaceae;g.Bacteroides	1:Dorsal forearm (PopGen) 2:Volar forearm (PopGen)	168	-0.57±0.112	1.2x10-06	181	-0.46±0.111	5.6x10-05	FIP1L1	LD >0.6	rs55702239
4	55088761	rs7673984	C	0.79	T	Dry	o.Bacteroidales	c.Bacteroidia;o.Bacteroidales	1:Dorsal forearm (PopGen) 2:Volar forearm (PopGen)	168	-0.57±0.112	1.2x10-06	207	-0.26±0.108	1.9x10-02	FIP1L1	LD >0.6	rs55702239
4	55088761	rs7673984	C	0.79	T	Dry	g.Bacteroides	f.Bacteroidaceae;g.Bacteroides	1:Dorsal forearm (PopGen) 2:Volar forearm (PopGen)	168	-0.57±0.112	1.2x10-06	181	-0.46±0.111	5.6x10-05	FIP1L1	LD >0.6	rs55702239
4	55089814	rs4864857	T	0.79	C	Dry	o.Bacteroidales	c.Bacteroidia;o.Bacteroidales	1:Dorsal forearm (PopGen) 2:Volar forearm (PopGen)	168	-0.57±0.112	1.2x10-06	207	-0.26±0.108	1.9x10-02	FIP1L1	LD >0.6	rs55702239
4	55089814	rs4864857	T	0.79	C	Dry	g.Bacteroides	f.Bacteroidaceae;g.Bacteroides	1:Dorsal forearm (PopGen) 2:Volar forearm (PopGen)	168	-0.57±0.112	1.2x10-06	181	-0.46±0.111	5.6x10-05	FIP1L1	LD >0.6	rs55702239
4	55089953	rs4864858	T	0.79	A	Dry	o.Bacteroidales	c.Bacteroidia;o.Bacteroidales	1:Dorsal forearm (PopGen) 2:Volar forearm (PopGen)	168	-0.57±0.112	1.2x10-06	207	-0.26±0.108	1.9x10-02	FIP1L1	LD >0.6	rs55702239
4	55089953	rs4864858	T	0.79	A	Dry	g.Bacteroides	f.Bacteroidaceae;g.Bacteroides	1:Dorsal forearm (PopGen) 2:Volar forearm (PopGen)	168	-0.57±0.112	1.2x10-06	181	-0.46±0.111	5.6x10-05	FIP1L1	LD >0.6	rs55702239
4	55090015	rs4864859	A	0.79	G	Dry	o.Bacteroidales	c.Bacteroidia;o.Bacteroidales	1:Dorsal forearm (PopGen) 2:Volar forearm (PopGen)	168	-0.57±0.112	1.2x10-06	207	-0.26±0.108	1.9x10-02	FIP1L1	LD >0.6	rs55702239
4	55090015	rs4864859	A	0.79	G	Dry	g.Bacteroides	f.Bacteroidaceae;g.Bacteroides	1:Dorsal forearm (PopGen) 2:Volar forearm (PopGen)	168	-0.57±0.112	1.2x10-06	181	-0.46±0.111	5.6x10-05	FIP1L1	LD >0.6	rs55702239
4	55090021	rs4864860	T	0.79	C	Dry	o.Bacteroidales	c.Bacteroidia;o.Bacteroidales	1:Dorsal forearm (PopGen) 2:Volar forearm (PopGen)	168	-0.57±0.112	1.2x10-06	207	-0.26±0.108	1.9x10-02	FIP1L1	LD >0.6	rs55702239
4	55090021	rs4864860	T	0.79	C	Dry	g.Bacteroides	f.Bacteroidaceae;g.Bacteroides	1:Dorsal forearm (PopGen) 2:Volar forearm (PopGen)	168	-0.57±0.112	1.2x10-06	181	-0.46±0.111	5.6x10-05	FIP1L1	LD >0.6	rs55702239
4	55090099	rs60863210	T	0.79	C	Dry	o.Bacteroidales	c.Bacteroidia;o.Bacteroidales	1:Dorsal forearm (PopGen) 2:Volar forearm (PopGen)	168	-0.57±0.112	1.2x10-06	207	-0.26±0.108	1.9x10-02	FIP1L1	LD >0.6	rs55702239
4	55090099	rs60863210	T	0.79	C	Dry	g.Bacteroides	f.Bacteroidaceae;g.Bacteroides	1:Dorsal forearm (PopGen) 2:Volar forearm (PopGen)	168	-0.57±0.112	1.2x10-06	181	-0.46±0.111	5.6x10-05	FIP1L1	LD >0.6	rs55702239
4	55090656	rs7698425	C	0.79	T	Dry	o.Bacteroidales	c.Bacteroidia;o.Bacteroidales	1:Dorsal forearm (PopGen) 2:Volar forearm (PopGen)	168	-0.57±0.112	1.2x10-06	207	-0.26±0.108	1.9x10-02	FIP1L1	LD >0.6	rs55702239
4	55090656	rs7698425	C	0.79	T	Dry	g.Bacteroides	f.Bacteroidaceae;g.Bacteroides	1:Dorsal forearm (PopGen) 2:Volar forearm (PopGen)	168	-0.57±0.112	1.2x10-06	181	-0.46±0.111	5.6x10-05	FIP1L1	LD >0.6	rs55702239
4	55090886	rs7681399	T	0.79	G	Dry	o.Bacteroidales	c.Bacteroidia;o.Bacteroidales	1:Dorsal forearm (PopGen) 2:Volar forearm (PopGen)	168	-0.57±0.112	1.2x10-06	207	-0.26±0.108	1.9x10-02	FIP1L1	LD >0.6	rs55702239
4	55090886	rs7681399	T	0.79	G	Dry	g.Bacteroides	f.Bacteroidaceae;g.Bacteroides	1:Dorsal forearm (PopGen) 2:Volar forearm (PopGen)	168	-0.57±0.112	1.2x10-06	181	-0.46±0.111	5.6x10-05	FIP1L1	LD >0.6	rs55702239
4	55093914	rs1800809	A	0.79	G	Dry	o.Bacteroidales	c.Bacteroidia;o.Bacteroidales	1:Dorsal forearm (PopGen) 2:Volar forearm (PopGen)	168	-0.57±0.112	1.2x10-06	207	-0.26±0.108	1.9x10-02	FIP1L1	LD >0.6	rs55702239
4	55093914	rs1800809	A	0.79	G	Dry	g.Bacteroides	f.Bacteroidaceae;g.Bacteroides	1:Dorsal forearm (PopGen) 2:Volar forearm (PopGen)	168	-0.57±0.112	1.2x10-06	181	-0.46±0.111	5.6x10-05	FIP1L1	LD >0.6	rs55702239
4	55094031	rs1800810	C	0.79	G	Dry	o.Bacteroidales	c.Bacteroidia;o.Bacteroidales	1:Dorsal forearm (PopGen) 2:Volar forearm (PopGen)	168	-0.57±0.112	1.2x10-06	207	-0.26±0.108	1.9x10-02	FIP1L1	LD >0.6	rs55702239
4	55094031	rs1800810	C	0.79	G	Dry	g.Bacteroides	f.Bacteroidaceae;g.Bacteroides	1:Dorsal forearm (PopGen) 2:Volar forearm (PopGen)	168	-0.57±0.112	1.2x10-06	181	-0.46±0.111	5.6x10-05	FIP1L1	LD >0.6	rs55702239
4	55094467	rs1800813	G	0.79	A	Dry	o.Bacteroidales	c.Bacteroidia;o.Bacteroidales	1:Dorsal forearm (PopGen) 2:Volar forearm (PopGen)	168	-0.57±0.112	1.2x10-06	207	-0.26±0.108	1.9x10-02	FIP1L1	LD >0.6	rs55702239
4	55094467	rs1800813	G	0.79	A	Dry	g.Bacteroides	f.Bacteroidaceae;g.Bacteroides	1:Dorsal forearm (PopGen) 2:Volar forearm (PopGen)	168	-0.57±0.112	1.2x10-06	181	-0.46±0.111	5.6x10-05	FIP1L1	LD >0.6	rs55702239
4	55094629	rs1800812	G	0.79	T	Dry	o.Bacteroidales	c.Bacteroidia;o.Bacteroidales	1:Dorsal forearm (PopGen) 2:Volar forearm (PopGen)	168	-0.57±0.112	1.2x10-06	207	-0.26±0.108	1.9x10-02	FIP1L1	LD >0.6	rs55702239
4	55094629	rs1800812	G	0.79	T	Dry	g.Bacteroides	f.Bacteroidaceae;g.Bacteroides	1:Dorsal forearm (PopGen) 2:Volar forearm (PopGen)	168	-0.57±0.112	1.2x10-06	181	-0.46±0.111	5.6x10-05	FIP1L1	LD >0.6	rs55702239
4	55096150	rs7690503	C	0.79	G	Dry	o.Bacteroidales	c.Bacteroidia;o.Bacteroidales	1:Dorsal forearm (PopGen) 2:Volar forearm (PopGen)	168	-0.57±0.112	1.2x10-06	207	-0.26±0.108	1.9x10-02	FIP1L1,PDGFRA	LD >0.6	rs55702239
4	55096150	rs7690503	C	0.79	G	Dry	g.Bacteroides	f.Bacteroidaceae;g.Bacteroides	1:Dorsal forearm (PopGen) 2:Volar forearm (PopGen)	168	-0.57±0.112	1.2x10-06	181	-0.46±0.111	5.6x10-05	FIP1L1,PDGFRA	LD >0.6	rs55702239
4	55096180	rs7673027	T	0.79	A	Dry	o.Bacteroidales	c.Bacteroidia;o.Bacteroidales	1:Dorsal forearm (PopGen) 2:Volar forearm (PopGen)	168	-0.57±0.112	1.2x10-06	207	-0.26±0.108	1.9x10-02	FIP1L1,PDGFRA	LD >0.6	rs55702239
4	55096180	rs7673027	T	0.79	A	Dry	g.Bacteroides	f.Bacteroidaceae;g.Bacteroides	1:Dorsal forearm (PopGen) 2:Volar forearm (PopGen)	168	-0.57±0.112	1.2x10-06	181	-0.46±0.111	5.6x10-05	FIP1L1,PDGFRA	LD >0.6	rs55702239
4	55096398	rs7689569	G	0.79	A	Dry	o.Bacteroidales	c.Bacteroidia;o.Bacteroidales	1:Dorsal forearm (PopGen) 2:Volar forearm (PopGen)	168	-0.57±0.112	1.2x10-06	207	-0.26±0.108	1.9x10-02	FIP1L1,PDGFRA	LD >0.6	rs55702239
4	55096398	rs7689569	G	0.79	A	Dry	g.Bacteroides	f.Bacteroidaceae;g.Bacteroides	1:Dorsal forearm (PopGen) 2:Volar forearm (PopGen)	168	-0.57±0.112	1.2x10-06	181	-0.46±0.111	5.6x10-05	FIP1L1,PDGFRA	LD >0.6	rs55702239
4	55096606	rs7673853	T	0.79	C	Dry	o.Bacteroidales	c.Bacteroidia;o.Bacteroidales	1:Dorsal forearm (PopGen) 2:Volar forearm (PopGen)	168	-0.57±0.112	1.2x10-06	207	-0.26±0.108	1.9x10-02	FIP1L1,PDGFRA	LD >0.6	rs55702239
4	55096606	rs7673853	T	0.79	C	Dry	g.Bacteroides	f.Bacteroidaceae;g.Bacteroides	1:Dorsal forearm (PopGen) 2:Volar forearm (PopGen)	168	-0.57±0.112	1.2x10-06	181	-0.46±0.111	5.6x10-05	FIP1L1,PDGFRA	LD >0.6	rs55702239
4	55097373	rs7679903	T	0.79	C	Dry	o.Bacteroidales	c.Bacteroidia;o.Bacteroidales	1:Dorsal forearm (PopGen) 2:Volar forearm (PopGen)	168	-0.57±0.112	1.2x10-06	207	-0.26±0.108	1.9x10-02	FIP1L1,PDGFRA	LD >0.6	rs55702239
4	55097373	rs7679903	T	0.79	C	Dry	g.Bacteroides	f.Bacteroidaceae;g.Bacteroides	1:Dorsal forearm (PopGen) 2:Volar forearm (PopGen)	168	-0.57±0.112	1.2x10-06	181	-0.46±0.111	5.6x10-05	FIP1L1,PDGFRA	LD >0.6	rs55702239
4	55097405	rs890203	A	0.79	C	Dry	o.Bacteroidales	c.Bacteroidia;o.Bacteroidales	1:Dorsal forearm (PopGen) 2:Volar forearm (PopGen)	168	-0.57±0.112	1.2x10-06	207	-0.26±0.108	1.9x10-02	FIP1L1,PDGFRA	LD >0.6	rs55702239
4	55097405	rs890203	A	0.79	C	Dry	g.Bacteroides	f.Bacteroidaceae;g.Bacteroides	1:Dorsal forearm (PopGen) 2:Volar forearm (PopGen)	168	-0.57±0.112	1.2x10-06	181	-0.46±0.111	5.6x10-05	FIP1L1,PDGFRA	LD >0.6	rs55702239
4	55097685	rs4864861	C	0.79	T	Dry	o.Bacteroidales	c.Bacteroidia;o.Bacteroidales	1:Dorsal forearm (PopGen) 2:Volar forearm (PopGen)	168	-0.57±0.112	1.2x10-06	207	-0.26±0.108	1.9x10-02	FIP1L1,PDGFRA	LD >0.6	rs55702239
4	55097685	rs4864861	C	0.79	T	Dry	g.Bacteroides	f.Bacteroidaceae;g.Bacteroides	1:Dorsal forearm (PopGen) 2:Volar forearm (PopGen)	168	-0.57±0.112	1.2x10-06	181	-0.46±0.111	5.6x10-05	FIP1L1,PDGFRA	LD >0.6	rs55702239
4	55098936	rs4608869	G	0.79	C	Dry	o.Bacteroidales	c.Bacteroidia;o.Bacteroidales	1:Dorsal forearm (PopGen) 2:Volar forearm (PopGen)	168	-0.57±0.112	1.2x10-06	207	-0.26±0.108	1.9x10-02	FIP1L1,PDGFRA	LD >0.6	rs55702239
4	55098936	rs4608869	G	0.79	C	Dry	g.Bacteroides	f.Bacteroidaceae;g.Bacteroides	1:Dorsal forearm (PopGen) 2:Volar forearm (PopGen)	168	-0.57±0.112	1.2x10-06	181	-0.46±0.111	5.6x10-05	FIP1L1,PDGFRA	LD >0.6	rs55702239
4	55098954	rs4368668	A	0.79	G	Dry	o.Bacteroidales	c.Bacteroidia;o.Bacteroidales	1:Dorsal forearm (PopGen) 2:Volar forearm (PopGen)	168	-0.57±0.112	1.2x10-06	207	-0.26±0.108	1.9x10-02	FIP1L1,PDGFRA	LD >0.6	rs55702239
4	55098954	rs4368668	A	0.79	G	Dry	g.Bacteroides	f.Bacteroidaceae;g.Bacteroides	1:Dorsal forearm (PopGen) 2:Volar forearm (PopGen)	168	-0.57±0.112	1.2x10-06	181	-0.46±0.111	5.6x10-05	FIP1L1,PDGFRA	LD >0.6	rs55702239
4	55099041	rs4635872	C	0.79	A	Dry	o.Bacteroidales	c.Bacteroidia;o.Bacteroidales	1:Dorsal forearm (PopGen) 2:Volar forearm (PopGen)	168	-0.57±0.112	1.2x10-06	207	-0.26±0.108	1.9x10-02	FIP1L1,PDGFRA	LD >0.6	rs55702239
4	55099041	rs4635872	C	0.79	A	Dry	g.Bacteroides	f.Bacteroidaceae;g.Bacteroides	1:Dorsal forearm (PopGen) 2:Volar forearm (PopGen)	168	-0.57±0.112	1.2x10-06	181	-0.46±0.111	5.6x10-05	FIP1L1,PDGFRA	LD >0.6	rs55702239
4	55099164	rs6850748	T	0.79	G	Dry	o.Bacteroidales	c.Bacteroidia;o.Bacteroidales	1:Dorsal forearm (PopGen) 2:Volar forearm (PopGen)	168	-0.57±0.112	1.2x10-06	207	-0.26±0.108	1.9x10-02	FIP1L1,PDGFRA	LD >0.6	rs55702239
4	55099164	rs6850748	T	0.79	G	Dry	g.Bacteroides	f.Bacteroidaceae;g.Bacteroides	1:Dorsal forearm (PopGen) 2:Volar forearm (PopGen)	168	-0.57±0.112	1.2x10-06	181	-0.46±0.111	5.6x10-05	FIP1L1,PDGFRA	LD >0.6	rs55702239
4	55100489	rs4864862	G	0.79	A	Dry	o.Bacteroidales	c.Bacteroidia;o.Bacteroidales	1:Dorsal forearm (PopGen) 2:Volar forearm (PopGen)	168	-0.57±0.112	1.2x10-06	207	-0.26±0.108	1.9x10-02	FIP1L1,PDGFRA	LD >0.6	rs55702239
4	55100489	rs4864862	G	0.79	A	Dry	g.Bacteroides	f.Bacteroidaceae;g.Bacteroides	1:Dorsal forearm (PopGen) 2:Volar forearm (PopGen)	168	-0.57±0.112	1.2x10-06	181	-0.46±0.111	5.6x10-05	FIP1L1,PDGFRA	LD >0.6	rs55702239
4	55100831	rs4864863	A	0.79	G	Dry	o.Bacteroidales	c.Bacteroidia;o.Bacteroidales	1:Dorsal forearm (PopGen) 2:Volar forearm (PopGen)	168	-0.57±0.112	1.2x10-06	207	-0.26±0.108	1.9x10-02	FIP1L1,PDGFRA	LD >0.6	rs55702239
4	55100831	rs4864863	A	0.79	G	Dry	g.Bacteroides	f.Bacteroidaceae;g.Bacteroides	1:Dorsal forearm (PopGen) 2:Volar forearm (PopGen)	168	-0.57±0.112	1.2x10-06	181	-0.46±0.111	5.6x10-05	FIP1L1,PDGFRA	LD >0.6	rs55702239
4	55102425	rs7678144	T	0.79	C	Dry	o.Bacteroidales	c.Bacteroidia;o.Bacteroidales	1:Dorsal forearm (PopGen) 2:Volar forearm (PopGen)	168	-0.57±0.112	1.2x10-06	207	-0.26±0.108	1.9x10-02	FIP1L1,PDGFRA	LD >0.6	rs55702239
4	55102425	rs7678144	T	0.79	C	Dry	g.Bacteroides	f.Bacteroidaceae;g.Bacteroides	1:Dorsal forearm (PopGen) 2:Volar forearm (PopGen)	168	-0.57±0.112	1.2x10-06	181	-0.46±0.111	5.6x10-05	FIP1L1,PDGFRA	LD >0.6	rs55702239
4	55102559	rs6554163	T	0.79	A	Dry	o.Bacteroidales	c.Bacteroidia;o.Bacteroidales	1:Dorsal forearm (PopGen) 2:Volar forearm (PopGen)	168	-0.57±0.112	1.2x10-06	207	-0.26±0.108	1.9x10-02	FIP1L1,PDGFRA	LD >0.6	rs55702239
4	55102559	rs6554163	T	0.79	A	Dry	g.Bacteroides	f.Bacteroidaceae;g.Bacteroides	1:Dorsal forearm (PopGen) 2:Volar forearm (PopGen)	168	-0.57±0.112	1.2x10-06	181	-0.46±0.111	5.6x10-05	FIP1L1,PDGFRA	LD >0.6	rs55702239
4	55102741	rs6836215	T	0.79	C	Dry	o.Bacteroidales	c.Bacteroidia;o.Bacteroidales	1:Dorsal forearm (PopGen) 2:Volar forearm (PopGen)	168	-0.57±0.112	1.2x10-06	207	-0.26±0.108	1.9x10-02	FIP1L1,PDGFRA	LD >0.6	rs55702239
4	55102741	rs6836215	T	0.79	C	Dry	g.Bacteroides	f.Bacteroidaceae;g.Bacteroides	1:Dorsal forearm (PopGen) 2:Volar forearm (PopGen)	168	-0.57±0.112	1.2x10-06	181	-0.46±0.111	5.6x10-05	FIP1L1,PDGFRA	LD >0.6	rs55702239
4	55104454	rs67432867	A	0.79	T	Dry	o.Bacteroidales	c.Bacteroidia;o.Bacteroidales	1:Dorsal forearm (PopGen) 2:Volar forearm (PopGen)	168	-0.57±0.112	1.2x10-06	207	-0.26±0.108	1.9x10-02	FIP1L1,PDGFRA	LD >0.6	rs55702239
4	55104454	rs67432867	A	0.79	T	Dry	g.Bacteroides	f.Bacteroidaceae;g.Bacteroides	1:Dorsal forearm (PopGen) 2:Volar forearm (PopGen)	168	-0.57±0.112	1.2x10-06	181	-0.46±0.111	5.6x10-05	FIP1L1,PDGFRA	LD >0.6	rs55702239
4	55104604	rs73252942	T	0.79	C	Dry	o.Bacteroidales	c.Bacteroidia;o.Bacteroidales	1:Dorsal forearm (PopGen) 2:Volar forearm (PopGen)	168	-0.57±0.112	1.2x10-06	207	-0.26±0.108	1.9x10-02	FIP1L1,PDGFRA	LD >0.6	rs55702239
4	55104604	rs73252942	T	0.79	C	Dry	g.Bacteroides	f.Bacteroidaceae;g.Bacteroides	1:Dorsal forearm (PopGen) 2:Volar forearm (PopGen)	168	-0.57±0.112	1.2x10-06	181	-0.46±0.111	5.6x10-05	FIP1L1,PDGFRA	LD >0.6	rs55702239
5	14578546	rs152787	C	0.8	T	Moist	g.Acinetobacter		1:Antecubital fossa (KORA FF4) 2:Antecubital fossa (PopGen)	243	-0.46±0.121	2.0x10-04	203	-0.42±0.111	2.3x10-04		FM	rs152620
5	14584609	rs152620	A	0.79	T	Moist	g.Acinetobacter		1:Antecubital fossa (KORA FF4) 2:Antecubital fossa (PopGen)	251	-0.46±0.117	1.0x10-04	203	-0.43±0.111	1.6x10-04	OTULINL	FM	rs152620
5	14586413	rs26178	T	0.7	C	Moist	g.Acinetobacter		1:Antecubital fossa (KORA FF4) 2:Antecubital fossa (PopGen)	250	-0.29±0.104	5.7x10-03	203	-0.4±0.099	6.5x10-05	OTULINL	FM	rs152620
6	69049267	rs1490623	C	0.62	T	Sebaceous	g.Staphylococcus	o.Bacillales;f.Staphylococcaceae;g.Staphylococcus	1:Forehead (PopGen) 2:Retroauricular fold (KORA FF4)	252	-0.39±0.086	1.1x10-05	317	-0.27±0.083	1.1x10-03		FM	rs9445997
6	69051297	rs9294792	A	0.62	T	Sebaceous	g.Staphylococcus	o.Bacillales;f.Staphylococcaceae;g.Staphylococcus	1:Forehead (PopGen) 2:Retroauricular fold (KORA FF4)	252	-0.39±0.086	1.1x10-05	317	-0.27±0.083	1.1x10-03		FM	rs9445997
6	69052097	rs1907146	A	0.62	C	Sebaceous	g.Staphylococcus	o.Bacillales;f.Staphylococcaceae;g.Staphylococcus	1:Forehead (PopGen) 2:Retroauricular fold (KORA FF4)	252	-0.39±0.086	1.1x10-05	317	-0.27±0.083	1.1x10-03		FM	rs9445997
6	69060156	rs9445997	T	0.62	C	Sebaceous	g.Staphylococcus	o.Bacillales;f.Staphylococcaceae;g.Staphylococcus	1:Forehead (PopGen) 2:Retroauricular fold (KORA FF4)	252	-0.39±0.086	1.0x10-05	317	-0.27±0.083	1.1x10-03		FM	rs9445997
6	92984894	rs6929562	C	0.52	G	Moist	f.Clostridiales_Incertae_Sedis_XI		1:Antecubital fossa (KORA FF4) 2:Antecubital fossa (PopGen)	184	0.5±0.099	1.1x10-06	175	0.15±0.106	1.5x10-01		FM	rs2757026
6	92985361	rs6930450	A	0.52	G	Moist	f.Clostridiales_Incertae_Sedis_XI		1:Antecubital fossa (KORA FF4) 2:Antecubital fossa (PopGen)	184	0.5±0.099	1.1x10-06	175	0.15±0.106	1.5x10-01		FM	rs2757026
6	92986363	rs10944582	A	0.52	C	Moist	f.Clostridiales_Incertae_Sedis_XI		1:Antecubital fossa (KORA FF4) 2:Antecubital fossa (PopGen)	185	0.5±0.098	6.5x10-07	175	0.15±0.106	1.5x10-01		FM	rs2757026
6	92998990	rs1963461	G	0.5	A	Moist	f.Clostridiales_Incertae_Sedis_XI		1:Antecubital fossa (KORA FF4) 2:Antecubital fossa (PopGen)	186	-0.47±0.097	3.4x10-06	175	-0.24±0.104	2.0x10-02		FM	rs2757026
6	92999847	rs1020322	G	0.5	A	Moist	f.Clostridiales_Incertae_Sedis_XI		1:Antecubital fossa (KORA FF4) 2:Antecubital fossa (PopGen)	187	-0.47±0.098	3.4x10-06	175	-0.24±0.104	2.0x10-02		FM	rs2757026
6	93027786	rs13211323	G	0.5	T	Moist	f.Clostridiales_Incertae_Sedis_XI		1:Antecubital fossa (KORA FF4) 2:Antecubital fossa (PopGen)	188	-0.47±0.098	3.4x10-06	175	-0.24±0.104	2.0x10-02		FM	rs2757026
6	93029027	rs2120549	G	0.51	C	Moist	f.Clostridiales_Incertae_Sedis_XI		1:Antecubital fossa (KORA FF4) 2:Antecubital fossa (PopGen)	182	-0.48±0.101	4.5x10-06	175	-0.24±0.104	2.0x10-02		FM	rs2757026
6	93032736	rs996553	C	0.52	A	Moist	f.Clostridiales_Incertae_Sedis_XI		1:Antecubital fossa (KORA FF4) 2:Antecubital fossa (PopGen)	188	0.46±0.099	6.0x10-06	175	0.22±0.102	3.2x10-02		FM	rs2757026
6	93103294	rs2818152	A	0.51	T	Moist	f.Clostridiales_Incertae_Sedis_XI		1:Antecubital fossa (KORA FF4) 2:Antecubital fossa (PopGen)	187	-0.45±0.101	1.8x10-05	175	-0.35±0.102	6.7x10-04		FM	rs2757026
6	93108691	rs2757027	A	0.51	T	Moist	f.Clostridiales_Incertae_Sedis_XI		1:Antecubital fossa (KORA FF4) 2:Antecubital fossa (PopGen)	188	-0.45±0.101	1.8x10-05	175	-0.35±0.102	6.7x10-04		FM	rs2757026
6	93109029	rs2757026	C	0.51	T	Moist	f.Clostridiales_Incertae_Sedis_XI		1:Antecubital fossa (KORA FF4) 2:Antecubital fossa (PopGen)	188	-0.45±0.102	1.5x10-05	175	-0.35±0.102	6.7x10-04		FM	rs2757026
6	93109691	rs2555753	A	0.51	T	Moist	f.Clostridiales_Incertae_Sedis_XI		1:Antecubital fossa (KORA FF4) 2:Antecubital fossa (PopGen)	187	-0.45±0.101	1.8x10-05	175	-0.35±0.102	6.7x10-04		FM	rs2757026
6	93112922	rs4541721	C	0.69	G	Moist	f.Clostridiales_Incertae_Sedis_XI		1:Antecubital fossa (KORA FF4) 2:Antecubital fossa (PopGen)	184	-0.38±0.111	7.9x10-04	175	-0.37±0.115	1.7x10-03		FM	rs2757026
6	93115327	rs1427128	T	0.51	A	Moist	f.Clostridiales_Incertae_Sedis_XI		1:Antecubital fossa (KORA FF4) 2:Antecubital fossa (PopGen)	187	-0.45±0.104	2.1x10-05	175	-0.35±0.103	9.2x10-04		FM	rs2757026
6	93119314	rs2555757	G	0.51	A	Moist	f.Clostridiales_Incertae_Sedis_XI		1:Antecubital fossa (KORA FF4) 2:Antecubital fossa (PopGen)	186	-0.45±0.104	2.5x10-05	175	-0.35±0.103	9.2x10-04		FM	rs2757026
6	93119551	rs1365709	G	0.69	A	Moist	f.Clostridiales_Incertae_Sedis_XI		1:Antecubital fossa (KORA FF4) 2:Antecubital fossa (PopGen)	187	-0.39±0.108	4.5x10-04	175	-0.37±0.115	1.7x10-03		FM	rs2757026
6	93124908	rs2555759	C	0.54	T	Moist	f.Clostridiales_Incertae_Sedis_XI		1:Antecubital fossa (KORA FF4) 2:Antecubital fossa (PopGen)	185	0.3±0.1	3.1x10-03	175	0.41±0.102	8.8x10-05		FM	rs2757026
6	93125133	rs12214544	T	0.69	C	Moist	f.Clostridiales_Incertae_Sedis_XI		1:Antecubital fossa (KORA FF4) 2:Antecubital fossa (PopGen)	185	-0.38±0.108	5.6x10-04	175	-0.37±0.115	1.7x10-03		FM	rs2757026
6	93126363	rs6919658	C	0.69	A	Moist	f.Clostridiales_Incertae_Sedis_XI		1:Antecubital fossa (KORA FF4) 2:Antecubital fossa (PopGen)	185	-0.38±0.108	5.6x10-04	175	-0.37±0.115	1.7x10-03		FM	rs2757026
6	93132461	rs142115373	T	0.69	A	Moist	f.Clostridiales_Incertae_Sedis_XI		1:Antecubital fossa (KORA FF4) 2:Antecubital fossa (PopGen)	185	-0.38±0.108	5.6x10-04	175	-0.37±0.115	1.7x10-03		FM	rs2757026
6	93137794	rs10806456	G	0.69	A	Moist	f.Clostridiales_Incertae_Sedis_XI		1:Antecubital fossa (KORA FF4) 2:Antecubital fossa (PopGen)	185	-0.38±0.108	5.6x10-04	175	-0.37±0.115	1.7x10-03		FM	rs2757026
6	93139067	rs7759530	G	0.69	A	Moist	f.Clostridiales_Incertae_Sedis_XI		1:Antecubital fossa (KORA FF4) 2:Antecubital fossa (PopGen)	185	-0.38±0.108	5.6x10-04	175	-0.37±0.115	1.7x10-03		FM	rs2757026
6	93143270	rs10944592	G	0.69	A	Moist	f.Clostridiales_Incertae_Sedis_XI		1:Antecubital fossa (KORA FF4) 2:Antecubital fossa (PopGen)	183	-0.39±0.109	4.1x10-04	175	-0.37±0.115	1.7x10-03		FM	rs2757026
6	93144865	rs9345231	C	0.62	T	Moist	f.Clostridiales_Incertae_Sedis_XI		1:Antecubital fossa (KORA FF4) 2:Antecubital fossa (PopGen)	180	0.35±0.101	7.0x10-04	175	0.34±0.106	1.7x10-03		FM	rs2757026
6	93147787	rs2818142	A	0.5	G	Moist	f.Clostridiales_Incertae_Sedis_XI		1:Antecubital fossa (KORA FF4) 2:Antecubital fossa (PopGen)	184	0.4±0.101	9.4x10-05	175	0.36±0.104	6.7x10-04		FM	rs2757026
6	93148063	rs2730847	C	0.5	T	Moist	f.Clostridiales_Incertae_Sedis_XI		1:Antecubital fossa (KORA FF4) 2:Antecubital fossa (PopGen)	184	0.4±0.101	9.4x10-05	175	0.36±0.104	6.7x10-04		FM	rs2757026
6	143971551	rs12199447	G	0.76	A	Dry	g.Anaerococcus		1:Dorsal forearm (PopGen) 2:Volar forearm (PopGen)	173	-0.55±0.125	2.2x10-05	179	-0.33±0.126	9.0x10-03	PHACTR2	LD >0.6	rs9484795
6	143971925	rs117321802	G	0.76	A	Dry	g.Anaerococcus		1:Dorsal forearm (PopGen) 2:Volar forearm (PopGen)	173	-0.55±0.125	2.2x10-05	179	-0.33±0.126	9.0x10-03	PHACTR2	LD >0.6	rs9484795
6	143974083	rs17291151	C	0.78	G	Dry	g.Anaerococcus		1:Dorsal forearm (PopGen) 2:Volar forearm (PopGen)	173	-0.63±0.127	1.5x10-06	179	-0.32±0.129	1.5x10-02	PHACTR2	LD >0.6	rs9484795
6	143975245	rs13199178	G	0.78	C	Dry	g.Anaerococcus		1:Dorsal forearm (PopGen) 2:Volar forearm (PopGen)	173	-0.63±0.127	1.5x10-06	179	-0.32±0.129	1.5x10-02	PHACTR2	LD >0.6	rs9484795
6	143980029	rs34775537	G	0.78	A	Dry	g.Anaerococcus		1:Dorsal forearm (PopGen) 2:Volar forearm (PopGen)	173	-0.63±0.127	1.5x10-06	179	-0.32±0.129	1.5x10-02	PHACTR2	LD >0.6	rs9484795
6	143987722	rs62427376	T	0.79	C	Dry	g.Anaerococcus		1:Dorsal forearm (PopGen) 2:Volar forearm (PopGen)	173	-0.66±0.126	4.8x10-07	179	-0.33±0.129	1.1x10-02	PHACTR2	LD >0.6	rs9484795
6	143990894	rs13191861	G	0.79	A	Dry	g.Anaerococcus		1:Dorsal forearm (PopGen) 2:Volar forearm (PopGen)	173	-0.66±0.126	4.8x10-07	179	-0.33±0.129	1.1x10-02	PHACTR2	LD >0.6	rs9484795
6	144009161	rs12524982	G	0.79	A	Dry	g.Anaerococcus		1:Dorsal forearm (PopGen) 2:Volar forearm (PopGen)	173	-0.66±0.126	4.8x10-07	179	-0.33±0.129	1.1x10-02	PHACTR2	LD >0.6	rs9484795
6	144011042	rs12525974	G	0.79	A	Dry	g.Anaerococcus		1:Dorsal forearm (PopGen) 2:Volar forearm (PopGen)	173	-0.66±0.126	4.8x10-07	179	-0.33±0.129	1.1x10-02	PHACTR2	LD >0.6	rs9484795
6	144017105	rs13214196	G	0.75	A	Dry	g.Anaerococcus		1:Dorsal forearm (PopGen) 2:Volar forearm (PopGen)	173	-0.64±0.125	9.3x10-07	179	-0.35±0.127	6.4x10-03	PHACTR2	LD >0.6	rs9484795
6	144017778	rs1884172	C	0.75	T	Dry	g.Anaerococcus		1:Dorsal forearm (PopGen) 2:Volar forearm (PopGen)	173	-0.64±0.125	9.3x10-07	179	-0.36±0.127	5.2x10-03	PHACTR2	LD >0.6	rs9484795
6	144018119	rs12530178	A	0.75	G	Dry	g.Anaerococcus		1:Dorsal forearm (PopGen) 2:Volar forearm (PopGen)	173	-0.64±0.125	9.3x10-07	179	-0.36±0.127	5.2x10-03	PHACTR2	LD >0.6	rs9484795
6	144019077	rs12527275	G	0.75	A	Dry	g.Anaerococcus		1:Dorsal forearm (PopGen) 2:Volar forearm (PopGen)	173	-0.64±0.125	9.3x10-07	179	-0.36±0.127	5.2x10-03	PHACTR2	LD >0.6	rs9484795
6	144019407	rs13192672	A	0.75	G	Dry	g.Anaerococcus		1:Dorsal forearm (PopGen) 2:Volar forearm (PopGen)	173	-0.64±0.125	9.3x10-07	179	-0.36±0.127	5.2x10-03	PHACTR2	LD >0.6	rs9484795
6	144019874	rs6932482	C	0.75	G	Dry	g.Anaerococcus		1:Dorsal forearm (PopGen) 2:Volar forearm (PopGen)	173	-0.64±0.125	9.3x10-07	179	-0.35±0.127	6.4x10-03	PHACTR2	LD >0.6	rs9484795
6	144020461	rs9496738	A	0.75	G	Dry	g.Anaerococcus		1:Dorsal forearm (PopGen) 2:Volar forearm (PopGen)	173	-0.64±0.125	9.3x10-07	179	-0.36±0.127	5.2x10-03	PHACTR2	LD >0.6	rs9484795
6	144022040	rs9484795	T	0.77	C	Dry	g.Anaerococcus		1:Dorsal forearm (PopGen) 2:Volar forearm (PopGen)	173	-0.74±0.128	3.4x10-08	179	-0.41±0.132	2.3x10-03	PHACTR2	LD >0.6	rs9484795
6	144022167	rs9496740	A	0.77	G	Dry	g.Anaerococcus		1:Dorsal forearm (PopGen) 2:Volar forearm (PopGen)	173	-0.74±0.128	3.4x10-08	179	-0.42±0.131	1.8x10-03	PHACTR2	LD >0.6	rs9484795
6	144022195	rs12525281	A	0.77	G	Dry	g.Anaerococcus		1:Dorsal forearm (PopGen) 2:Volar forearm (PopGen)	173	-0.74±0.128	3.4x10-08	179	-0.42±0.131	1.8x10-03	PHACTR2	LD >0.6	rs9484795
6	144023107	rs2051009	A	0.77	G	Dry	g.Anaerococcus		1:Dorsal forearm (PopGen) 2:Volar forearm (PopGen)	173	-0.74±0.128	4.4x10-08	179	-0.4±0.132	2.8x10-03	PHACTR2	LD >0.6	rs9484795
6	144024231	rs13213692	A	0.77	C	Dry	g.Anaerococcus		1:Dorsal forearm (PopGen) 2:Volar forearm (PopGen)	173	-0.74±0.128	4.4x10-08	179	-0.4±0.132	2.8x10-03	PHACTR2	LD >0.6	rs9484795
6	144026251	rs12528079	C	0.77	T	Dry	g.Anaerococcus		1:Dorsal forearm (PopGen) 2:Volar forearm (PopGen)	173	-0.74±0.128	4.4x10-08	179	-0.4±0.132	2.8x10-03	PHACTR2	LD >0.6	rs9484795
7	57294112	rs9769615	G	0.62	A	Moist	o.Lactobacillales		1:Antecubital fossa (KORA FF4) 2:Antecubital fossa (PopGen)	274	0.23±0.091	1.4x10-02	216	0.31±0.096	1.4x10-03		LD >0.6	rs11762959
7	57295943	rs4259364	C	0.62	G	Moist	o.Lactobacillales		1:Antecubital fossa (KORA FF4) 2:Antecubital fossa (PopGen)	273	0.23±0.091	1.4x10-02	216	0.31±0.096	1.4x10-03		LD >0.6	rs11762959
7	57296264	rs13229307	G	0.62	A	Moist	o.Lactobacillales		1:Antecubital fossa (KORA FF4) 2:Antecubital fossa (PopGen)	273	0.23±0.091	1.4x10-02	216	0.31±0.096	1.4x10-03		LD >0.6	rs11762959
7	57296491	rs7791707	G	0.62	C	Moist	o.Lactobacillales		1:Antecubital fossa (KORA FF4) 2:Antecubital fossa (PopGen)	273	0.23±0.091	1.4x10-02	216	0.31±0.096	1.4x10-03		LD >0.6	rs11762959
7	57298262	rs7811923	C	0.62	T	Moist	o.Lactobacillales		1:Antecubital fossa (KORA FF4) 2:Antecubital fossa (PopGen)	270	0.23±0.091	1.3x10-02	216	0.31±0.096	1.4x10-03		LD >0.6	rs11762959
7	57298275	rs7783154	A	0.62	C	Moist	o.Lactobacillales		1:Antecubital fossa (KORA FF4) 2:Antecubital fossa (PopGen)	270	0.23±0.091	1.3x10-02	216	0.31±0.096	1.4x10-03		LD >0.6	rs11762959
7	57298336	rs13226023	A	0.62	C	Moist	o.Lactobacillales		1:Antecubital fossa (KORA FF4) 2:Antecubital fossa (PopGen)	273	0.23±0.091	1.4x10-02	216	0.31±0.096	1.4x10-03		LD >0.6	rs11762959
7	57298395	rs13237328	G	0.62	A	Moist	o.Lactobacillales		1:Antecubital fossa (KORA FF4) 2:Antecubital fossa (PopGen)	273	0.23±0.091	1.4x10-02	216	0.31±0.096	1.4x10-03		LD >0.6	rs11762959
7	57299289	rs56193823	G	0.62	T	Moist	o.Lactobacillales		1:Antecubital fossa (KORA FF4) 2:Antecubital fossa (PopGen)	273	0.23±0.091	1.4x10-02	216	0.31±0.096	1.4x10-03		LD >0.6	rs11762959
7	57300713	rs11764268	A	0.62	C	Moist	o.Lactobacillales		1:Antecubital fossa (KORA FF4) 2:Antecubital fossa (PopGen)	274	0.22±0.091	1.8x10-02	216	0.31±0.096	1.4x10-03		LD >0.6	rs11762959
7	57303070	rs11135630	T	0.62	C	Moist	o.Lactobacillales		1:Antecubital fossa (KORA FF4) 2:Antecubital fossa (PopGen)	274	0.22±0.091	1.8x10-02	216	0.3±0.096	2.4x10-03		LD >0.6	rs11762959
7	57368764	rs2009460	G	0.56	T	Moist	o.Lactobacillales		1:Antecubital fossa (KORA FF4) 2:Antecubital fossa (PopGen)	273	0.23±0.089	1.1x10-02	216	0.43±0.093	6.4x10-06		LD >0.6	rs11762959
7	57369680	rs11762959	A	0.55	G	Moist	f.Streptococcaceae		1:Antecubital fossa (KORA FF4) 2:Antecubital fossa (PopGen)	253	0.31±0.091	9.6x10-04	216	0.45±0.091	1.2x10-06		FM	rs7791487
7	57369680	rs11762959	A	0.55	G	Moist	o.Lactobacillales		1:Antecubital fossa (KORA FF4) 2:Antecubital fossa (PopGen)	273	0.25±0.089	6.0x10-03	216	0.45±0.091	1.2x10-06		LD >0.6	rs11762959
7	57369974	rs7791487	A	0.56	T	Moist	f.Streptococcaceae		1:Antecubital fossa (KORA FF4) 2:Antecubital fossa (PopGen)	242	0.3±0.09	8.7x10-04	216	0.45±0.091	1.2x10-06		FM	rs7791487
7	57369974	rs7791487	A	0.56	T	Moist	o.Lactobacillales		1:Antecubital fossa (KORA FF4) 2:Antecubital fossa (PopGen)	262	0.24±0.089	8.3x10-03	216	0.45±0.091	1.2x10-06		LD >0.6	rs11762959
7	57373682	rs6557572	G	0.56	T	Moist	o.Lactobacillales		1:Antecubital fossa (KORA FF4) 2:Antecubital fossa (PopGen)	272	0.23±0.089	1.2x10-02	216	0.43±0.093	6.4x10-06		LD >0.6	rs11762959
7	57374135	rs6956433	T	0.55	C	Moist	f.Streptococcaceae		1:Antecubital fossa (KORA FF4) 2:Antecubital fossa (PopGen)	253	0.31±0.091	9.6x10-04	216	0.45±0.09	1.5x10-06		FM	rs7791487
7	57374135	rs6956433	T	0.55	C	Moist	o.Lactobacillales		1:Antecubital fossa (KORA FF4) 2:Antecubital fossa (PopGen)	273	0.25±0.089	6.0x10-03	216	0.45±0.09	1.5x10-06		LD >0.6	rs11762959
7	57374324	rs6956754	T	0.55	A	Moist	f.Streptococcaceae		1:Antecubital fossa (KORA FF4) 2:Antecubital fossa (PopGen)	253	0.31±0.091	9.6x10-04	216	0.45±0.09	1.5x10-06		FM	rs7791487
7	57374324	rs6956754	T	0.55	A	Moist	o.Lactobacillales		1:Antecubital fossa (KORA FF4) 2:Antecubital fossa (PopGen)	273	0.25±0.089	6.0x10-03	216	0.45±0.09	1.5x10-06		LD >0.6	rs11762959
7	57375280	rs7790501	A	0.55	G	Moist	f.Streptococcaceae		1:Antecubital fossa (KORA FF4) 2:Antecubital fossa (PopGen)	254	0.31±0.091	9.3x10-04	216	0.45±0.09	1.5x10-06		FM	rs7791487
7	57375280	rs7790501	A	0.55	G	Moist	o.Lactobacillales		1:Antecubital fossa (KORA FF4) 2:Antecubital fossa (PopGen)	274	0.25±0.089	5.9x10-03	216	0.45±0.09	1.5x10-06		LD >0.6	rs11762959
7	57375286	rs7794947	T	0.55	C	Moist	f.Streptococcaceae		1:Antecubital fossa (KORA FF4) 2:Antecubital fossa (PopGen)	254	0.31±0.091	9.3x10-04	216	0.45±0.09	1.5x10-06		FM	rs7791487
7	57375286	rs7794947	T	0.55	C	Moist	o.Lactobacillales		1:Antecubital fossa (KORA FF4) 2:Antecubital fossa (PopGen)	274	0.25±0.089	5.9x10-03	216	0.45±0.09	1.5x10-06		LD >0.6	rs11762959
7	57375386	rs7805193	G	0.55	A	Moist	f.Streptococcaceae		1:Antecubital fossa (KORA FF4) 2:Antecubital fossa (PopGen)	254	0.31±0.091	9.3x10-04	216	0.45±0.09	1.5x10-06		FM	rs7791487
7	57375386	rs7805193	G	0.55	A	Moist	o.Lactobacillales		1:Antecubital fossa (KORA FF4) 2:Antecubital fossa (PopGen)	274	0.25±0.089	5.9x10-03	216	0.45±0.09	1.5x10-06		LD >0.6	rs11762959
7	57376120	rs6977831	G	0.55	A	Moist	f.Streptococcaceae		1:Antecubital fossa (KORA FF4) 2:Antecubital fossa (PopGen)	254	0.31±0.091	9.3x10-04	216	0.45±0.09	1.5x10-06		FM	rs7791487
7	57376120	rs6977831	G	0.55	A	Moist	o.Lactobacillales		1:Antecubital fossa (KORA FF4) 2:Antecubital fossa (PopGen)	274	0.25±0.089	5.9x10-03	216	0.45±0.09	1.5x10-06		LD >0.6	rs11762959
7	57376292	rs6962682	A	0.55	G	Moist	f.Streptococcaceae		1:Antecubital fossa (KORA FF4) 2:Antecubital fossa (PopGen)	254	0.31±0.091	9.3x10-04	216	0.45±0.09	1.5x10-06		FM	rs7791487
7	57376292	rs6962682	A	0.55	G	Moist	o.Lactobacillales		1:Antecubital fossa (KORA FF4) 2:Antecubital fossa (PopGen)	274	0.25±0.089	5.9x10-03	216	0.45±0.09	1.5x10-06		LD >0.6	rs11762959
7	57378262	rs2015668	C	0.57	G	Moist	o.Lactobacillales		1:Antecubital fossa (KORA FF4) 2:Antecubital fossa (PopGen)	249	0.16±0.094	8.7x10-02	216	0.45±0.09	1.5x10-06		LD >0.6	rs11762959
7	57379699	rs10259027	T	0.55	G	Moist	f.Streptococcaceae		1:Antecubital fossa (KORA FF4) 2:Antecubital fossa (PopGen)	236	0.31±0.096	1.3x10-03	216	0.45±0.09	1.5x10-06		FM	rs7791487
7	57379699	rs10259027	T	0.55	G	Moist	o.Lactobacillales		1:Antecubital fossa (KORA FF4) 2:Antecubital fossa (PopGen)	254	0.23±0.093	1.2x10-02	216	0.45±0.09	1.5x10-06		LD >0.6	rs11762959
8	125756706	rs55736426	A	0.92	G	Sebaceous	a.ASV093 [Staphylococcus (unc.)]		1:Forehead (PopGen) 2:Retroauricular fold (KORA FF4)	137	-0.73±0.187	1.5x10-04	143	-0.7±0.184	2.2x10-04		FM	rs59379063
8	125760045	rs55848761	C	0.92	A	Sebaceous	a.ASV093 [Staphylococcus (unc.)]		1:Forehead (PopGen) 2:Retroauricular fold (KORA FF4)	137	-0.73±0.187	1.5x10-04	143	-0.7±0.184	2.2x10-04		FM	rs59379063
8	125763112	rs59379063	T	0.92	A	Sebaceous	a.ASV093 [Staphylococcus (unc.)]		1:Forehead (PopGen) 2:Retroauricular fold (KORA FF4)	137	-0.72±0.189	2.0x10-04	142	-0.74±0.186	1.0x10-04		FM	rs59379063
8	125763701	rs58836214	A	0.93	G	Sebaceous	a.ASV093 [Staphylococcus (unc.)]		1:Forehead (PopGen) 2:Retroauricular fold (KORA FF4)	137	-0.72±0.189	2.0x10-04	140	-0.75±0.197	2.3x10-04		FM	rs59379063
8	125763721	rs59521188	T	0.92	C	Sebaceous	a.ASV093 [Staphylococcus (unc.)]		1:Forehead (PopGen) 2:Retroauricular fold (KORA FF4)	137	-0.72±0.189	2.0x10-04	141	-0.74±0.186	1.2x10-04		FM	rs59379063
9	126909487	rs10986245	T	0.64	A	Moist	o.Burkholderiales		1:Antecubital fossa (KORA FF4) 2:Antecubital fossa (PopGen)	293	-0.28±0.085	1.2x10-03	218	-0.39±0.096	7.3x10-05		FM	rs10121400
9	126911691	rs1854104	T	0.64	C	Moist	o.Burkholderiales		1:Antecubital fossa (KORA FF4) 2:Antecubital fossa (PopGen)	293	-0.28±0.085	1.2x10-03	218	-0.39±0.096	7.3x10-05		FM	rs10121400
9	126913862	rs10818924	T	0.64	C	Moist	o.Burkholderiales		1:Antecubital fossa (KORA FF4) 2:Antecubital fossa (PopGen)	292	-0.28±0.086	1.3x10-03	218	-0.44±0.094	5.6x10-06		FM	rs10121400
9	126914307	rs2767770	G	0.55	T	Moist	o.Burkholderiales		1:Antecubital fossa (KORA FF4) 2:Antecubital fossa (PopGen)	288	0.22±0.08	7.0x10-03	218	0.42±0.092	9.6x10-06		FM	rs10121400
9	126915464	rs1854106	G	0.64	T	Moist	o.Burkholderiales		1:Antecubital fossa (KORA FF4) 2:Antecubital fossa (PopGen)	293	-0.28±0.085	1.2x10-03	218	-0.44±0.094	5.6x10-06		FM	rs10121400
9	126916549	rs10986248	A	0.64	G	Moist	o.Burkholderiales		1:Antecubital fossa (KORA FF4) 2:Antecubital fossa (PopGen)	292	-0.28±0.086	1.1x10-03	218	-0.44±0.094	5.6x10-06		FM	rs10121400
9	126916570	rs2638376	G	0.55	A	Moist	o.Burkholderiales		1:Antecubital fossa (KORA FF4) 2:Antecubital fossa (PopGen)	287	0.22±0.08	6.2x10-03	218	0.42±0.092	9.6x10-06		FM	rs10121400
9	126918708	rs2491245	G	0.54	A	Moist	o.Burkholderiales		1:Antecubital fossa (KORA FF4) 2:Antecubital fossa (PopGen)	285	0.22±0.081	6.1x10-03	218	0.45±0.092	2.1x10-06		FM	rs10121400
9	126918852	rs10121320	T	0.64	A	Moist	o.Burkholderiales		1:Antecubital fossa (KORA FF4) 2:Antecubital fossa (PopGen)	292	-0.28±0.086	1.1x10-03	218	-0.44±0.094	5.6x10-06		FM	rs10121400
9	126919126	rs10121400	T	0.64	A	Moist	o.Burkholderiales		1:Antecubital fossa (KORA FF4) 2:Antecubital fossa (PopGen)	291	-0.28±0.086	1.1x10-03	218	-0.44±0.094	5.6x10-06		FM	rs10121400
9	126919628	rs10760326	C	0.64	T	Moist	o.Burkholderiales		1:Antecubital fossa (KORA FF4) 2:Antecubital fossa (PopGen)	291	-0.28±0.086	1.1x10-03	218	-0.44±0.094	5.6x10-06		FM	rs10121400
9	126922343	rs2767772	A	0.55	G	Moist	o.Burkholderiales		1:Antecubital fossa (KORA FF4) 2:Antecubital fossa (PopGen)	291	0.23±0.08	4.2x10-03	218	0.42±0.092	9.6x10-06		FM	rs10121400
9	126922753	rs10116880	C	0.64	T	Moist	o.Burkholderiales		1:Antecubital fossa (KORA FF4) 2:Antecubital fossa (PopGen)	291	-0.3±0.085	6.1x10-04	218	-0.4±0.094	2.9x10-05		FM	rs10121400
9	126923272	rs10986252	G	0.55	A	Moist	o.Burkholderiales		1:Antecubital fossa (KORA FF4) 2:Antecubital fossa (PopGen)	291	0.23±0.08	4.2x10-03	218	0.39±0.093	4.3x10-05		FM	rs10121400
9	126924296	rs7024718	C	0.64	T	Moist	o.Burkholderiales		1:Antecubital fossa (KORA FF4) 2:Antecubital fossa (PopGen)	290	-0.28±0.087	1.6x10-03	218	-0.41±0.095	2.1x10-05		FM	rs10121400
9	126924503	rs2416921	G	0.64	A	Moist	o.Burkholderiales		1:Antecubital fossa (KORA FF4) 2:Antecubital fossa (PopGen)	290	-0.28±0.087	1.6x10-03	218	-0.41±0.095	2.1x10-05		FM	rs10121400
9	126925478	rs9792528	C	0.64	T	Moist	o.Burkholderiales		1:Antecubital fossa (KORA FF4) 2:Antecubital fossa (PopGen)	290	-0.28±0.087	1.6x10-03	218	-0.41±0.095	2.1x10-05		FM	rs10121400
9	126927285	rs2767773	C	0.56	T	Moist	o.Burkholderiales		1:Antecubital fossa (KORA FF4) 2:Antecubital fossa (PopGen)	283	0.26±0.082	1.5x10-03	218	0.37±0.094	8.6x10-05		FM	rs10121400
11	106233170	rs17105612	G	0.94	A	Moist	a.ASV013 [S. epidermidis]		1:Antecubital fossa (KORA FF4) 2:Antecubital fossa (PopGen)	186	-0.86±0.235	3.2x10-04	175	-0.99±0.231	2.9x10-05		FM	rs17105612
12	96928210	rs11108569	G	0.94	A	Sebaceous	a.ASV002 [Staphylococcus (unc.)]		1:Forehead (PopGen) 2:Retroauricular fold (KORA FF4)	251	0.65±0.17	1.9x10-04	317	0.75±0.173	1.7x10-05	CFAP54	FM	rs12423627
12	96928298	rs73374076	T	0.94	C	Sebaceous	a.ASV002 [Staphylococcus (unc.)]		1:Forehead (PopGen) 2:Retroauricular fold (KORA FF4)	251	0.65±0.17	1.9x10-04	317	0.75±0.173	1.7x10-05	CFAP54	FM	rs12423627
12	96928376	rs11108570	G	0.94	T	Sebaceous	a.ASV002 [Staphylococcus (unc.)]		1:Forehead (PopGen) 2:Retroauricular fold (KORA FF4)	251	0.65±0.17	1.9x10-04	317	0.75±0.173	1.7x10-05	CFAP54	FM	rs12423627
12	96928456	rs10860049	T	0.94	A	Sebaceous	a.ASV002 [Staphylococcus (unc.)]		1:Forehead (PopGen) 2:Retroauricular fold (KORA FF4)	251	0.65±0.17	1.9x10-04	317	0.75±0.173	1.7x10-05	CFAP54	FM	rs12423627
12	96928597	rs10860050	T	0.94	C	Sebaceous	a.ASV002 [Staphylococcus (unc.)]		1:Forehead (PopGen) 2:Retroauricular fold (KORA FF4)	251	0.65±0.17	1.9x10-04	317	0.75±0.173	1.7x10-05	CFAP54	FM	rs12423627
12	96928953	rs11614187	G	0.94	A	Sebaceous	a.ASV002 [Staphylococcus (unc.)]		1:Forehead (PopGen) 2:Retroauricular fold (KORA FF4)	251	0.65±0.17	1.9x10-04	317	0.75±0.173	1.7x10-05	CFAP54	FM	rs12423627
12	96929953	rs11108571	C	0.94	T	Sebaceous	a.ASV002 [Staphylococcus (unc.)]		1:Forehead (PopGen) 2:Retroauricular fold (KORA FF4)	251	0.65±0.17	1.9x10-04	317	0.75±0.173	1.7x10-05	CFAP54	FM	rs12423627
12	96932747	rs73374093	G	0.94	A	Sebaceous	a.ASV002 [Staphylococcus (unc.)]		1:Forehead (PopGen) 2:Retroauricular fold (KORA FF4)	251	0.65±0.17	1.9x10-04	317	0.75±0.173	1.7x10-05	CFAP54	FM	rs12423627
12	96935283	rs11108572	C	0.94	T	Sebaceous	a.ASV002 [Staphylococcus (unc.)]		1:Forehead (PopGen) 2:Retroauricular fold (KORA FF4)	251	0.65±0.17	1.9x10-04	317	0.75±0.173	1.7x10-05	CFAP54	FM	rs12423627
12	96936424	rs12230718	A	0.94	G	Sebaceous	a.ASV002 [Staphylococcus (unc.)]		1:Forehead (PopGen) 2:Retroauricular fold (KORA FF4)	251	0.65±0.17	1.9x10-04	317	0.75±0.173	1.7x10-05	CFAP54	FM	rs12423627
12	96936940	rs11108573	C	0.94	G	Sebaceous	a.ASV002 [Staphylococcus (unc.)]		1:Forehead (PopGen) 2:Retroauricular fold (KORA FF4)	251	0.65±0.17	1.9x10-04	317	0.75±0.173	1.7x10-05	CFAP54	FM	rs12423627
12	96937985	rs4262768	C	0.94	T	Sebaceous	a.ASV002 [Staphylococcus (unc.)]		1:Forehead (PopGen) 2:Retroauricular fold (KORA FF4)	251	0.65±0.17	1.9x10-04	317	0.75±0.173	1.7x10-05	CFAP54	FM	rs12423627
12	96938142	rs12423627	T	0.93	C	Sebaceous	a.ASV002 [Staphylococcus (unc.)]		1:Forehead (PopGen) 2:Retroauricular fold (KORA FF4)	251	0.66±0.156	3.7x10-05	317	0.65±0.162	8.1x10-05	CFAP54	FM	rs12423627
12	96938163	rs73374101	C	0.93	A	Sebaceous	a.ASV002 [Staphylococcus (unc.)]		1:Forehead (PopGen) 2:Retroauricular fold (KORA FF4)	251	0.66±0.156	3.7x10-05	317	0.65±0.162	8.1x10-05	CFAP54	FM	rs12423627
12	96938234	rs73375904	T	0.93	C	Sebaceous	a.ASV002 [Staphylococcus (unc.)]		1:Forehead (PopGen) 2:Retroauricular fold (KORA FF4)	251	0.66±0.156	3.7x10-05	317	0.65±0.162	8.1x10-05	CFAP54	FM	rs12423627
12	96939840	rs59194368	A	0.94	G	Sebaceous	a.ASV002 [Staphylococcus (unc.)]		1:Forehead (PopGen) 2:Retroauricular fold (KORA FF4)	251	0.65±0.17	1.9x10-04	317	0.75±0.173	1.7x10-05	CFAP54	FM	rs12423627
12	96942299	rs10777800	G	0.93	A	Sebaceous	a.ASV002 [Staphylococcus (unc.)]		1:Forehead (PopGen) 2:Retroauricular fold (KORA FF4)	251	0.66±0.156	3.7x10-05	317	0.65±0.162	8.1x10-05	CFAP54	FM	rs12423627
12	96942366	rs10860052	G	0.94	A	Sebaceous	a.ASV002 [Staphylococcus (unc.)]		1:Forehead (PopGen) 2:Retroauricular fold (KORA FF4)	251	0.65±0.17	1.9x10-04	317	0.75±0.173	1.7x10-05	CFAP54	FM	rs12423627
12	96942694	rs4540870	G	0.93	A	Sebaceous	a.ASV002 [Staphylococcus (unc.)]		1:Forehead (PopGen) 2:Retroauricular fold (KORA FF4)	251	0.66±0.156	3.7x10-05	317	0.65±0.162	8.1x10-05	CFAP54	FM	rs12423627
12	96943068	rs7959797	T	0.93	G	Sebaceous	a.ASV002 [Staphylococcus (unc.)]		1:Forehead (PopGen) 2:Retroauricular fold (KORA FF4)	251	0.66±0.156	3.7x10-05	317	0.65±0.162	8.1x10-05	CFAP54	FM	rs12423627
12	96943851	rs11108579	T	0.94	C	Sebaceous	a.ASV002 [Staphylococcus (unc.)]		1:Forehead (PopGen) 2:Retroauricular fold (KORA FF4)	251	0.65±0.17	1.9x10-04	317	0.75±0.173	1.7x10-05	CFAP54	FM	rs12423627
12	96945718	rs59191390	T	0.93	A	Sebaceous	a.ASV002 [Staphylococcus (unc.)]		1:Forehead (PopGen) 2:Retroauricular fold (KORA FF4)	251	0.66±0.156	3.7x10-05	317	0.65±0.162	8.1x10-05	CFAP54	FM	rs12423627
12	96949094	rs11108580	A	0.94	T	Sebaceous	a.ASV002 [Staphylococcus (unc.)]		1:Forehead (PopGen) 2:Retroauricular fold (KORA FF4)	251	0.65±0.17	1.9x10-04	317	0.75±0.173	1.7x10-05	CFAP54	FM	rs12423627
12	96949259	rs11108581	T	0.94	C	Sebaceous	a.ASV002 [Staphylococcus (unc.)]		1:Forehead (PopGen) 2:Retroauricular fold (KORA FF4)	251	0.65±0.17	1.9x10-04	317	0.75±0.173	1.7x10-05	CFAP54	FM	rs12423627
12	96950467	rs61450888	T	0.94	C	Sebaceous	a.ASV002 [Staphylococcus (unc.)]		1:Forehead (PopGen) 2:Retroauricular fold (KORA FF4)	251	0.65±0.17	1.9x10-04	317	0.75±0.173	1.7x10-05	CFAP54	FM	rs12423627
12	96951467	rs11108582	G	0.94	A	Sebaceous	a.ASV002 [Staphylococcus (unc.)]		1:Forehead (PopGen) 2:Retroauricular fold (KORA FF4)	251	0.65±0.17	1.9x10-04	317	0.75±0.173	1.7x10-05	CFAP54	FM	rs12423627
12	96952016	rs12229998	G	0.93	A	Sebaceous	a.ASV002 [Staphylococcus (unc.)]		1:Forehead (PopGen) 2:Retroauricular fold (KORA FF4)	251	0.66±0.156	3.7x10-05	317	0.65±0.162	8.1x10-05	CFAP54	FM	rs12423627
12	96952681	rs10860053	T	0.94	C	Sebaceous	a.ASV002 [Staphylococcus (unc.)]		1:Forehead (PopGen) 2:Retroauricular fold (KORA FF4)	251	0.65±0.17	1.9x10-04	317	0.75±0.173	1.7x10-05	CFAP54	FM	rs12423627
12	96958954	rs12426076	G	0.93	A	Sebaceous	a.ASV002 [Staphylococcus (unc.)]		1:Forehead (PopGen) 2:Retroauricular fold (KORA FF4)	251	0.6±0.161	2.6x10-04	317	0.65±0.162	8.1x10-05	CFAP54	FM	rs12423627
12	101149439	rs883676	T	0.9	C	Dry	a.ASV013 [S. epidermidis]		1:Dorsal forearm (PopGen) 2:Volar forearm (PopGen)	170	-0.3±0.158	6.3x10-02	178	-0.86±0.157	1.4x10-07	ANO4	FM	rs4764996
12	101188920	rs10860634	G	0.93	A	Dry	a.ASV013 [S. epidermidis]		1:Dorsal forearm (PopGen) 2:Volar forearm (PopGen)	170	-0.41±0.215	6.0x10-02	178	-1.19±0.21	6.2x10-08	ANO4	FM	rs4764996
12	101194600	rs4764996	G	0.93	A	Dry	a.ASV013 [S. epidermidis]		1:Dorsal forearm (PopGen) 2:Volar forearm (PopGen)	170	-0.47±0.211	2.8x10-02	178	-1.2±0.204	2.1x10-08	ANO4	FM	rs4764996
13	33565559	rs2094712	G	0.77	A	Dry	Beta-diversity		1:Dorsal forearm (PopGen) 2:Volar forearm (PopGen)	260	NA±NA	8.0x10-05	251	NA±NA	2.5x10-05		LD >0.6	rs1543797
13	33566165	rs7984515	A	0.79	G	Dry	Beta-diversity		1:Dorsal forearm (PopGen) 2:Volar forearm (PopGen)	260	NA±NA	1.2x10-04	251	NA±NA	4.3x10-06		LD >0.6	rs1543797
13	33566222	rs7984028	C	0.78	T	Dry	Beta-diversity		1:Dorsal forearm (PopGen) 2:Volar forearm (PopGen)	260	NA±NA	9.2x10-05	251	NA±NA	3.0x10-06		LD >0.6	rs1543797
13	33567055	rs7324797	G	0.79	A	Dry	Beta-diversity		1:Dorsal forearm (PopGen) 2:Volar forearm (PopGen)	260	NA±NA	1.3x10-04	251	NA±NA	4.3x10-06		LD >0.6	rs1543797
13	33567527	rs17078327	G	0.79	A	Dry	Beta-diversity		1:Dorsal forearm (PopGen) 2:Volar forearm (PopGen)	260	NA±NA	1.3x10-04	251	NA±NA	4.3x10-06		LD >0.6	rs1543797
13	33567648	rs66609723	G	0.79	A	Dry	Beta-diversity		1:Dorsal forearm (PopGen) 2:Volar forearm (PopGen)	260	NA±NA	1.3x10-04	251	NA±NA	4.3x10-06		LD >0.6	rs1543797
13	33568060	rs4941731	G	0.78	A	Dry	Beta-diversity		1:Dorsal forearm (PopGen) 2:Volar forearm (PopGen)	260	NA±NA	3.9x10-04	251	NA±NA	1.6x10-05		LD >0.6	rs1543797
13	33568209	rs12428531	C	0.79	T	Dry	Beta-diversity		1:Dorsal forearm (PopGen) 2:Volar forearm (PopGen)	260	NA±NA	1.3x10-04	251	NA±NA	4.3x10-06		LD >0.6	rs1543797
13	33568876	rs73174981	T	0.79	C	Dry	Beta-diversity		1:Dorsal forearm (PopGen) 2:Volar forearm (PopGen)	260	NA±NA	1.3x10-04	251	NA±NA	4.3x10-06		LD >0.6	rs1543797
13	33570073	rs12583154	G	0.79	A	Dry	Beta-diversity		1:Dorsal forearm (PopGen) 2:Volar forearm (PopGen)	260	NA±NA	1.3x10-04	251	NA±NA	4.3x10-06		LD >0.6	rs1543797
13	33571238	rs56009467	A	0.79	T	Dry	Beta-diversity		1:Dorsal forearm (PopGen) 2:Volar forearm (PopGen)	260	NA±NA	1.3x10-04	251	NA±NA	4.3x10-06		LD >0.6	rs1543797
13	33571753	rs12429937	A	0.78	T	Dry	Beta-diversity		1:Dorsal forearm (PopGen) 2:Volar forearm (PopGen)	260	NA±NA	4.6x10-04	251	NA±NA	3.1x10-05		LD >0.6	rs1543797
13	33574292	rs57562480	T	0.78	A	Dry	Beta-diversity		1:Dorsal forearm (PopGen) 2:Volar forearm (PopGen)	260	NA±NA	1.1x10-04	251	NA±NA	3.6x10-06		LD >0.6	rs1543797
13	33581388	rs1543797	T	0.75	C	Dry	Beta-diversity		1:Dorsal forearm (PopGen) 2:Volar forearm (PopGen)	260	NA±NA	4.8x10-05	251	NA±NA	3.2x10-08		LD >0.6	rs1543797
13	33582492	rs35205208	T	0.75	G	Dry	Beta-diversity		1:Dorsal forearm (PopGen) 2:Volar forearm (PopGen)	260	NA±NA	1.7x10-04	251	NA±NA	2.8x10-07		LD >0.6	rs1543797
13	33583534	rs73176811	T	0.75	C	Dry	Beta-diversity		1:Dorsal forearm (PopGen) 2:Volar forearm (PopGen)	260	NA±NA	1.7x10-04	251	NA±NA	2.8x10-07		LD >0.6	rs1543797
13	33584689	rs59470702	G	0.75	A	Dry	Beta-diversity		1:Dorsal forearm (PopGen) 2:Volar forearm (PopGen)	260	NA±NA	4.8x10-05	251	NA±NA	3.2x10-08		LD >0.6	rs1543797
13	38067575	rs12583353	A	0.89	G	Dry	g.Paracoccus		1:Dorsal forearm (PopGen) 2:Volar forearm (PopGen)	186	-0.72±0.156	7.2x10-06	186	-0.94±0.144	5.6x10-10		FM	rs12583353
13	38071208	rs59305536	C	0.9	T	Dry	g.Paracoccus		1:Dorsal forearm (PopGen) 2:Volar forearm (PopGen)	186	-0.72±0.156	7.2x10-06	186	-0.94±0.144	5.6x10-10		FM	rs12583353
13	38071266	rs61010363	T	0.9	G	Dry	g.Paracoccus		1:Dorsal forearm (PopGen) 2:Volar forearm (PopGen)	186	-0.72±0.156	7.2x10-06	186	-0.94±0.144	5.6x10-10		FM	rs12583353
14	33628592	rs17100279	T	0.94	A	Moist	a.ASV021 [Micrococcus (unc.)]		1:Antecubital fossa (KORA FF4) 2:Antecubital fossa (PopGen)	168	-0.82±0.28	4.0x10-03	164	-1.06±0.226	5.7x10-06	NPAS3	FM	rs17100281
14	33628846	rs113423392	G	0.94	A	Moist	a.ASV021 [Micrococcus (unc.)]		1:Antecubital fossa (KORA FF4) 2:Antecubital fossa (PopGen)	168	-0.82±0.28	4.0x10-03	164	-1.06±0.226	5.7x10-06	NPAS3	FM	rs17100281
14	33629140	rs17100281	G	0.94	A	Moist	a.ASV021 [Micrococcus (unc.)]		1:Antecubital fossa (KORA FF4) 2:Antecubital fossa (PopGen)	167	-0.82±0.28	3.7x10-03	164	-1.06±0.226	5.7x10-06	NPAS3	FM	rs17100281
14	33629287	rs77146617	T	0.94	C	Moist	a.ASV021 [Micrococcus (unc.)]		1:Antecubital fossa (KORA FF4) 2:Antecubital fossa (PopGen)	167	-0.82±0.28	3.7x10-03	164	-1.06±0.226	5.7x10-06	NPAS3	FM	rs17100281
14	33629399	rs73270551	A	0.94	T	Moist	a.ASV021 [Micrococcus (unc.)]		1:Antecubital fossa (KORA FF4) 2:Antecubital fossa (PopGen)	167	-0.82±0.28	3.7x10-03	164	-1.06±0.226	5.7x10-06	NPAS3	FM	rs17100281
14	33629638	rs17100284	T	0.94	A	Moist	a.ASV021 [Micrococcus (unc.)]		1:Antecubital fossa (KORA FF4) 2:Antecubital fossa (PopGen)	167	-0.82±0.28	3.7x10-03	164	-1.06±0.226	5.7x10-06	NPAS3	FM	rs17100281
16	28054732	rs17516321	C	0.72	T	Sebaceous	a.ASV004 [Corynebacterium (unc.)]		1:Forehead (PopGen) 2:Retroauricular fold (KORA FF4)	243	-0.32±0.098	1.4x10-03	268	-0.41±0.095	2.5x10-05	GSG1L	FM	rs8049083
16	28055018	rs72785838	C	0.72	T	Sebaceous	a.ASV004 [Corynebacterium (unc.)]		1:Forehead (PopGen) 2:Retroauricular fold (KORA FF4)	243	-0.32±0.097	1.1x10-03	267	-0.38±0.095	7.1x10-05	GSG1L	FM	rs8049083
16	28056516	rs8049083	C	0.72	A	Sebaceous	a.ASV004 [Corynebacterium (unc.)]		1:Forehead (PopGen) 2:Retroauricular fold (KORA FF4)	243	-0.32±0.097	1.1x10-03	262	-0.43±0.095	8.1x10-06	GSG1L	FM	rs8049083
16	28060154	rs72785844	T	0.73	C	Sebaceous	a.ASV004 [Corynebacterium (unc.)]		1:Forehead (PopGen) 2:Retroauricular fold (KORA FF4)	243	-0.33±0.1	1.1x10-03	264	-0.41±0.096	2.6x10-05	GSG1L	FM	rs8049083
16	28061421	rs28662940	A	0.73	G	Sebaceous	a.ASV004 [Corynebacterium (unc.)]		1:Forehead (PopGen) 2:Retroauricular fold (KORA FF4)	243	-0.33±0.1	1.1x10-03	263	-0.41±0.096	2.5x10-05	GSG1L	FM	rs8049083
16	28063442	rs72785849	A	0.73	G	Sebaceous	a.ASV004 [Corynebacterium (unc.)]		1:Forehead (PopGen) 2:Retroauricular fold (KORA FF4)	243	-0.33±0.1	1.1x10-03	268	-0.42±0.095	1.8x10-05	GSG1L	FM	rs8049083
16	28064225	rs1124108	A	0.73	G	Sebaceous	a.ASV004 [Corynebacterium (unc.)]		1:Forehead (PopGen) 2:Retroauricular fold (KORA FF4)	243	-0.3±0.102	3.3x10-03	262	-0.42±0.097	2.3x10-05	GSG1L	FM	rs8049083
17	5334850	rs72634034	G	0.86	A	Dry	a.ASV086 [A. johnsonii]		1:Dorsal forearm (PopGen) 2:Volar forearm (PopGen)	124	-0.48±0.167	4.5x10-03	131	-0.86±0.159	3.1x10-07	ENSG00000263272,MIS12,NUP88,RABEP1,RPAIN	FM	rs2472614
17	5341050	rs2472614	G	0.89	C	Dry	a.ASV086 [A. johnsonii]		1:Dorsal forearm (PopGen) 2:Volar forearm (PopGen)	124	-0.54±0.18	3.5x10-03	131	-1.08±0.186	4.7x10-08	C1QBP,ENSG00000263272,MIS12,NUP88,RABEP1,RPAIN	FM	rs2472614
17	5346446	rs77195858	C	0.89	T	Dry	a.ASV086 [A. johnsonii]		1:Dorsal forearm (PopGen) 2:Volar forearm (PopGen)	124	-0.52±0.176	4.0x10-03	131	-0.96±0.182	5.4x10-07	C1QBP,DHX33	FM	rs2472614
17	5347576	rs2074438	G	0.89	A	Dry	a.ASV086 [A. johnsonii]		1:Dorsal forearm (PopGen) 2:Volar forearm (PopGen)	124	-0.52±0.176	4.0x10-03	131	-0.96±0.182	5.4x10-07	C1QBP,DHX33,ENSG00000263272,MIS12,NUP88,RABEP1,RPAIN	FM	rs2472614
17	5350712	rs78368247	C	0.89	G	Dry	a.ASV086 [A. johnsonii]		1:Dorsal forearm (PopGen) 2:Volar forearm (PopGen)	124	-0.52±0.176	4.0x10-03	131	-0.96±0.182	5.4x10-07	C1QBP,DHX33,ENSG00000263272,MIS12,NUP88,RABEP1,RPAIN	FM	rs2472614
17	5350771	rs75457395	C	0.89	T	Dry	a.ASV086 [A. johnsonii]		1:Dorsal forearm (PopGen) 2:Volar forearm (PopGen)	124	-0.52±0.176	4.0x10-03	131	-0.96±0.182	5.4x10-07	C1QBP,DHX33,ENSG00000263272,MIS12,NUP88,RABEP1,RPAIN	FM	rs2472614
17	5354077	rs3744714	C	0.89	T	Dry	a.ASV086 [A. johnsonii]		1:Dorsal forearm (PopGen) 2:Volar forearm (PopGen)	124	-0.52±0.176	4.0x10-03	131	-0.96±0.182	5.4x10-07	DHX33,ENSG00000263272,MIS12,NUP88,RABEP1,RPAIN	FM	rs2472614
17	5354528	rs75424708	C	0.89	T	Dry	a.ASV086 [A. johnsonii]		1:Dorsal forearm (PopGen) 2:Volar forearm (PopGen)	124	-0.52±0.176	4.0x10-03	131	-0.96±0.182	5.4x10-07	DHX33,ENSG00000263272,MIS12,NUP88,RABEP1,RPAIN	FM	rs2472614
17	5356376	rs16954692	C	0.89	G	Dry	a.ASV086 [A. johnsonii]		1:Dorsal forearm (PopGen) 2:Volar forearm (PopGen)	124	-0.52±0.176	4.0x10-03	131	-0.96±0.182	5.4x10-07	DHX33,ENSG00000263272,MIS12,NUP88,RABEP1,RPAIN	FM	rs2472614
17	5356614	rs111857249	C	0.89	T	Dry	a.ASV086 [A. johnsonii]		1:Dorsal forearm (PopGen) 2:Volar forearm (PopGen)	124	-0.52±0.176	4.0x10-03	131	-0.96±0.182	5.4x10-07	DHX33,ENSG00000263272,MIS12,NUP88,RABEP1,RPAIN	FM	rs2472614
17	5382192	rs62072702	T	0.86	C	Dry	a.ASV086 [A. johnsonii]		1:Dorsal forearm (PopGen) 2:Volar forearm (PopGen)	124	-0.48±0.164	3.7x10-03	131	-0.86±0.167	9.9x10-07	DERL2,ENSG00000263272,MIS12,NUP88,RABEP1,RPAIN	FM	rs2472614
19	48735287	rs4802448	G	0.66	A	Moist	f.Rhodobacteraceae	o.Rhodobacterales;f.Rhodobacteraceae	1:Antecubital fossa (KORA FF4) 2:Antecubital fossa (PopGen)	180	-0.36±0.107	8.8x10-04	199	-0.43±0.097	1.5x10-05	CARD8,ZNF114	FM	rs6509364
19	48739590	rs112854952	G	0.71	A	Moist	f.Rhodobacteraceae	o.Rhodobacterales;f.Rhodobacteraceae	1:Antecubital fossa (KORA FF4) 2:Antecubital fossa (PopGen)	175	-0.47±0.121	1.6x10-04	199	-0.41±0.102	1.0x10-04	CARD8,ZNF114	FM	rs6509364
19	48741313	rs7508477	A	0.65	G	Moist	f.Rhodobacteraceae	o.Rhodobacterales;f.Rhodobacteraceae	1:Antecubital fossa (KORA FF4) 2:Antecubital fossa (PopGen)	179	-0.37±0.108	8.6x10-04	199	-0.42±0.097	2.5x10-05	CARD8,ZNF114	FM	rs6509364
19	48742067	rs6509364	C	0.65	T	Moist	f.Rhodobacteraceae	o.Rhodobacterales;f.Rhodobacteraceae	1:Antecubital fossa (KORA FF4) 2:Antecubital fossa (PopGen)	178	-0.41±0.107	1.9x10-04	199	-0.42±0.097	2.5x10-05	CARD8,ZNF114	FM	rs6509364
19	48761942	rs12978417	G	0.57	T	Moist	f.Rhodobacteraceae	o.Rhodobacterales;f.Rhodobacteraceae	1:Antecubital fossa (KORA FF4) 2:Antecubital fossa (PopGen)	173	0.3±0.108	5.8x10-03	199	0.39±0.094	4.6x10-05	ZNF114	FM	rs6509364
19	48762583	rs11510311	T	0.54	A	Moist	f.Rhodobacteraceae	o.Rhodobacterales;f.Rhodobacteraceae	1:Antecubital fossa (KORA FF4) 2:Antecubital fossa (PopGen)	159	0.37±0.108	8.1x10-04	199	0.35±0.094	2.8x10-04	TMEM143,ZNF114	FM	rs6509364
