# Supplementary material for: Host genetic factors related to innate immunity, environmental sensing and cellular functions are associated with human skin microbiota
Source: Nat Commun. 2022 Oct 19;13:6204. doi: 10.1038/s41467-022-33906-5 (PMC9582029; doi:10.1038/s41467-022-33906-5)
Supplement: Supplementary file 5 — Supplementary Data 2 [file 41467_2022_33906_MOESM5_ESM.xlsx]

## Sheet: Tabelle1
Ensembl	Gene	Chromosome	Band	Description	Biotype
ENSG00000151572	ANO4	12	q23.1	anoctamin 4	protein coding
ENSG00000108561	C1QBP	17	p13.2	complement C1q binding protein	protein coding
ENSG00000105483	CARD8	19	q13.33	caspase recruitment domain family member 8	protein coding
ENSG00000188596	CFAP54	12	q23.1	cilia and flagella associated protein 54	protein coding
ENSG00000072849	DERL2	17	p13.2	derlin 2	protein coding
ENSG00000005100	DHX33	17	p13.2	DEAH-box helicase 33	protein coding
ENSG00000263272	ENSG00000263272	17	p13.2	novel transcript, antisense to RPAIN	lncRNA
ENSG00000269886	ENSG00000269886	3	p25.3	novel transcript, antisense to TTLL3	lncRNA
ENSG00000145216	FIP1L1	4	q12	factor interacting with PAPOLA and CPSF1	protein coding
ENSG00000169181	GSG1L	16	p12.1	GSG1 like	protein coding
ENSG00000197386	HTT	4	p16.3	huntingtin	protein coding
ENSG00000167842	MIS12	17	p13.2	MIS12 kinetochore complex component	protein coding
ENSG00000075975	MKRN2	3	p25.2	makorin ring finger protein 2	protein coding
ENSG00000225526	MKRN2OS	3	p25.2	MKRN2 opposite strand	protein coding
ENSG00000188981	MSANTD1	4	p16.3	Myb/SANT DNA binding domain containing 1	protein coding
ENSG00000151322	NPAS3	14	q13.1	neuronal PAS domain protein 3	protein coding
ENSG00000108559	NUP88	17	p13.2	nucleoporin 88	protein coding
ENSG00000145569	OTULINL	5	p15.2	OTU deubiquitinase with linear linkage specificity like	protein coding
ENSG00000134853	PDGFRA	4	q12	platelet derived growth factor receptor alpha	protein coding
ENSG00000112419	PHACTR2	6	q24.2	phosphatase and actin regulator 2	protein coding
ENSG00000029725	RABEP1	17	p13.2	rabaptin, RAB GTPase binding effector protein 1	protein coding
ENSG00000132155	RAF1	3	p25.2	Raf-1 proto-oncogene, serine/threonine kinase	protein coding
ENSG00000159788	RGS12	4	p16.3	regulator of G protein signaling 12	protein coding
ENSG00000200114	RNA5SP123	3	p25.2	RNA, 5S ribosomal pseudogene 123	rRNA pseudogene
ENSG00000129197	RPAIN	17	p13.2	RPA interacting protein	protein coding
ENSG00000196220	SRGAP3	3	p25.3	SLIT-ROBO Rho GTPase activating protein 3	protein coding
ENSG00000115970	THADA	2	p21	THADA armadillo repeat containing	protein coding
ENSG00000161558	TMEM143	19	q13.33	transmembrane protein 143	protein coding
ENSG00000154743	TSEN2	3	p25.2	tRNA splicing endonuclease subunit 2	protein coding
ENSG00000178150	ZNF114	19	q13.33	zinc finger protein 114	protein coding
