# Supplementary material for: Host genetic factors related to innate immunity, environmental sensing and cellular functions are associated with human skin microbiota
Source: Nat Commun. 2022 Oct 19;13:6204. doi: 10.1038/s41467-022-33906-5 (PMC9582029; doi:10.1038/s41467-022-33906-5)
Supplement: Supplementary file 6 — Supplementary Data 3 [file 41467_2022_33906_MOESM6_ESM.xlsx]

## Sheet: Sheet1
Ensembl	Gene	Description	Biotype	Mean of normalized counts	Fold change (log2)	Posterior standard deviation	P value	q value
ENSG00000161570	ENSG00000161570			1.6x10+03	5.921	0.207	9.3x10-185	1.9x10-180
ENSG00000179826	MRGPRX3	MAS related GPR family member X3	protein coding	3.9x10+02	5.189	0.197	4.3x10-155	4.5x10-151
ENSG00000125538	IL1B	interleukin 1 beta	protein coding	1.4x10+04	4.26	0.165	6.4x10-150	4.5x10-146
ENSG00000137965	IFI44	interferon induced protein 44	protein coding	5.2x10+03	3.631	0.143	1.2x10-144	6.1x10-141
ENSG00000162654	GBP4	guanylate binding protein 4	protein coding	2.3x10+03	9.183	0.375	8.1x10-134	3.4x10-130
ENSG00000138061	CYP1B1	cytochrome P450 family 1 subfamily B member 1	protein coding	4.8x10+03	6.237	0.259	6.5x10-131	2.3x10-127
ENSG00000255398	HCAR3	hydroxycarboxylic acid receptor 3	protein coding	2.6x10+03	2.862	0.121	1.4x10-124	4.3x10-121
ENSG00000137628	DDX60	DExD/H-box helicase 60	protein coding	7.9x10+03	3.426	0.146	2.6x10-124	6.8x10-121
ENSG00000125347	IRF1	interferon regulatory factor 1	protein coding	3.9x10+03	3.587	0.154	4.1x10-123	9.6x10-120
ENSG00000130775	THEMIS2	thymocyte selection associated family member 2	protein coding	8.0x10+02	4.606	0.197	2.1x10-122	4.4x10-119
ENSG00000148344	PTGES	prostaglandin E synthase	protein coding	3.9x10+02	2.803	0.124	4.4x10-115	8.4x10-112
ENSG00000104368	PLAT	plasminogen activator, tissue type	protein coding	3.6x10+02	3.114	0.149	8.8x10-98	1.5x10-94
ENSG00000006210	CX3CL1	C-X3-C motif chemokine ligand 1	protein coding	8.5x10+02	6.493	0.323	1.5x10-93	2.3x10-90
ENSG00000163872	YEATS2	YEATS domain containing 2	protein coding	2.2x10+03	1.601	0.082	1.4x10-86	2.1x10-83
ENSG00000143631	FLG	filaggrin	protein coding	3.7x10+04	-4.457	0.232	1.5x10-85	2.1x10-82
ENSG00000149131	SERPING1	serpin family G member 1	protein coding	1.5x10+03	2.603	0.135	2.8x10-84	3.6x10-81
ENSG00000130487	KLHDC7B	kelch domain containing 7B	protein coding	2.8x10+02	3.617	0.192	9.3x10-81	1.1x10-77
ENSG00000196136	SERPINA3	serpin family A member 3	protein coding	3.7x10+02	5.525	0.298	1.8x10-79	2.1x10-76
ENSG00000112096	SOD2	superoxide dismutase 2	protein coding	2.2x10+04	4.114	0.229	6.1x10-76	6.8x10-73
ENSG00000185215	TNFAIP2	TNF alpha induced protein 2	protein coding	8.2x10+03	3.922	0.218	6.9x10-76	7.2x10-73
ENSG00000111331	OAS3	2’-5’-oligoadenylate synthetase 3	protein coding	1.6x10+04	3.061	0.17	4.3x10-74	4.1x10-71
ENSG00000231925	TAPBP	TAP binding protein	protein coding	3.5x10+03	1.644	0.091	4.2x10-74	4.1x10-71
ENSG00000108771	DHX58	DExH-box helicase 58	protein coding	6.9x10+02	3.645	0.203	1.1x10-73	1.0x10-70
ENSG00000134321	RSAD2	radical S-adenosyl methionine domain containing 2	protein coding	1.6x10+04	6.458	0.389	4.1x10-72	3.6x10-69
ENSG00000184371	CSF1	colony stimulating factor 1	protein coding	1.1x10+03	3.27	0.184	1.4x10-71	1.2x10-68
ENSG00000143520	FLG2	filaggrin family member 2	protein coding	8.2x10+03	-5.954	0.351	3.6x10-70	2.9x10-67
ENSG00000123610	TNFAIP6	TNF alpha induced protein 6	protein coding	7.2x10+02	5.46	0.326	2.8x10-69	2.2x10-66
ENSG00000162645	GBP2	guanylate binding protein 2	protein coding	2.4x10+03	2.305	0.133	5.0x10-69	3.8x10-66
ENSG00000169403	PTAFR	platelet activating factor receptor	protein coding	6.8x10+02	2.319	0.134	2.8x10-68	2.1x10-65
ENSG00000089127	OAS1	2’-5’-oligoadenylate synthetase 1	protein coding	9.8x10+03	3.542	0.207	3.1x10-68	2.2x10-65
ENSG00000172243	CLEC7A	C-type lectin domain containing 7A	protein coding	1.1x10+02	4.996	0.288	7.0x10-68	4.7x10-65
ENSG00000196542	SPTSSB	serine palmitoyltransferase small subunit B	protein coding	9.5x10+02	-4.091	0.239	1.5x10-67	9.9x10-65
ENSG00000092010	PSME1	proteasome activator subunit 1	protein coding	2.5x10+03	1.264	0.073	2.2x10-67	1.4x10-64
ENSG00000196776	CD47	CD47 molecule	protein coding	3.7x10+03	1.254	0.074	4.3x10-65	2.7x10-62
ENSG00000132530	XAF1	XIAP associated factor 1	protein coding	2.0x10+03	3.527	0.214	1.4x10-63	8.7x10-61
ENSG00000079385	CEACAM1	CEA cell adhesion molecule 1	protein coding	1.6x10+03	4.684	0.293	6.6x10-63	3.8x10-60
ENSG00000183486	MX2	MX dynamin like GTPase 2	protein coding	5.0x10+03	5.017	0.31	2.4x10-62	1.3x10-59
ENSG00000159403	C1R	complement C1r	protein coding	8.2x10+02	4.749	0.297	2.4x10-60	1.3x10-57
ENSG00000157601	MX1	MX dynamin like GTPase 1	protein coding	1.8x10+04	3.558	0.224	1.8x10-59	9.4x10-57
ENSG00000173918	C1QTNF1	C1q and TNF related 1	protein coding	7.2x10+02	3.503	0.225	1.7x10-57	9.0x10-55
ENSG00000141682	PMAIP1	phorbol-12-myristate-13-acetate-induced protein 1	protein coding	7.6x10+03	1.549	0.099	2.5x10-56	1.3x10-53
ENSG00000130813	SHFL	shiftless antiviral inhibitor of ribosomal frameshifting	protein coding	1.7x10+03	2.694	0.174	1.1x10-55	5.4x10-53
ENSG00000117298	ECE1	endothelin converting enzyme 1	protein coding	4.1x10+03	1.496	0.096	1.8x10-55	9.1x10-53
ENSG00000140511	HAPLN3	hyaluronan and proteoglycan link protein 3	protein coding	3.5x10+02	2.696	0.175	4.8x10-55	2.3x10-52
ENSG00000204642	HLA-F	major histocompatibility complex, class I, F	protein coding	4.4x10+03	3.032	0.198	7.1x10-55	3.3x10-52
ENSG00000167600	CYP2S1	cytochrome P450 family 2 subfamily S member 1	protein coding	1.3x10+03	2.154	0.141	3.1x10-54	1.4x10-51
ENSG00000234745	HLA-B	major histocompatibility complex, class I, B	protein coding	1.8x10+04	2.377	0.156	4.2x10-54	1.9x10-51
ENSG00000133874	RNF122	ring finger protein 122	protein coding	2.0x10+02	2.08	0.136	1.7x10-53	7.5x10-51
ENSG00000134326	CMPK2	cytidine/uridine monophosphate kinase 2	protein coding	2.5x10+03	6.499	0.457	7.4x10-53	3.2x10-50
ENSG00000101224	CDC25B	cell division cycle 25B	protein coding	6.3x10+02	1.951	0.129	1.1x10-52	4.7x10-50
ENSG00000185507	IRF7	interferon regulatory factor 7	protein coding	4.2x10+03	3.356	0.224	2.6x10-52	1.1x10-49
ENSG00000126561	STAT5A	signal transducer and activator of transcription 5A	protein coding	3.3x10+02	3.314	0.223	2.8x10-52	1.1x10-49
ENSG00000204385	SLC44A4	solute carrier family 44 member 4	protein coding	7.5x10+02	4.08	0.278	3.1x10-52	1.2x10-49
ENSG00000111335	OAS2	2’-5’-oligoadenylate synthetase 2	protein coding	1.4x10+04	3.271	0.223	1.2x10-51	4.6x10-49
ENSG00000055332	EIF2AK2	eukaryotic translation initiation factor 2 alpha kinase 2	protein coding	7.0x10+03	2.123	0.144	5.2x10-51	2.0x10-48
ENSG00000138496	PARP9	poly(ADP-ribose) polymerase family member 9	protein coding	4.6x10+03	2.609	0.178	7.1x10-51	2.7x10-48
ENSG00000176641	RNF152	ring finger protein 152	protein coding	6.6x10+02	1.683	0.115	1.3x10-49	4.7x10-47
ENSG00000159167	STC1	stanniocalcin 1	protein coding	9.9x10+02	9.14	0.678	5.1x10-49	1.8x10-46
ENSG00000109193	SULT1E1	sulfotransferase family 1E member 1	protein coding	2.5x10+02	-2.436	0.168	5.2x10-49	1.9x10-46
ENSG00000188313	PLSCR1	phospholipid scramblase 1	protein coding	4.7x10+03	2.856	0.2	6.0x10-49	2.1x10-46
ENSG00000185885	IFITM1	interferon induced transmembrane protein 1	protein coding	1.2x10+04	3.392	0.235	7.7x10-49	2.6x10-46
ENSG00000182704	TSKU	tsukushi, small leucine rich proteoglycan	protein coding	1.3x10+03	1.68	0.116	9.6x10-49	3.3x10-46
ENSG00000140464	PML	PML nuclear body scaffold	protein coding	5.3x10+03	2.7	0.188	1.1x10-48	3.6x10-46
ENSG00000143536	CRNN	cornulin	protein coding	4.5x10+02	-3.993	0.279	1.1x10-47	3.8x10-45
ENSG00000184254	ALDH1A3	aldehyde dehydrogenase 1 family member A3	protein coding	1.3x10+04	3.555	0.255	1.2x10-47	4.0x10-45
ENSG00000090339	ICAM1	intercellular adhesion molecule 1	protein coding	6.4x10+03	5.514	0.425	2.1x10-46	6.6x10-44
ENSG00000163121	NEURL3	neuralized E3 ubiquitin protein ligase 3	protein coding	6.4x10+02	5.863	0.442	3.4x10-46	1.1x10-43
ENSG00000213928	IRF9	interferon regulatory factor 9	protein coding	4.2x10+03	1.303	0.092	3.6x10-46	1.1x10-43
ENSG00000163219	ARHGAP25	Rho GTPase activating protein 25	protein coding	3.6x10+02	1.671	0.119	5.7x10-46	1.7x10-43
ENSG00000243649	CFB	complement factor B	protein coding	3.9x10+03	3.764	0.275	1.1x10-45	3.3x10-43
ENSG00000083097	DOP1A	DOP1 leucine zipper like protein A	protein coding	1.9x10+03	-1.123	0.081	1.3x10-44	3.8x10-42
ENSG00000254087	LYN	LYN proto-oncogene, Src family tyrosine kinase	protein coding	9.8x10+02	2.515	0.183	1.6x10-44	4.4x10-42
ENSG00000171403	KRT9	keratin 9	protein coding	5.2x10+02	-2.067	0.15	3.3x10-44	9.2x10-42
ENSG00000135111	TBX3	T-box transcription factor 3	protein coding	1.5x10+03	1.383	0.1	6.3x10-44	1.7x10-41
ENSG00000103855	CD276	CD276 molecule	protein coding	1.5x10+03	1.211	0.088	8.6x10-44	2.3x10-41
ENSG00000154451	GBP5	guanylate binding protein 5	protein coding	4.9x10+02	7.103	0.533	8.8x10-44	2.4x10-41
ENSG00000127824	TUBA4A	tubulin alpha 4a	protein coding	3.5x10+04	-1.726	0.126	9.0x10-44	2.4x10-41
ENSG00000211448	DIO2	iodothyronine deiodinase 2	protein coding	2.6x10+02	-5.734	0.418	1.6x10-43	4.2x10-41
ENSG00000137462	TLR2	toll like receptor 2	protein coding	1.7x10+03	4.652	0.36	3.1x10-43	8.1x10-41
ENSG00000261618	LINC02605	long intergenic non-protein coding RNA 2605	lncRNA	3.2x10+02	2.419	0.178	4.1x10-43	1.0x10-40
ENSG00000144596	GRIP2	glutamate receptor interacting protein 2	protein coding	9.0x10+01	5.162	0.382	5.0x10-43	1.3x10-40
ENSG00000087494	PTHLH	parathyroid hormone like hormone	protein coding	3.7x10+03	-1.671	0.123	6.3x10-43	1.6x10-40
ENSG00000106829	TLE4	TLE family member 4, transcriptional corepressor	protein coding	1.2x10+03	1.122	0.082	6.3x10-43	1.6x10-40
ENSG00000206341	HLA-H	major histocompatibility complex, class I, H (pseudogene)	unprocessed pseudogene	6.2x10+02	2.062	0.152	6.5x10-43	1.6x10-40
ENSG00000175130	MARCKSL1	MARCKS like 1	protein coding	5.9x10+03	4.12	0.321	8.4x10-43	2.0x10-40
ENSG00000184351	KRTAP19-1	keratin associated protein 19-1	protein coding	2.8x10+02	3.227	0.241	1.8x10-42	4.3x10-40
ENSG00000170745	KCNS3	potassium voltage-gated channel modifier subfamily S member 3	protein coding	3.1x10+02	2.587	0.194	2.8x10-42	6.5x10-40
ENSG00000170542	SERPINB9	serpin family B member 9	protein coding	2.0x10+02	4.078	0.309	6.1x10-42	1.4x10-39
ENSG00000103966	EHD4	EH domain containing 4	protein coding	4.5x10+03	1.579	0.118	6.5x10-42	1.5x10-39
ENSG00000110911	SLC11A2	solute carrier family 11 member 2	protein coding	1.9x10+03	1.463	0.109	1.1x10-41	2.5x10-39
ENSG00000163297	ANTXR2	ANTXR cell adhesion molecule 2	protein coding	1.9x10+03	1.197	0.089	1.2x10-41	2.7x10-39
ENSG00000110446	SLC15A3	solute carrier family 15 member 3	protein coding	2.4x10+02	5.684	0.434	7.1x10-41	1.6x10-38
ENSG00000133710	SPINK5	serine peptidase inhibitor Kazal type 5	protein coding	7.3x10+03	-2.182	0.166	8.0x10-41	1.8x10-38
ENSG00000110944	IL23A	interleukin 23 subunit alpha	protein coding	1.1x10+03	3.144	0.244	1.1x10-40	2.5x10-38
ENSG00000084110	HAL	histidine ammonia-lyase	protein coding	9.5x10+02	-4.032	0.316	1.2x10-40	2.7x10-38
ENSG00000008517	IL32	interleukin 32	protein coding	1.5x10+03	2.713	0.208	1.4x10-40	2.9x10-38
ENSG00000130589	HELZ2	helicase with zinc finger 2	protein coding	1.0x10+04	3.179	0.244	1.4x10-40	3.0x10-38
ENSG00000065923	SLC9A7	solute carrier family 9 member A7	protein coding	5.4x10+02	1.68	0.128	2.3x10-40	4.8x10-38
ENSG00000135218	CD36	CD36 molecule	protein coding	6.4x10+02	-3.916	0.305	3.4x10-40	7.1x10-38
ENSG00000137959	IFI44L	interferon induced protein 44 like	protein coding	5.0x10+03	4.029	0.32	5.0x10-40	1.0x10-37
ENSG00000146411	SLC2A12	solute carrier family 2 member 12	protein coding	5.9x10+02	2.314	0.178	5.5x10-40	1.1x10-37
ENSG00000118520	ARG1	arginase 1	protein coding	1.6x10+03	-4.893	0.383	5.6x10-40	1.1x10-37
ENSG00000169245	CXCL10	C-X-C motif chemokine ligand 10	protein coding	1.3x10+04	6.77	0.59	1.8x10-39	3.5x10-37
ENSG00000155363	MOV10	Mov10 RISC complex RNA helicase	protein coding	2.3x10+03	1.918	0.15	7.8x10-39	1.5x10-36
ENSG00000105339	DENND3	DENN domain containing 3	protein coding	8.2x10+02	2.96	0.235	8.9x10-39	1.7x10-36
ENSG00000141574	SECTM1	secreted and transmembrane 1	protein coding	2.6x10+02	6.605	0.526	1.9x10-38	3.7x10-36
ENSG00000142920	AZIN2	antizyme inhibitor 2	protein coding	8.8x10+01	2.76	0.216	2.0x10-38	3.7x10-36
ENSG00000173239	LIPM	lipase family member M	protein coding	5.4x10+02	-4.151	0.337	3.5x10-38	6.6x10-36
ENSG00000182782	HCAR2	hydroxycarboxylic acid receptor 2	protein coding	2.1x10+03	2.045	0.162	4.9x10-38	9.2x10-36
ENSG00000140379	BCL2A1	BCL2 related protein A1	protein coding	1.2x10+02	3.004	0.237	7.4x10-38	1.4x10-35
ENSG00000261040	WFDC21P	WAP four-disulfide core domain 21, pseudogene	transcribed unitary_pseudogene	9.8x10+02	2.799	0.224	1.1x10-37	2.1x10-35
ENSG00000153094	BCL2L11	BCL2 like 11	protein coding	3.3x10+02	1.62	0.129	3.4x10-37	6.2x10-35
ENSG00000243753	HLA-L	major histocompatibility complex, class I, L (pseudogene)	transcribed unprocessed_pseudogene	1.6x10+02	2.433	0.195	4.2x10-37	7.6x10-35
ENSG00000016402	IL20RA	interleukin 20 receptor subunit alpha	protein coding	2.4x10+02	-1.844	0.147	5.7x10-37	1.0x10-34
ENSG00000021355	SERPINB1	serpin family B member 1	protein coding	4.1x10+03	3.455	0.288	1.2x10-36	2.2x10-34
ENSG00000110057	UNC93B1	unc-93 homolog B1, TLR signaling regulator	protein coding	6.6x10+02	2.685	0.217	1.4x10-36	2.5x10-34
ENSG00000144802	NFKBIZ	NFKB inhibitor zeta	protein coding	3.9x10+03	2.234	0.182	1.9x10-36	3.3x10-34
ENSG00000272658	ENSG00000272658			1.6x10+02	2.595	0.21	2.6x10-36	4.4x10-34
ENSG00000125844	RRBP1	ribosome binding protein 1	protein coding	7.1x10+03	1.161	0.093	5.2x10-36	8.9x10-34
ENSG00000253522	MIR3142HG	MIR3142 host gene	lncRNA	8.1x10+01	7.144	0.579	5.7x10-36	9.7x10-34
ENSG00000145901	TNIP1	TNFAIP3 interacting protein 1	protein coding	1.3x10+04	2.479	0.206	1.0x10-35	1.7x10-33
ENSG00000125826	RBCK1	RANBP2-type and C3HC4-type zinc finger containing 1	protein coding	2.3x10+03	1.587	0.129	1.2x10-35	2.0x10-33
ENSG00000178685	PARP10	poly(ADP-ribose) polymerase family member 10	protein coding	9.9x10+02	3.231	0.268	1.7x10-35	2.9x10-33
ENSG00000151651	ADAM8	ADAM metallopeptidase domain 8	protein coding	6.3x10+03	2.961	0.247	2.0x10-35	3.3x10-33
ENSG00000111012	CYP27B1	cytochrome P450 family 27 subfamily B member 1	protein coding	1.4x10+03	2.574	0.216	7.9x10-35	1.3x10-32
ENSG00000011422	PLAUR	plasminogen activator, urokinase receptor	protein coding	8.6x10+03	3.755	0.328	1.1x10-34	1.8x10-32
ENSG00000125848	FLRT3	fibronectin leucine rich transmembrane protein 3	protein coding	3.0x10+03	-1.948	0.163	4.4x10-34	7.1x10-32
ENSG00000162493	PDPN	podoplanin	protein coding	7.2x10+02	1.607	0.134	4.5x10-34	7.2x10-32
ENSG00000172575	RASGRP1	RAS guanyl releasing protein 1	protein coding	1.9x10+02	2.287	0.192	5.7x10-34	9.1x10-32
ENSG00000140465	CYP1A1	cytochrome P450 family 1 subfamily A member 1	protein coding	1.2x10+04	6.309	0.585	6.1x10-34	9.6x10-32
ENSG00000151914	DST	dystonin	protein coding	5.6x10+04	-1.722	0.145	1.3x10-33	2.0x10-31
ENSG00000221963	APOL6	apolipoprotein L6	protein coding	2.4x10+03	3.798	0.336	1.7x10-33	2.6x10-31
ENSG00000160326	SLC2A6	solute carrier family 2 member 6	protein coding	4.8x10+02	1.545	0.131	7.6x10-33	1.2x10-30
ENSG00000166710	B2M	beta-2-microglobulin	protein coding	4.1x10+04	1.499	0.128	7.7x10-33	1.2x10-30
ENSG00000173193	PARP14	poly(ADP-ribose) polymerase family member 14	protein coding	8.2x10+03	3.227	0.287	1.2x10-32	1.8x10-30
ENSG00000159450	TCHH	trichohyalin	protein coding	7.0x10+02	-2.662	0.228	1.4x10-32	2.2x10-30
ENSG00000110347	ENSG00000110347			9.5x10+01	4.425	0.387	1.9x10-32	2.8x10-30
ENSG00000125730	C3	complement C3	protein coding	5.6x10+02	2.475	0.214	2.1x10-32	3.1x10-30
ENSG00000139988	RDH12	retinol dehydrogenase 12	protein coding	1.2x10+03	-3.073	0.273	2.7x10-32	4.0x10-30
ENSG00000185640	KRT79	keratin 79	protein coding	8.7x10+02	-2.392	0.207	2.7x10-32	4.0x10-30
ENSG00000185753	CXorf38	chromosome X open reading frame 38	protein coding	4.3x10+02	1.624	0.14	2.8x10-32	4.1x10-30
ENSG00000182393	IFNL1	interferon lambda 1	protein coding	1.3x10+02	8.604	0.757	4.5x10-32	6.5x10-30
ENSG00000131979	GCH1	GTP cyclohydrolase 1	protein coding	8.2x10+02	1.864	0.162	5.8x10-32	8.3x10-30
ENSG00000117226	GBP3	guanylate binding protein 3	protein coding	3.7x10+03	1.986	0.174	6.8x10-32	9.7x10-30
ENSG00000162891	IL20	interleukin 20	protein coding	5.6x10+02	2.258	0.196	7.5x10-32	1.1x10-29
ENSG00000101017	CD40	CD40 molecule	protein coding	1.2x10+02	2.378	0.207	1.0x10-31	1.4x10-29
ENSG00000168386	FILIP1L	filamin A interacting protein 1 like	protein coding	4.5x10+03	-2.888	0.259	2.2x10-31	3.1x10-29
ENSG00000163659	TIPARP	TCDD inducible poly(ADP-ribose) polymerase	protein coding	7.7x10+03	1.684	0.148	3.0x10-31	4.1x10-29
ENSG00000197635	DPP4	dipeptidyl peptidase 4	protein coding	5.7x10+02	1.585	0.139	3.7x10-31	5.2x10-29
ENSG00000078081	LAMP3	lysosomal associated membrane protein 3	protein coding	3.1x10+03	3.71	0.342	4.1x10-31	5.7x10-29
ENSG00000143382	ADAMTSL4	ADAMTS like 4	protein coding	1.7x10+03	1.409	0.123	5.6x10-31	7.7x10-29
ENSG00000167207	NOD2	nucleotide binding oligomerization domain containing 2	protein coding	2.0x10+03	2.051	0.182	7.0x10-31	9.4x10-29
ENSG00000146872	TLK2	tousled like kinase 2	protein coding	1.5x10+03	1.226	0.108	9.4x10-31	1.3x10-28
ENSG00000183741	CBX6	chromobox 6	protein coding	1.2x10+03	1.427	0.126	1.1x10-30	1.4x10-28
ENSG00000204592	HLA-E	major histocompatibility complex, class I, E	protein coding	1.8x10+04	1.497	0.132	1.2x10-30	1.6x10-28
ENSG00000197915	HRNR	hornerin	protein coding	7.8x10+01	-4.043	0.358	1.8x10-30	2.3x10-28
ENSG00000105246	EBI3	Epstein-Barr virus induced 3	protein coding	4.2x10+01	4.966	0.44	1.9x10-30	2.5x10-28
ENSG00000152527	PLEKHH2	pleckstrin homology, MyTH4 and FERM domain containing H2	protein coding	5.9x10+01	2.186	0.194	2.3x10-30	3.0x10-28
ENSG00000167105	TMEM92	transmembrane protein 92	protein coding	2.1x10+02	2.883	0.262	2.6x10-30	3.4x10-28
ENSG00000178719	GRINA	glutamate ionotropic receptor NMDA type subunit associated protein 1	protein coding	3.7x10+03	1.226	0.109	3.0x10-30	3.8x10-28
ENSG00000137745	MMP13	matrix metallopeptidase 13	protein coding	4.3x10+01	3.083	0.275	3.9x10-30	4.9x10-28
ENSG00000136147	PHF11	PHD finger protein 11	protein coding	1.0x10+03	1.761	0.159	5.9x10-30	7.4x10-28
ENSG00000139083	ETV6	ETS variant transcription factor 6	protein coding	6.5x10+02	1.65	0.148	5.9x10-30	7.4x10-28
ENSG00000112139	MDGA1	MAM domain containing glycosylphosphatidylinositol anchor 1	protein coding	2.0x10+02	4.585	0.438	6.1x10-30	7.6x10-28
ENSG00000100077	GRK3	G protein-coupled receptor kinase 3	protein coding	8.2x10+02	1.104	0.098	7.3x10-30	9.1x10-28
ENSG00000138646	HERC5	HECT and RLD domain containing E3 ubiquitin protein ligase 5	protein coding	3.1x10+03	4.323	0.422	8.2x10-30	1.0x10-27
ENSG00000187608	ISG15	ISG15 ubiquitin like modifier	protein coding	1.8x10+04	3.694	0.34	8.6x10-30	1.1x10-27
ENSG00000136514	RTP4	receptor transporter protein 4	protein coding	2.6x10+02	5.813	0.539	9.5x10-30	1.2x10-27
ENSG00000188624	IGFL3	IGF like family member 3	protein coding	6.5x10+02	-1.931	0.175	1.3x10-29	1.6x10-27
ENSG00000175643	RMI2	RecQ mediated genome instability 2	protein coding	3.2x10+02	1.086	0.097	1.4x10-29	1.7x10-27
ENSG00000134339	SAA2	serum amyloid A2	protein coding	3.4x10+02	3.879	0.368	1.5x10-29	1.8x10-27
ENSG00000163131	CTSS	cathepsin S	protein coding	1.3x10+02	4.571	0.425	2.0x10-29	2.3x10-27
ENSG00000163739	CXCL1	C-X-C motif chemokine ligand 1	protein coding	5.8x10+03	2.941	0.275	2.2x10-29	2.6x10-27
ENSG00000163840	DTX3L	deltex E3 ubiquitin ligase 3L	protein coding	3.6x10+03	2.188	0.202	2.3x10-29	2.7x10-27
ENSG00000171446	KRT27	keratin 27	protein coding	1.0x10+02	-5.831	0.545	2.8x10-29	3.3x10-27
ENSG00000241794	SPRR2A	small proline rich protein 2A	protein coding	2.5x10+03	2.959	0.279	3.3x10-29	3.9x10-27
ENSG00000134765	DSC1	desmocollin 1	protein coding	9.5x10+03	-3.027	0.284	3.4x10-29	3.9x10-27
ENSG00000023445	BIRC3	baculoviral IAP repeat containing 3	protein coding	3.2x10+03	3.093	0.292	3.7x10-29	4.3x10-27
ENSG00000121966	CXCR4	C-X-C motif chemokine receptor 4	protein coding	1.1x10+02	7.199	0.69	4.2x10-29	4.8x10-27
ENSG00000106100	NOD1	nucleotide binding oligomerization domain containing 1	protein coding	1.8x10+02	1.484	0.135	4.8x10-29	5.5x10-27
ENSG00000197953	AADACL2	arylacetamide deacetylase like 2	protein coding	2.6x10+02	-5.159	0.501	5.6x10-29	6.3x10-27
ENSG00000149289	ZC3H12C	zinc finger CCCH-type containing 12C	protein coding	3.4x10+03	1.976	0.182	8.4x10-29	9.5x10-27
ENSG00000181634	TNFSF15	TNF superfamily member 15	protein coding	4.0x10+02	3.141	0.299	1.0x10-28	1.1x10-26
ENSG00000136688	IL36G	interleukin 36 gamma	protein coding	1.2x10+04	4.452	0.451	1.2x10-28	1.4x10-26
ENSG00000181885	CLDN7	claudin 7	protein coding	4.3x10+03	2.712	0.258	1.4x10-28	1.5x10-26
ENSG00000170477	KRT4	keratin 4	protein coding	2.7x10+02	-1.368	0.125	1.9x10-28	2.1x10-26
ENSG00000214145	LINC00887	long intergenic non-protein coding RNA 887	lncRNA	4.6x10+01	5.961	0.566	2.2x10-28	2.4x10-26
ENSG00000101443	WFDC2	WAP four-disulfide core domain 2	protein coding	5.7x10+01	4.911	0.455	2.7x10-28	2.9x10-26
ENSG00000181333	HEPHL1	hephaestin like 1	protein coding	2.0x10+04	3.773	0.376	3.1x10-28	3.3x10-26
ENSG00000127954	STEAP4	STEAP4 metalloreductase	protein coding	5.1x10+03	1.852	0.172	4.0x10-28	4.3x10-26
ENSG00000170075	GPR37L1	G protein-coupled receptor 37 like 1	protein coding	3.7x10+01	4.529	0.422	5.6x10-28	6.0x10-26
ENSG00000196684	HSH2D	hematopoietic SH2 domain containing	protein coding	2.9x10+02	6.027	0.59	8.2x10-28	8.8x10-26
ENSG00000168310	IRF2	interferon regulatory factor 2	protein coding	1.2x10+03	2.05	0.194	9.0x10-28	9.6x10-26
ENSG00000232810	TNF	tumor necrosis factor	protein coding	3.7x10+03	3.611	0.362	1.4x10-27	1.5x10-25
ENSG00000086062	B4GALT1	beta-1,4-galactosyltransferase 1	protein coding	6.5x10+03	1.454	0.137	2.1x10-27	2.2x10-25
ENSG00000107159	CA9	carbonic anhydrase 9	protein coding	4.3x10+02	6.412	0.714	3.1x10-27	3.2x10-25
ENSG00000203782	LORICRIN	loricrin cornified envelope precursor protein	protein coding	1.6x10+03	-5.365	0.527	6.9x10-27	7.1x10-25
ENSG00000161544	CYGB	cytoglobin	protein coding	2.4x10+02	1.987	0.189	7.9x10-27	8.2x10-25
ENSG00000008405	CRY1	cryptochrome circadian regulator 1	protein coding	6.7x10+02	-1.05	0.099	8.1x10-27	8.3x10-25
ENSG00000147168	IL2RG	interleukin 2 receptor subunit gamma	protein coding	9.9x10+01	4.461	0.446	8.2x10-27	8.4x10-25
ENSG00000176920	FUT2	fucosyltransferase 2	protein coding	3.5x10+02	1.965	0.188	8.5x10-27	8.6x10-25
ENSG00000255501	CARD18	caspase recruitment domain family member 18	protein coding	2.1x10+02	-1.503	0.143	9.0x10-27	9.1x10-25
ENSG00000180316	PNPLA1	patatin like phospholipase domain containing 1	protein coding	4.4x10+02	-2.861	0.279	1.5x10-26	1.5x10-24
ENSG00000119917	IFIT3	interferon induced protein with tetratricopeptide repeats 3	protein coding	1.4x10+04	5.177	0.573	1.7x10-26	1.6x10-24
ENSG00000110330	BIRC2	baculoviral IAP repeat containing 2	protein coding	3.4x10+03	1.14	0.108	1.8x10-26	1.8x10-24
ENSG00000162552	WNT4	Wnt family member 4	protein coding	2.6x10+02	2.723	0.267	1.9x10-26	1.9x10-24
ENSG00000130303	BST2	bone marrow stromal cell antigen 2	protein coding	9.1x10+02	4.242	0.411	2.2x10-26	2.1x10-24
ENSG00000182263	FIGN	fidgetin, microtubule severing factor	protein coding	6.3x10+02	-1.624	0.156	2.2x10-26	2.1x10-24
ENSG00000162980	ARL5A	ADP ribosylation factor like GTPase 5A	protein coding	2.6x10+03	-1.879	0.182	2.4x10-26	2.3x10-24
ENSG00000131669	NINJ1	ninjurin 1	protein coding	1.9x10+03	2.807	0.279	2.5x10-26	2.5x10-24
ENSG00000089060	SLC8B1	solute carrier family 8 member B1	protein coding	7.7x10+02	1.342	0.129	2.6x10-26	2.5x10-24
ENSG00000129277	ENSG00000129277			3.4x10+01	5.784	0.547	3.1x10-26	3.0x10-24
ENSG00000149798	CDC42EP2	CDC42 effector protein 2	protein coding	5.9x10+02	1.697	0.164	3.3x10-26	3.1x10-24
ENSG00000139116	KIF21A	kinesin family member 21A	protein coding	2.3x10+03	-1.332	0.128	3.3x10-26	3.2x10-24
ENSG00000103313	MEFV	MEFV innate immuity regulator, pyrin	protein coding	4.0x10+01	5.421	0.54	3.4x10-26	3.2x10-24
ENSG00000172296	SPTLC3	serine palmitoyltransferase long chain base subunit 3	protein coding	2.1x10+03	-2.136	0.21	3.5x10-26	3.3x10-24
ENSG00000115267	IFIH1	interferon induced with helicase C domain 1	protein coding	9.5x10+03	2.519	0.25	3.5x10-26	3.3x10-24
ENSG00000124508	BTN2A2	butyrophilin subfamily 2 member A2	protein coding	9.5x10+02	1.519	0.146	5.0x10-26	4.7x10-24
ENSG00000114771	AADAC	arylacetamide deacetylase	protein coding	1.5x10+02	-4.092	0.42	6.2x10-26	5.8x10-24
ENSG00000184678	H2BC21	H2B clustered histone 21	protein coding	5.7x10+03	-1.113	0.107	6.3x10-26	5.9x10-24
ENSG00000102287	GABRE	gamma-aminobutyric acid type A receptor subunit epsilon	protein coding	4.9x10+03	1.699	0.166	7.8x10-26	7.2x10-24
ENSG00000104951	IL4I1	interleukin 4 induced 1	protein coding	4.7x10+01	6.666	0.631	9.4x10-26	8.6x10-24
ENSG00000179817	MRGPRX4	MAS related GPR family member X4	protein coding	4.6x10+01	6.488	0.622	1.3x10-25	1.1x10-23
ENSG00000028137	TNFRSF1B	TNF receptor superfamily member 1B	protein coding	1.4x10+02	7.853	0.857	1.3x10-25	1.2x10-23
ENSG00000156966	B3GNT7	UDP-GlcNAc:betaGal beta-1,3-N-acetylglucosaminyltransferase 7	protein coding	5.1x10+01	5.59	0.549	1.4x10-25	1.2x10-23
ENSG00000147852	VLDLR	very low density lipoprotein receptor	protein coding	6.4x10+02	2.26	0.225	1.7x10-25	1.6x10-23
ENSG00000031081	ARHGAP31	Rho GTPase activating protein 31	protein coding	2.4x10+02	1.433	0.14	2.4x10-25	2.2x10-23
ENSG00000116663	FBXO6	F-box protein 6	protein coding	7.1x10+02	1.938	0.191	2.6x10-25	2.3x10-23
ENSG00000160013	PTGIR	prostaglandin I2 receptor	protein coding	5.3x10+01	4.685	0.466	3.1x10-25	2.7x10-23
ENSG00000272016	ENSG00000272016			1.4x10+02	1.392	0.137	4.7x10-25	4.1x10-23
ENSG00000239713	APOBEC3G	apolipoprotein B mRNA editing enzyme catalytic subunit 3G	protein coding	2.1x10+02	3.636	0.376	4.9x10-25	4.2x10-23
ENSG00000172164	SNTB1	syntrophin beta 1	protein coding	1.4x10+02	-3.896	0.399	6.6x10-25	5.7x10-23
ENSG00000255221	CARD17	caspase recruitment domain family member 17	transcribed unprocessed_pseudogene	6.6x10+01	2.785	0.277	7.1x10-25	6.1x10-23
ENSG00000206503	HLA-A	major histocompatibility complex, class I, A	protein coding	2.2x10+04	1.526	0.151	7.4x10-25	6.4x10-23
ENSG00000084734	GCKR	glucokinase regulator	protein coding	3.8x10+01	6.287	0.66	9.9x10-25	8.5x10-23
ENSG00000155893	PXYLP1	2-phosphoxylose phosphatase 1	protein coding	2.4x10+02	1.672	0.166	9.9x10-25	8.5x10-23
ENSG00000105639	JAK3	Janus kinase 3	protein coding	4.7x10+01	2.135	0.212	1.0x10-24	8.7x10-23
ENSG00000187054	TMPRSS11A	transmembrane serine protease 11A	protein coding	1.2x10+02	2.341	0.235	1.2x10-24	1.1x10-22
ENSG00000119714	GPR68	G protein-coupled receptor 68	protein coding	1.8x10+02	4.061	0.435	1.3x10-24	1.1x10-22
ENSG00000119138	KLF9	Kruppel like factor 9	protein coding	8.4x10+01	2.332	0.234	1.4x10-24	1.2x10-22
ENSG00000119922	IFIT2	interferon induced protein with tetratricopeptide repeats 2	protein coding	9.1x10+03	5.715	0.701	1.5x10-24	1.3x10-22
ENSG00000105991	HOXA1	homeobox A1	protein coding	3.4x10+02	-1.146	0.114	1.5x10-24	1.3x10-22
ENSG00000163435	ELF3	E74 like ETS transcription factor 3	protein coding	6.1x10+03	4.597	0.53	1.9x10-24	1.6x10-22
ENSG00000167768	KRT1	keratin 1	protein coding	1.0x10+04	-2.762	0.286	1.9x10-24	1.6x10-22
ENSG00000186642	PDE2A	phosphodiesterase 2A	protein coding	5.6x10+01	2.762	0.278	2.0x10-24	1.6x10-22
ENSG00000168961	LGALS9	galectin 9	protein coding	1.7x10+02	4.184	0.451	2.1x10-24	1.7x10-22
ENSG00000113504	SLC12A7	solute carrier family 12 member 7	protein coding	4.9x10+02	1.799	0.181	2.3x10-24	1.9x10-22
ENSG00000196735	HLA-DQA1	major histocompatibility complex, class II, DQ alpha 1	protein coding	3.0x10+01	5.504	0.545	2.8x10-24	2.3x10-22
ENSG00000144655	CSRNP1	cysteine and serine rich nuclear protein 1	protein coding	4.3x10+03	1.487	0.15	3.1x10-24	2.6x10-22
ENSG00000123146	ADGRE5	adhesion G protein-coupled receptor E5	protein coding	2.9x10+02	1.187	0.118	3.3x10-24	2.7x10-22
ENSG00000185499	MUC1	mucin 1, cell surface associated	protein coding	3.1x10+01	3.983	0.405	3.7x10-24	3.0x10-22
ENSG00000156587	UBE2L6	ubiquitin conjugating enzyme E2 L6	protein coding	4.2x10+03	2.598	0.27	3.9x10-24	3.1x10-22
ENSG00000155367	PPM1J	protein phosphatase, Mg2+/Mn2+ dependent 1J	protein coding	3.8x10+02	1.231	0.123	4.0x10-24	3.2x10-22
ENSG00000177359	ENSG00000177359	ovostatin 2	transcribed unprocessed_pseudogene	5.7x10+01	5.429	0.563	4.1x10-24	3.3x10-22
ENSG00000112299	VNN1	vanin 1	protein coding	1.3x10+02	2.993	0.311	4.8x10-24	3.8x10-22
ENSG00000204525	HLA-C	major histocompatibility complex, class I, C	protein coding	1.9x10+04	1.74	0.176	5.2x10-24	4.1x10-22
ENSG00000167779	IGFBP6	insulin like growth factor binding protein 6	protein coding	7.8x10+02	2.629	0.271	5.5x10-24	4.4x10-22
ENSG00000162723	SLAMF9	SLAM family member 9	protein coding	1.4x10+02	4.278	0.453	5.9x10-24	4.7x10-22
ENSG00000126262	FFAR2	free fatty acid receptor 2	protein coding	2.8x10+01	4.8	0.483	6.3x10-24	4.9x10-22
ENSG00000184459	BPIFC	BPI fold containing family C	protein coding	1.2x10+03	-2.563	0.268	6.4x10-24	5.0x10-22
ENSG00000091073	DTX2	deltex E3 ubiquitin ligase 2	protein coding	1.6x10+03	2.034	0.21	7.8x10-24	6.0x10-22
ENSG00000185338	SOCS1	suppressor of cytokine signaling 1	protein coding	2.9x10+02	3.577	0.375	8.3x10-24	6.4x10-22
ENSG00000092330	TINF2	TERF1 interacting nuclear factor 2	protein coding	3.9x10+03	1.494	0.152	8.9x10-24	6.8x10-22
ENSG00000165953	SERPINA12	serpin family A member 12	protein coding	1.5x10+02	-4.834	0.492	1.0x10-23	7.8x10-22
ENSG00000130202	NECTIN2	nectin cell adhesion molecule 2	protein coding	2.7x10+03	1.516	0.155	1.1x10-23	8.4x10-22
ENSG00000185880	TRIM69	tripartite motif containing 69	protein coding	2.3x10+03	2.716	0.291	1.5x10-23	1.1x10-21
ENSG00000006118	TMEM132A	transmembrane protein 132A	protein coding	4.3x10+03	2.143	0.222	1.5x10-23	1.2x10-21
ENSG00000137267	TUBB2A	tubulin beta 2A class IIa	protein coding	5.4x10+03	-1.232	0.125	1.8x10-23	1.3x10-21
ENSG00000182118	FAM89A	family with sequence similarity 89 member A	protein coding	7.3x10+02	-1.152	0.117	1.9x10-23	1.5x10-21
ENSG00000179750	APOBEC3B	apolipoprotein B mRNA editing enzyme catalytic subunit 3B	protein coding	7.9x10+02	3.762	0.418	2.1x10-23	1.6x10-21
ENSG00000159261	CLDN14	claudin 14	protein coding	8.9x10+01	7.212	0.815	2.4x10-23	1.8x10-21
ENSG00000163874	ZC3H12A	zinc finger CCCH-type containing 12A	protein coding	2.5x10+03	1.996	0.207	2.4x10-23	1.8x10-21
ENSG00000137507	LRRC32	leucine rich repeat containing 32	protein coding	7.6x10+01	3.933	0.418	2.8x10-23	2.1x10-21
ENSG00000138642	HERC6	HECT and RLD domain containing E3 ubiquitin protein ligase family member 6	protein coding	3.6x10+03	2.708	0.288	3.2x10-23	2.4x10-21
ENSG00000204622	HLA-J	major histocompatibility complex, class I, J (pseudogene)	transcribed unprocessed_pseudogene	4.1x10+01	3.067	0.318	3.7x10-23	2.7x10-21
ENSG00000158470	B4GALT5	beta-1,4-galactosyltransferase 5	protein coding	2.4x10+03	1.642	0.171	4.4x10-23	3.2x10-21
ENSG00000168016	TRANK1	tetratricopeptide repeat and ankyrin repeat containing 1	protein coding	2.3x10+03	2.964	0.321	4.7x10-23	3.4x10-21
ENSG00000176438	SYNE3	spectrin repeat containing nuclear envelope family member 3	protein coding	5.9x10+01	2.041	0.211	4.7x10-23	3.4x10-21
ENSG00000145016	RUBCN	rubicon autophagy regulator	protein coding	1.3x10+03	1.095	0.113	6.8x10-23	5.0x10-21
ENSG00000124882	EREG	epiregulin	protein coding	7.4x10+03	1.561	0.162	7.4x10-23	5.3x10-21
ENSG00000225431	LINC01671	long intergenic non-protein coding RNA 1671	lncRNA	3.5x10+01	2.844	0.298	9.4x10-23	6.8x10-21
ENSG00000105559	PLEKHA4	pleckstrin homology domain containing A4	protein coding	9.2x10+02	3.022	0.332	1.0x10-22	7.2x10-21
ENSG00000198089	SFI1	SFI1 centrin binding protein	protein coding	2.5x10+02	1.046	0.108	1.1x10-22	7.5x10-21
ENSG00000167968	DNASE1L2	deoxyribonuclease 1 like 2	protein coding	2.2x10+02	-3.298	0.348	1.1x10-22	7.7x10-21
ENSG00000125726	CD70	CD70 molecule	protein coding	9.0x10+01	4.237	0.464	1.2x10-22	8.3x10-21
ENSG00000122644	ARL4A	ADP ribosylation factor like GTPase 4A	protein coding	1.3x10+03	-1.926	0.205	1.5x10-22	1.0x10-20
ENSG00000164400	CSF2	colony stimulating factor 2	protein coding	1.6x10+03	5.166	0.656	1.5x10-22	1.1x10-20
ENSG00000242741	LINC02005	long intergenic non-protein coding RNA 2005	lncRNA	4.4x10+01	2.568	0.269	1.7x10-22	1.2x10-20
ENSG00000178776	C5orf46	chromosome 5 open reading frame 46	protein coding	1.9x10+02	-3.031	0.321	1.8x10-22	1.3x10-20
ENSG00000130707	ASS1	argininosuccinate synthase 1	protein coding	1.6x10+03	1.132	0.118	1.9x10-22	1.3x10-20
ENSG00000181143	MUC16	mucin 16, cell surface associated	protein coding	6.9x10+01	2.813	0.298	1.9x10-22	1.3x10-20
ENSG00000049249	TNFRSF9	TNF receptor superfamily member 9	protein coding	4.1x10+01	3.125	0.329	2.0x10-22	1.4x10-20
ENSG00000056558	TRAF1	TNF receptor associated factor 1	protein coding	4.1x10+03	2.677	0.294	2.5x10-22	1.7x10-20
ENSG00000179593	ALOX15B	arachidonate 15-lipoxygenase type B	protein coding	4.2x10+03	2.222	0.24	2.7x10-22	1.8x10-20
ENSG00000173821	RNF213	ring finger protein 213	protein coding	9.6x10+03	2.318	0.251	2.8x10-22	1.9x10-20
ENSG00000182749	PAQR7	progestin and adipoQ receptor family member 7	protein coding	1.6x10+03	-1.094	0.114	3.0x10-22	2.1x10-20
ENSG00000110844	PRPF40B	pre-mRNA processing factor 40 homolog B	protein coding	5.4x10+02	1.188	0.125	4.1x10-22	2.7x10-20
ENSG00000142089	IFITM3	interferon induced transmembrane protein 3	protein coding	8.9x10+03	1.608	0.17	4.1x10-22	2.7x10-20
ENSG00000171954	CYP4F22	cytochrome P450 family 4 subfamily F member 22	protein coding	4.6x10+02	-3.255	0.359	4.1x10-22	2.7x10-20
ENSG00000048028	USP28	ubiquitin specific peptidase 28	protein coding	7.2x10+02	1.242	0.131	4.2x10-22	2.8x10-20
ENSG00000152661	GJA1	gap junction protein alpha 1	protein coding	1.4x10+04	-1.444	0.152	4.8x10-22	3.2x10-20
ENSG00000204531	POU5F1	POU class 5 homeobox 1	protein coding	7.4x10+01	3.866	0.419	4.8x10-22	3.2x10-20
ENSG00000151748	SAV1	salvador family WW domain containing protein 1	protein coding	1.2x10+03	1.18	0.124	5.0x10-22	3.3x10-20
ENSG00000198959	TGM2	transglutaminase 2	protein coding	4.2x10+02	3.229	0.365	5.1x10-22	3.4x10-20
ENSG00000205269	TMEM170B	transmembrane protein 170B	protein coding	4.3x10+01	-3.942	0.42	5.5x10-22	3.6x10-20
ENSG00000116106	EPHA4	EPH receptor A4	protein coding	9.7x10+02	-2.183	0.238	5.9x10-22	3.9x10-20
ENSG00000115009	CCL20	C-C motif chemokine ligand 20	protein coding	4.6x10+03	3.423	0.394	6.9x10-22	4.5x10-20
ENSG00000103056	SMPD3	sphingomyelin phosphodiesterase 3	protein coding	9.5x10+02	-3.716	0.422	7.4x10-22	4.8x10-20
ENSG00000126233	SLURP1	secreted LY6/PLAUR domain containing 1	protein coding	4.5x10+02	-2.629	0.282	8.9x10-22	5.8x10-20
ENSG00000146729	NIPSNAP2	nipsnap homolog 2	protein coding	9.8x10+02	1.229	0.131	1.0x10-21	6.6x10-20
ENSG00000071575	TRIB2	tribbles pseudokinase 2	protein coding	1.6x10+02	1.336	0.142	1.2x10-21	8.0x10-20
ENSG00000222047	C10orf55	chromosome 10 putative open reading frame 55	lncRNA	2.4x10+02	1.881	0.203	1.3x10-21	8.2x10-20
ENSG00000258461	ENSG00000258461	novel transcript	protein coding	4.1x10+02	1.25	0.133	1.6x10-21	1.0x10-19
ENSG00000119457	SLC46A2	solute carrier family 46 member 2	protein coding	6.2x10+01	-5.658	0.63	1.8x10-21	1.2x10-19
ENSG00000115008	IL1A	interleukin 1 alpha	protein coding	2.9x10+04	1.671	0.181	1.9x10-21	1.2x10-19
ENSG00000146233	CYP39A1	cytochrome P450 family 39 subfamily A member 1	protein coding	1.1x10+02	-1.806	0.195	1.9x10-21	1.2x10-19
ENSG00000178750	STX19	syntaxin 19	protein coding	2.2x10+02	-2.257	0.25	2.1x10-21	1.3x10-19
ENSG00000124256	ZBP1	Z-DNA binding protein 1	protein coding	1.6x10+02	8.285	1.097	2.2x10-21	1.4x10-19
ENSG00000123689	G0S2	G0/G1 switch 2	protein coding	5.2x10+03	2.95	0.334	2.3x10-21	1.4x10-19
ENSG00000184330	S100A7A	S100 calcium binding protein A7A	protein coding	1.1x10+02	3.774	0.427	2.5x10-21	1.6x10-19
ENSG00000170379	TCAF2	TRPM8 channel associated factor 2	protein coding	1.5x10+02	2.679	0.297	2.7x10-21	1.6x10-19
ENSG00000130822	PNCK	pregnancy up-regulated nonubiquitous CaM kinase	protein coding	3.2x10+01	4.829	0.544	3.5x10-21	2.2x10-19
ENSG00000221843	C2orf16	chromosome 2 open reading frame 16	protein coding	2.7x10+01	5.978	0.694	3.6x10-21	2.2x10-19
ENSG00000181381	DDX60L	DExD/H-box 60 like	protein coding	7.8x10+03	2.838	0.327	3.6x10-21	2.2x10-19
ENSG00000102057	KCND1	potassium voltage-gated channel subfamily D member 1	protein coding	6.8x10+01	1.8	0.195	4.0x10-21	2.4x10-19
ENSG00000196407	THEM5	thioesterase superfamily member 5	protein coding	1.4x10+02	-1.91	0.208	4.3x10-21	2.7x10-19
ENSG00000260231	KDM7A-DT	KDM7A divergent transcript	lncRNA	4.5x10+02	2.458	0.276	4.4x10-21	2.7x10-19
ENSG00000177000	MTHFR	methylenetetrahydrofolate reductase	protein coding	3.1x10+02	-1.132	0.122	4.8x10-21	2.9x10-19
ENSG00000162572	SCNN1D	sodium channel epithelial 1 subunit delta	protein coding	1.4x10+03	3.46	0.412	5.4x10-21	3.3x10-19
ENSG00000124593	ENSG00000124593	novel protein	protein coding	2.4x10+02	2.22	0.248	6.2x10-21	3.8x10-19
ENSG00000177989	ODF3B	outer dense fiber of sperm tails 3B	protein coding	2.9x10+02	2.614	0.287	6.4x10-21	3.9x10-19
ENSG00000156140	ADAMTS3	ADAM metallopeptidase with thrombospondin type 1 motif 3	protein coding	1.2x10+02	-2.915	0.327	7.2x10-21	4.3x10-19
ENSG00000174697	LEP	leptin	protein coding	4.7x10+01	7.723	0.968	7.9x10-21	4.8x10-19
ENSG00000128285	MCHR1	melanin concentrating hormone receptor 1	protein coding	3.7x10+01	4.104	0.455	8.9x10-21	5.3x10-19
ENSG00000171621	SPSB1	splA/ryanodine receptor domain and SOCS box containing 1	protein coding	1.9x10+03	2.469	0.282	9.0x10-21	5.3x10-19
ENSG00000174145	NWD2	NACHT and WD repeat domain containing 2	protein coding	7.5x10+02	-2.819	0.324	9.3x10-21	5.5x10-19
ENSG00000108578	BLMH	bleomycin hydrolase	protein coding	1.6x10+03	-2.769	0.321	1.1x10-20	6.4x10-19
ENSG00000168404	MLKL	mixed lineage kinase domain like pseudokinase	protein coding	4.4x10+02	2.57	0.294	1.2x10-20	7.4x10-19
ENSG00000213689	TREX1	three prime repair exonuclease 1	protein coding	8.7x10+02	3.05	0.356	1.5x10-20	8.9x10-19
ENSG00000109790	KLHL5	kelch like family member 5	protein coding	1.6x10+03	1.697	0.189	1.5x10-20	9.0x10-19
ENSG00000177409	SAMD9L	sterile alpha motif domain containing 9 like	protein coding	3.5x10+03	3.732	0.459	1.6x10-20	9.3x10-19
ENSG00000146232	NFKBIE	NFKB inhibitor epsilon	protein coding	2.1x10+03	1.666	0.185	1.6x10-20	9.3x10-19
ENSG00000003402	CFLAR	CASP8 and FADD like apoptosis regulator	protein coding	8.5x10+03	1.235	0.136	2.1x10-20	1.2x10-18
ENSG00000135363	LMO2	LIM domain only 2	protein coding	1.8x10+02	4.584	0.567	2.1x10-20	1.2x10-18
ENSG00000102081	FMR1	FMRP translational regulator 1	protein coding	1.6x10+03	1.305	0.144	2.3x10-20	1.3x10-18
ENSG00000065320	NTN1	netrin 1	protein coding	2.0x10+02	2.561	0.294	2.6x10-20	1.5x10-18
ENSG00000169429	CXCL8	C-X-C motif chemokine ligand 8	protein coding	2.1x10+04	3.579	0.439	2.6x10-20	1.5x10-18
ENSG00000174099	MSRB3	methionine sulfoxide reductase B3	protein coding	4.3x10+02	-1.713	0.192	2.7x10-20	1.5x10-18
ENSG00000092295	TGM1	transglutaminase 1	protein coding	1.5x10+04	2.487	0.289	2.8x10-20	1.6x10-18
ENSG00000176945	MUC20	mucin 20, cell surface associated	protein coding	2.0x10+02	2.628	0.301	3.6x10-20	2.1x10-18
ENSG00000126861	OMG	oligodendrocyte myelin glycoprotein	protein coding	6.0x10+01	-5.602	0.645	3.8x10-20	2.2x10-18
ENSG00000197536	IRF1-AS1	IRF1 antisense RNA 1	lncRNA	1.9x10+02	3.552	0.411	3.8x10-20	2.2x10-18
ENSG00000117598	PLPPR5	phospholipid phosphatase related 5	protein coding	2.2x10+02	-1.872	0.21	4.0x10-20	2.2x10-18
ENSG00000141526	SLC16A3	solute carrier family 16 member 3	protein coding	2.0x10+03	2.07	0.236	4.0x10-20	2.2x10-18
ENSG00000117595	IRF6	interferon regulatory factor 6	protein coding	1.0x10+05	2.371	0.276	4.3x10-20	2.4x10-18
ENSG00000115159	GPD2	glycerol-3-phosphate dehydrogenase 2	protein coding	4.8x10+03	1.081	0.12	4.5x10-20	2.5x10-18
ENSG00000121210	TMEM131L	transmembrane 131 like	protein coding	6.3x10+02	-1.162	0.129	4.8x10-20	2.7x10-18
ENSG00000138835	RGS3	regulator of G protein signaling 3	protein coding	6.6x10+02	1.243	0.139	4.9x10-20	2.8x10-18
ENSG00000107984	DKK1	dickkopf WNT signaling pathway inhibitor 1	protein coding	2.6x10+03	-1.642	0.186	5.7x10-20	3.2x10-18
ENSG00000151150	ANK3	ankyrin 3	protein coding	9.6x10+02	-1.02	0.113	6.1x10-20	3.4x10-18
ENSG00000164327	RICTOR	RPTOR independent companion of MTOR complex 2	protein coding	3.6x10+03	1.728	0.196	6.2x10-20	3.4x10-18
ENSG00000186469	GNG2	G protein subunit gamma 2	protein coding	4.4x10+01	2.759	0.311	6.7x10-20	3.7x10-18
ENSG00000078269	SYNJ2	synaptojanin 2	protein coding	1.0x10+03	1.531	0.173	7.0x10-20	3.9x10-18
ENSG00000161031	PGLYRP2	peptidoglycan recognition protein 2	protein coding	6.1x10+01	3.183	0.362	7.5x10-20	4.2x10-18
ENSG00000165959	CLMN	calmin	protein coding	1.7x10+02	1.955	0.222	7.6x10-20	4.2x10-18
ENSG00000173432	SAA1	serum amyloid A1	protein coding	5.3x10+02	2.696	0.316	8.1x10-20	4.5x10-18
ENSG00000160932	LY6E	lymphocyte antigen 6 family member E	protein coding	9.3x10+03	1.618	0.182	8.3x10-20	4.5x10-18
ENSG00000110675	ELMOD1	ELMO domain containing 1	protein coding	2.9x10+02	-4.456	0.519	8.9x10-20	4.9x10-18
ENSG00000124391	IL17C	interleukin 17C	protein coding	3.6x10+02	10.483	1.385	9.7x10-20	5.3x10-18
ENSG00000119915	ELOVL3	ELOVL fatty acid elongase 3	protein coding	4.4x10+01	-3.018	0.342	9.8x10-20	5.3x10-18
ENSG00000142961	MOB3C	MOB kinase activator 3C	protein coding	1.4x10+03	1.221	0.137	9.9x10-20	5.4x10-18
ENSG00000166949	SMAD3	SMAD family member 3	protein coding	5.8x10+03	1.94	0.224	1.0x10-19	5.4x10-18
ENSG00000137571	SLCO5A1	solute carrier organic anion transporter family member 5A1	protein coding	1.4x10+02	2.287	0.26	1.0x10-19	5.6x10-18
ENSG00000184979	USP18	ubiquitin specific peptidase 18	protein coding	2.2x10+03	4.415	0.587	1.3x10-19	6.8x10-18
ENSG00000177646	ACAD9	acyl-CoA dehydrogenase family member 9	protein coding	1.3x10+03	-1.151	0.13	1.3x10-19	7.0x10-18
ENSG00000125850	OVOL2	ovo like zinc finger 2	protein coding	9.4x10+01	-1.797	0.203	1.4x10-19	7.2x10-18
ENSG00000167772	ANGPTL4	angiopoietin like 4	protein coding	1.2x10+04	4.691	0.654	1.5x10-19	7.9x10-18
ENSG00000157873	TNFRSF14	TNF receptor superfamily member 14	protein coding	1.1x10+03	2.144	0.251	1.5x10-19	8.0x10-18
ENSG00000170044	ZPLD1	zona pellucida like domain containing 1	protein coding	7.3x10+01	1.975	0.227	2.2x10-19	1.1x10-17
ENSG00000159455	LCE2B	late cornified envelope 2B	protein coding	4.6x10+02	-4.418	0.527	2.2x10-19	1.2x10-17
ENSG00000129467	ADCY4	adenylate cyclase 4	protein coding	5.3x10+01	3.435	0.405	2.4x10-19	1.3x10-17
ENSG00000129007	CALML4	calmodulin like 4	protein coding	1.2x10+02	1.113	0.125	2.4x10-19	1.3x10-17
ENSG00000080573	COL5A3	collagen type V alpha 3 chain	protein coding	9.5x10+01	1.977	0.228	2.9x10-19	1.5x10-17
ENSG00000140279	DUOX2	dual oxidase 2	protein coding	3.5x10+02	1.944	0.226	2.9x10-19	1.5x10-17
ENSG00000243742	RPLP0P2	ribosomal protein lateral stalk subunit P0 pseudogene 2	transcribed processed_pseudogene	1.7x10+02	5.185	0.683	3.1x10-19	1.6x10-17
ENSG00000141449	GREB1L	GREB1 like retinoic acid receptor coactivator	protein coding	3.2x10+02	-1.183	0.135	3.6x10-19	1.8x10-17
ENSG00000117266	CDK18	cyclin dependent kinase 18	protein coding	2.0x10+03	3.462	0.443	3.7x10-19	1.9x10-17
ENSG00000158859	ADAMTS4	ADAM metallopeptidase with thrombospondin type 1 motif 4	protein coding	2.5x10+01	4.32	0.5	5.7x10-19	2.9x10-17
ENSG00000248008	NRAV	negative regulator of antiviral response	lncRNA	2.8x10+02	-1.212	0.139	7.2x10-19	3.7x10-17
ENSG00000226054	MEMO1P1	mediator of cell motility 1 pseudogene 1	processed pseudogene	1.7x10+02	-1.147	0.132	7.9x10-19	4.0x10-17
ENSG00000108242	CYP2C18	cytochrome P450 family 2 subfamily C member 18	protein coding	5.2x10+01	-1.905	0.22	8.1x10-19	4.1x10-17
ENSG00000154122	ANKH	ANKH inorganic pyrophosphate transport regulator	protein coding	3.1x10+02	-1.045	0.12	8.1x10-19	4.1x10-17
ENSG00000169047	IRS1	insulin receptor substrate 1	protein coding	2.8x10+03	-1.949	0.231	8.2x10-19	4.1x10-17
ENSG00000166920	C15orf48	chromosome 15 open reading frame 48	protein coding	2.0x10+03	4.487	0.619	8.9x10-19	4.5x10-17
ENSG00000062194	GPBP1	GC-rich promoter binding protein 1	protein coding	2.7x10+03	1.123	0.129	9.2x10-19	4.6x10-17
ENSG00000186395	KRT10	keratin 10	protein coding	2.4x10+04	-2.892	0.356	9.7x10-19	4.8x10-17
ENSG00000172867	KRT2	keratin 2	protein coding	3.9x10+02	-2.579	0.308	1.2x10-18	6.2x10-17
ENSG00000125780	TGM3	transglutaminase 3	protein coding	3.7x10+02	-3.32	0.41	1.3x10-18	6.5x10-17
ENSG00000128383	APOBEC3A	apolipoprotein B mRNA editing enzyme catalytic subunit 3A	protein coding	1.5x10+03	4.37	0.601	1.5x10-18	7.6x10-17
ENSG00000135678	CPM	carboxypeptidase M	protein coding	5.4x10+02	-1.766	0.21	1.6x10-18	8.0x10-17
ENSG00000203709	MIR29B2CHG	MIR29B2 and MIR29C host gene	lncRNA	5.0x10+02	2.083	0.25	1.8x10-18	8.7x10-17
ENSG00000249007	ENSG00000249007	novel transcript	lncRNA	3.7x10+01	7.703	1.103	1.8x10-18	8.9x10-17
ENSG00000171346	KRT15	keratin 15	protein coding	6.4x10+03	3.413	0.446	1.9x10-18	9.1x10-17
ENSG00000176754	LINC00303	long intergenic non-protein coding RNA 303	lncRNA	2.4x10+01	6.364	0.822	2.0x10-18	9.7x10-17
ENSG00000169991	IFFO2	intermediate filament family orphan 2	protein coding	1.2x10+04	-1.264	0.148	2.1x10-18	1.0x10-16
ENSG00000062282	DGAT2	diacylglycerol O-acyltransferase 2	protein coding	1.4x10+03	-1.45	0.171	2.2x10-18	1.1x10-16
ENSG00000153292	ADGRF1	adhesion G protein-coupled receptor F1	protein coding	7.1x10+02	2.332	0.284	2.2x10-18	1.1x10-16
ENSG00000186088	GSAP	gamma-secretase activating protein	protein coding	8.9x10+02	1.933	0.233	3.2x10-18	1.6x10-16
ENSG00000143412	ANXA9	annexin A9	protein coding	2.0x10+02	-2.565	0.312	3.3x10-18	1.6x10-16
ENSG00000187223	LCE2D	late cornified envelope 2D	protein coding	2.9x10+02	-4.19	0.506	3.6x10-18	1.7x10-16
ENSG00000264868	ENSG00000264868			1.7x10+02	1.939	0.232	3.7x10-18	1.8x10-16
ENSG00000100918	REC8	REC8 meiotic recombination protein	protein coding	1.9x10+02	3.124	0.393	3.7x10-18	1.8x10-16
ENSG00000229474	PATL2	PAT1 homolog 2	protein coding	3.3x10+01	2.688	0.322	4.0x10-18	1.9x10-16
ENSG00000034693	PEX3	peroxisomal biogenesis factor 3	protein coding	7.5x10+02	-1.541	0.185	4.3x10-18	2.0x10-16
ENSG00000100628	ASB2	ankyrin repeat and SOCS box containing 2	protein coding	5.9x10+01	4.623	0.589	4.9x10-18	2.3x10-16
ENSG00000162849	KIF26B	kinesin family member 26B	protein coding	3.7x10+02	-1.636	0.196	5.9x10-18	2.8x10-16
ENSG00000105877	DNAH11	dynein axonemal heavy chain 11	protein coding	4.1x10+01	4.361	0.53	6.1x10-18	2.9x10-16
ENSG00000105327	BBC3	BCL2 binding component 3	protein coding	4.6x10+02	1.861	0.225	6.8x10-18	3.2x10-16
ENSG00000071909	MYO3B	myosin IIIB	protein coding	2.7x10+02	-1.633	0.197	7.0x10-18	3.3x10-16
ENSG00000004864	SLC25A13	solute carrier family 25 member 13	protein coding	7.6x10+02	-1.155	0.138	7.4x10-18	3.5x10-16
ENSG00000159110	IFNAR2	interferon alpha and beta receptor subunit 2	protein coding	5.5x10+02	2.23	0.275	7.8x10-18	3.7x10-16
ENSG00000198286	CARD11	caspase recruitment domain family member 11	protein coding	3.0x10+02	1.94	0.234	7.8x10-18	3.7x10-16
ENSG00000182326	C1S	complement C1s	protein coding	4.8x10+02	3.491	0.456	8.3x10-18	3.8x10-16
ENSG00000146674	IGFBP3	insulin like growth factor binding protein 3	protein coding	2.8x10+03	2.245	0.278	8.7x10-18	4.1x10-16
ENSG00000008118	CAMK1G	calcium/calmodulin dependent protein kinase IG	protein coding	2.0x10+01	5.216	0.651	8.9x10-18	4.1x10-16
ENSG00000175898	ENSG00000175898			7.5x10+01	1.498	0.179	1.0x10-17	4.7x10-16
ENSG00000240907	ENSG00000240907			5.4x10+01	5.061	0.634	1.1x10-17	5.2x10-16
ENSG00000104856	RELB	RELB proto-oncogene, NF-kB subunit	protein coding	1.2x10+03	1.498	0.18	1.2x10-17	5.7x10-16
ENSG00000181458	TMEM45A	transmembrane protein 45A	protein coding	8.3x10+03	-1.889	0.231	1.3x10-17	6.0x10-16
ENSG00000128342	LIF	LIF interleukin 6 family cytokine	protein coding	4.2x10+02	1.698	0.205	1.4x10-17	6.5x10-16
ENSG00000135679	MDM2	MDM2 proto-oncogene	protein coding	4.9x10+03	1.525	0.185	1.6x10-17	7.3x10-16
ENSG00000213927	CCL27	C-C motif chemokine ligand 27	protein coding	3.2x10+02	2.42	0.303	1.7x10-17	7.7x10-16
ENSG00000157554	ERG	ETS transcription factor ERG	protein coding	9.1x10+01	1.856	0.226	1.9x10-17	8.5x10-16
ENSG00000090512	FETUB	fetuin B	protein coding	7.1x10+01	-2.861	0.354	2.0x10-17	8.9x10-16
ENSG00000092969	TGFB2	transforming growth factor beta 2	protein coding	1.7x10+03	-1.399	0.168	2.0x10-17	9.0x10-16
ENSG00000272168	CASC15	cancer susceptibility 15	lncRNA	2.6x10+01	-3.301	0.4	2.3x10-17	1.0x10-15
ENSG00000171282	ENSG00000171282			4.2x10+02	2.14	0.268	2.3x10-17	1.0x10-15
ENSG00000167769	ACER1	alkaline ceramidase 1	protein coding	2.2x10+02	-3.332	0.433	2.3x10-17	1.0x10-15
ENSG00000055163	CYFIP2	cytoplasmic FMR1 interacting protein 2	protein coding	2.9x10+02	-2.408	0.305	2.7x10-17	1.2x10-15
ENSG00000064300	NGFR	nerve growth factor receptor	protein coding	6.6x10+02	3.499	0.463	2.7x10-17	1.2x10-15
ENSG00000172602	RND1	Rho family GTPase 1	protein coding	4.2x10+02	2.847	0.37	2.7x10-17	1.2x10-15
ENSG00000150667	FSIP1	fibrous sheath interacting protein 1	protein coding	5.7x10+01	3.046	0.386	2.7x10-17	1.2x10-15
ENSG00000131686	CA6	carbonic anhydrase 6	protein coding	3.5x10+01	-5.564	0.727	2.7x10-17	1.2x10-15
ENSG00000140416	TPM1	tropomyosin 1	protein coding	9.1x10+03	-1.443	0.176	2.8x10-17	1.2x10-15
ENSG00000184898	RBM43	RNA binding motif protein 43	protein coding	1.8x10+02	2.343	0.293	3.0x10-17	1.3x10-15
ENSG00000196126	HLA-DRB1	major histocompatibility complex, class II, DR beta 1	protein coding	1.6x10+02	4.351	0.586	3.0x10-17	1.3x10-15
ENSG00000145779	TNFAIP8	TNF alpha induced protein 8	protein coding	1.6x10+03	1.316	0.16	3.6x10-17	1.6x10-15
ENSG00000003989	SLC7A2	solute carrier family 7 member 2	protein coding	5.1x10+02	1.806	0.222	4.1x10-17	1.8x10-15
ENSG00000196116	TDRD7	tudor domain containing 7	protein coding	2.5x10+03	2.217	0.284	4.8x10-17	2.1x10-15
ENSG00000142102	PGGHG	protein-glucosylgalactosylhydroxylysine glucosidase	protein coding	1.7x10+02	1.313	0.16	4.9x10-17	2.1x10-15
ENSG00000166825	ANPEP	alanyl aminopeptidase, membrane	protein coding	5.4x10+01	2.79	0.352	5.1x10-17	2.2x10-15
ENSG00000254951	ENSG00000254951	novel transcript, sense overlapping OR5P2, OR5P3 and OR5P1P	lncRNA	8.2x10+01	-1.318	0.16	5.1x10-17	2.2x10-15
ENSG00000121858	TNFSF10	TNF superfamily member 10	protein coding	4.0x10+03	2.694	0.356	5.7x10-17	2.4x10-15
ENSG00000169436	COL22A1	collagen type XXII alpha 1 chain	protein coding	1.2x10+02	2.129	0.267	6.1x10-17	2.6x10-15
ENSG00000069399	BCL3	BCL3 transcription coactivator	protein coding	6.6x10+02	2.734	0.359	6.7x10-17	2.9x10-15
ENSG00000128578	STRIP2	striatin interacting protein 2	protein coding	6.6x10+02	1.996	0.253	7.0x10-17	3.0x10-15
ENSG00000187595	ZNF385C	zinc finger protein 385C	protein coding	5.1x10+01	3.88	0.508	7.3x10-17	3.1x10-15
ENSG00000184584	STING1	stimulator of interferon response cGAMP interactor 1	protein coding	8.5x10+02	1.558	0.193	7.3x10-17	3.1x10-15
ENSG00000198502	HLA-DRB5	major histocompatibility complex, class II, DR beta 5	protein coding	3.2x10+01	5.811	0.797	8.2x10-17	3.4x10-15
ENSG00000242550	SERPINB10	serpin family B member 10	protein coding	4.4x10+02	2.186	0.278	8.8x10-17	3.7x10-15
ENSG00000156804	FBXO32	F-box protein 32	protein coding	6.8x10+02	3.071	0.414	8.9x10-17	3.7x10-15
ENSG00000204172	AGAP9	ArfGAP with GTPase domain, ankyrin repeat and PH domain 9	protein coding	1.6x10+02	1.606	0.198	9.2x10-17	3.8x10-15
ENSG00000077150	NFKB2	nuclear factor kappa B subunit 2	protein coding	3.8x10+03	1.002	0.123	9.5x10-17	4.0x10-15
ENSG00000105523	FAM83E	family with sequence similarity 83 member E	protein coding	8.0x10+01	1.838	0.229	9.6x10-17	4.0x10-15
ENSG00000112763	BTN2A1	butyrophilin subfamily 2 member A1	protein coding	7.5x10+02	1.01	0.124	9.7x10-17	4.0x10-15
ENSG00000142798	HSPG2	heparan sulfate proteoglycan 2	protein coding	5.3x10+03	1.37	0.17	1.0x10-16	4.2x10-15
ENSG00000241544	LINC02029	long intergenic non-protein coding RNA 2029	lncRNA	1.9x10+01	4.951	0.621	1.1x10-16	4.4x10-15
ENSG00000136098	NEK3	NIMA related kinase 3	protein coding	2.1x10+02	1.07	0.131	1.1x10-16	4.5x10-15
ENSG00000242759	LINC00882	long intergenic non-protein coding RNA 882	lncRNA	4.3x10+01	2.78	0.349	1.1x10-16	4.7x10-15
ENSG00000101276	SLC52A3	solute carrier family 52 member 3	protein coding	6.3x10+01	1.69	0.21	1.2x10-16	4.8x10-15
ENSG00000101347	SAMHD1	SAM and HD domain containing deoxynucleoside triphosphate triphosphohydrolase 1	protein coding	2.3x10+03	3.251	0.446	1.2x10-16	4.9x10-15
ENSG00000141655	TNFRSF11A	TNF receptor superfamily member 11a	protein coding	6.6x10+01	2.341	0.294	1.2x10-16	5.0x10-15
ENSG00000116514	RNF19B	ring finger protein 19B	protein coding	5.0x10+03	2.127	0.276	1.3x10-16	5.1x10-15
ENSG00000224152	BAZ2B-AS1	BAZ2B antisense RNA 1	lncRNA	1.0x10+02	-1.725	0.217	1.4x10-16	5.6x10-15
ENSG00000261572	ENSG00000261572	novel transcript, intronic to CMTM8	lncRNA	3.3x10+01	-3.283	0.409	1.4x10-16	5.7x10-15
ENSG00000167191	GPRC5B	G protein-coupled receptor class C group 5 member B	protein coding	2.7x10+01	3.969	0.501	1.5x10-16	6.0x10-15
ENSG00000174804	FZD4	frizzled class receptor 4	protein coding	1.4x10+02	3.709	0.508	1.5x10-16	6.2x10-15
ENSG00000080031	PTPRH	protein tyrosine phosphatase receptor type H	protein coding	6.5x10+01	2.886	0.368	1.7x10-16	6.7x10-15
ENSG00000179362	HMGN2P46	high mobility group nucleosomal binding domain 2 pseudogene 46	transcribed processed_pseudogene	2.5x10+01	5.065	0.668	1.7x10-16	6.9x10-15
ENSG00000119862	LGALSL	galectin like	protein coding	3.1x10+03	-1.242	0.155	1.8x10-16	7.1x10-15
ENSG00000183709	IFNL2	interferon lambda 2	protein coding	3.2x10+01	8.046	1.377	1.8x10-16	7.1x10-15
ENSG00000213903	LTB4R	leukotriene B4 receptor	protein coding	7.4x10+02	2.145	0.279	1.8x10-16	7.3x10-15
ENSG00000139182	CLSTN3	calsyntenin 3	protein coding	6.3x10+02	1.514	0.191	2.1x10-16	8.5x10-15
ENSG00000092529	CAPN3	calpain 3	protein coding	4.2x10+02	1.308	0.163	2.4x10-16	9.5x10-15
ENSG00000133943	DGLUCY	D-glutamate cyclase	protein coding	3.8x10+02	1.099	0.137	2.7x10-16	1.1x10-14
ENSG00000079308	TNS1	tensin 1	protein coding	1.7x10+02	3.442	0.473	2.7x10-16	1.1x10-14
ENSG00000165105	RASEF	RAS and EF-hand domain containing	protein coding	3.6x10+02	-1.073	0.133	2.7x10-16	1.1x10-14
ENSG00000181896	ZNF101	zinc finger protein 101	protein coding	3.0x10+02	1.15	0.144	2.8x10-16	1.1x10-14
ENSG00000181126	HLA-V	major histocompatibility complex, class I, V (pseudogene)	transcribed unprocessed_pseudogene	1.3x10+03	1.245	0.156	3.1x10-16	1.2x10-14
ENSG00000272666	KLHDC7B-DT	KLHDC7B divergent transcript	lncRNA	2.4x10+02	1.719	0.219	3.1x10-16	1.2x10-14
ENSG00000111199	TRPV4	transient receptor potential cation channel subfamily V member 4	protein coding	1.5x10+02	3.279	0.453	3.3x10-16	1.3x10-14
ENSG00000062038	CDH3	cadherin 3	protein coding	2.0x10+04	1.57	0.201	3.3x10-16	1.3x10-14
ENSG00000187775	DNAH17	dynein axonemal heavy chain 17	protein coding	2.9x10+02	3.449	0.487	3.4x10-16	1.3x10-14
ENSG00000170802	FOXN2	forkhead box N2	protein coding	1.2x10+03	1.33	0.168	3.6x10-16	1.4x10-14
ENSG00000102699	PARP4	poly(ADP-ribose) polymerase family member 4	protein coding	1.8x10+03	1.269	0.16	4.1x10-16	1.6x10-14
ENSG00000110492	MDK	midkine	protein coding	6.1x10+02	1.125	0.141	4.3x10-16	1.6x10-14
ENSG00000197580	BCO2	beta-carotene oxygenase 2	protein coding	1.1x10+02	-1.948	0.249	4.3x10-16	1.7x10-14
ENSG00000163694	RBM47	RNA binding motif protein 47	protein coding	1.9x10+03	1.137	0.144	4.4x10-16	1.7x10-14
ENSG00000169248	CXCL11	C-X-C motif chemokine ligand 11	protein coding	4.8x10+03	6.281	1.064	4.6x10-16	1.8x10-14
ENSG00000124145	SDC4	syndecan 4	protein coding	3.3x10+04	2.131	0.283	5.5x10-16	2.1x10-14
ENSG00000172183	ISG20	interferon stimulated exonuclease gene 20	protein coding	2.9x10+03	2.953	0.414	5.6x10-16	2.1x10-14
ENSG00000231638	LUARIS	lncRNA upregulator of antiviral response interferon signaling	lncRNA	2.9x10+01	-2.258	0.287	5.7x10-16	2.2x10-14
ENSG00000158286	RNF207	ring finger protein 207	protein coding	8.6x10+01	1.817	0.233	5.8x10-16	2.2x10-14
ENSG00000110848	CD69	CD69 molecule	protein coding	2.0x10+01	4.067	0.523	5.9x10-16	2.2x10-14
ENSG00000130052	STARD8	StAR related lipid transfer domain containing 8	protein coding	3.1x10+01	2.823	0.365	6.0x10-16	2.3x10-14
ENSG00000173530	TNFRSF10D	TNF receptor superfamily member 10d	protein coding	5.4x10+02	1.098	0.139	6.3x10-16	2.4x10-14
ENSG00000225611	CCDC13-AS2	CCDC13 antisense RNA 2	lncRNA	1.3x10+02	-2.82	0.367	6.9x10-16	2.6x10-14
ENSG00000137331	IER3	immediate early response 3	protein coding	1.5x10+04	1.923	0.253	7.4x10-16	2.8x10-14
ENSG00000167755	KLK6	kallikrein related peptidase 6	protein coding	1.4x10+03	-2.53	0.341	7.7x10-16	2.9x10-14
ENSG00000170153	RNF150	ring finger protein 150	protein coding	4.6x10+01	4.245	0.561	8.2x10-16	3.1x10-14
ENSG00000174749	FAM241A	family with sequence similarity 241 member A	protein coding	5.3x10+02	-1.374	0.177	8.5x10-16	3.2x10-14
ENSG00000122694	GLIPR2	GLI pathogenesis related 2	protein coding	3.3x10+02	1.641	0.213	8.5x10-16	3.2x10-14
ENSG00000170899	GSTA4	glutathione S-transferase alpha 4	protein coding	4.5x10+02	-1.14	0.145	8.7x10-16	3.3x10-14
ENSG00000101986	ABCD1	ATP binding cassette subfamily D member 1	protein coding	1.7x10+02	2.642	0.354	8.9x10-16	3.3x10-14
ENSG00000204421	LY6G6C	lymphocyte antigen 6 family member G6C	protein coding	2.4x10+03	-1.972	0.26	9.3x10-16	3.5x10-14
ENSG00000090554	FLT3LG	fms related receptor tyrosine kinase 3 ligand	protein coding	4.7x10+01	2.612	0.339	9.8x10-16	3.7x10-14
ENSG00000271856	LINC01215	long intergenic non-protein coding RNA 1215	lncRNA	6.2x10+01	2.375	0.31	1.0x10-15	3.8x10-14
ENSG00000136859	ANGPTL2	angiopoietin like 2	protein coding	2.9x10+01	2.12	0.274	1.1x10-15	3.9x10-14
ENSG00000101825	MXRA5	matrix remodeling associated 5	protein coding	4.8x10+02	1.748	0.228	1.1x10-15	4.0x10-14
ENSG00000178597	PSAPL1	prosaposin like 1	protein coding	1.7x10+02	-4.42	0.625	1.1x10-15	4.1x10-14
ENSG00000119508	NR4A3	nuclear receptor subfamily 4 group A member 3	protein coding	4.7x10+02	1.975	0.259	1.3x10-15	4.9x10-14
ENSG00000204580	DDR1	discoidin domain receptor tyrosine kinase 1	protein coding	1.5x10+04	1.231	0.159	1.4x10-15	5.1x10-14
ENSG00000177191	B3GNT8	UDP-GlcNAc:betaGal beta-1,3-N-acetylglucosaminyltransferase 8	protein coding	6.0x10+02	1.67	0.219	1.4x10-15	5.2x10-14
ENSG00000080493	SLC4A4	solute carrier family 4 member 4	protein coding	2.0x10+01	5.206	0.671	1.4x10-15	5.2x10-14
ENSG00000148832	PAOX	polyamine oxidase	protein coding	2.4x10+02	1.242	0.159	1.4x10-15	5.3x10-14
ENSG00000169992	NLGN2	neuroligin 2	protein coding	8.5x10+02	1.929	0.258	1.5x10-15	5.3x10-14
ENSG00000105499	PLA2G4C	phospholipase A2 group IVC	protein coding	3.5x10+02	1.743	0.23	1.5x10-15	5.4x10-14
ENSG00000260336	ENSG00000260336			3.4x10+02	1.058	0.135	1.8x10-15	6.4x10-14
ENSG00000145335	SNCA	synuclein alpha	protein coding	5.1x10+02	-2.291	0.314	1.9x10-15	6.8x10-14
ENSG00000129226	CD68	CD68 molecule	protein coding	6.6x10+03	2.438	0.338	1.9x10-15	6.9x10-14
ENSG00000127507	ADGRE2	adhesion G protein-coupled receptor E2	protein coding	7.1x10+02	2.5	0.347	2.0x10-15	7.2x10-14
ENSG00000174343	CHRNA9	cholinergic receptor nicotinic alpha 9 subunit	protein coding	6.1x10+01	-4.204	0.562	2.1x10-15	7.5x10-14
ENSG00000176826	FKBP9P1	FKBP prolyl isomerase 9 pseudogene 1	transcribed unprocessed_pseudogene	1.2x10+02	3.108	0.434	2.1x10-15	7.5x10-14
ENSG00000186907	RTN4RL2	reticulon 4 receptor like 2	protein coding	2.9x10+01	2.919	0.384	2.1x10-15	7.6x10-14
ENSG00000166689	PLEKHA7	pleckstrin homology domain containing A7	protein coding	6.4x10+02	2.03	0.274	2.2x10-15	8.0x10-14
ENSG00000228013	IL6R-AS1	IL6R antisense RNA 1	lncRNA	4.4x10+01	4.582	0.626	2.3x10-15	8.2x10-14
ENSG00000179294	ENSG00000179294			2.7x10+02	1.555	0.204	2.3x10-15	8.2x10-14
ENSG00000137868	STRA6	signaling receptor and transporter of retinol STRA6	protein coding	6.2x10+01	5.231	0.722	2.3x10-15	8.3x10-14
ENSG00000125144	MT1G	metallothionein 1G	protein coding	4.5x10+02	3.011	0.425	2.7x10-15	9.7x10-14
ENSG00000140534	TICRR	TOPBP1 interacting checkpoint and replication regulator	protein coding	1.8x10+02	1.791	0.238	2.9x10-15	1.0x10-13
ENSG00000023572	GLRX2	glutaredoxin 2	protein coding	2.1x10+02	-1.498	0.198	2.9x10-15	1.0x10-13
ENSG00000243679	ENSG00000243679	novel pseudogene	processed pseudogene	1.3x10+02	1.877	0.249	3.0x10-15	1.0x10-13
ENSG00000171574	ZNF584	zinc finger protein 584	protein coding	1.3x10+02	-1.464	0.193	3.0x10-15	1.1x10-13
ENSG00000135407	AVIL	advillin	protein coding	4.9x10+01	1.697	0.222	3.4x10-15	1.2x10-13
ENSG00000239521	CASTOR3	CASTOR family member 3	transcribed unprocessed_pseudogene	8.1x10+01	-1.17	0.152	3.6x10-15	1.2x10-13
ENSG00000131724	IL13RA1	interleukin 13 receptor subunit alpha 1	protein coding	1.8x10+03	1.151	0.15	3.8x10-15	1.3x10-13
ENSG00000102921	N4BP1	NEDD4 binding protein 1	protein coding	8.1x10+03	1.279	0.169	4.3x10-15	1.5x10-13
ENSG00000183671	CMKLR2	chemerin chemokine-like receptor 2	protein coding	2.7x10+02	-2.698	0.382	4.6x10-15	1.6x10-13
ENSG00000129465	RIPK3	receptor interacting serine/threonine kinase 3	protein coding	4.0x10+02	1.096	0.143	4.8x10-15	1.7x10-13
ENSG00000115652	UXS1	UDP-glucuronate decarboxylase 1	protein coding	1.2x10+03	1.025	0.134	4.9x10-15	1.7x10-13
ENSG00000175592	FOSL1	FOS like 1, AP-1 transcription factor subunit	protein coding	1.3x10+04	2.343	0.329	5.1x10-15	1.8x10-13
ENSG00000116584	ARHGEF2	Rho/Rac guanine nucleotide exchange factor 2	protein coding	2.4x10+03	1.675	0.226	5.1x10-15	1.8x10-13
ENSG00000164674	SYTL3	synaptotagmin like 3	protein coding	4.7x10+01	1.795	0.237	5.4x10-15	1.9x10-13
ENSG00000260852	FBXL19-AS1	FBXL19 antisense RNA 1	lncRNA	1.6x10+02	-1.069	0.14	5.4x10-15	1.9x10-13
ENSG00000179044	EXOC3L1	exocyst complex component 3 like 1	protein coding	3.3x10+01	6.271	0.91	5.4x10-15	1.9x10-13
ENSG00000038295	TLL1	tolloid like 1	protein coding	1.8x10+02	-2.081	0.283	6.0x10-15	2.1x10-13
ENSG00000100911	PSME2	proteasome activator subunit 2	protein coding	2.9x10+03	1.01	0.132	6.1x10-15	2.1x10-13
ENSG00000088367	EPB41L1	erythrocyte membrane protein band 4.1 like 1	protein coding	1.0x10+02	1.236	0.162	6.9x10-15	2.4x10-13
ENSG00000253882	ENSG00000253882	family with sequence similarity 115, member C (FAM115C) pseudogene	transcribed unprocessed_pseudogene	2.0x10+02	2.965	0.424	6.9x10-15	2.4x10-13
ENSG00000163344	PMVK	phosphomevalonate kinase	protein coding	9.7x10+02	-1.132	0.15	7.2x10-15	2.5x10-13
ENSG00000267100	ILF3-DT	ILF3 divergent transcript	lncRNA	1.5x10+02	-1.304	0.173	7.5x10-15	2.5x10-13
ENSG00000198203	SULT1C2	sulfotransferase family 1C member 2	protein coding	3.2x10+01	5.552	0.802	8.2x10-15	2.8x10-13
ENSG00000183876	ARSI	arylsulfatase family member I	protein coding	5.3x10+02	1.359	0.181	8.3x10-15	2.8x10-13
ENSG00000267296	CEBPA-DT	CEBPA divergent transcript	lncRNA	3.8x10+01	-2.069	0.276	8.4x10-15	2.8x10-13
ENSG00000134853	PDGFRA	platelet derived growth factor receptor alpha	protein coding	1.8x10+02	3.465	0.513	8.6x10-15	2.9x10-13
ENSG00000140853	NLRC5	NLR family CARD domain containing 5	protein coding	1.1x10+03	2.565	0.368	8.9x10-15	3.0x10-13
ENSG00000185928	ENSG00000185928			1.4x10+02	-1.299	0.173	9.0x10-15	3.0x10-13
ENSG00000182230	FAM153B	family with sequence similarity 153 member B	protein coding	1.9x10+01	7.734	1.357	9.0x10-15	3.0x10-13
ENSG00000189433	GJB4	gap junction protein beta 4	protein coding	2.4x10+03	1.884	0.26	9.6x10-15	3.2x10-13
ENSG00000165495	PKNOX2	PBX/knotted 1 homeobox 2	protein coding	1.0x10+02	-3.392	0.464	9.9x10-15	3.3x10-13
ENSG00000259354	ENSG00000259354	novel transcript, antisense to SLC30A4	lncRNA	1.8x10+01	5.33	0.764	1.0x10-14	3.4x10-13
ENSG00000180914	OXTR	oxytocin receptor	protein coding	2.0x10+02	2.899	0.421	1.0x10-14	3.5x10-13
ENSG00000116711	PLA2G4A	phospholipase A2 group IVA	protein coding	3.2x10+03	-2.565	0.373	1.1x10-14	3.7x10-13
ENSG00000272003	ENSG00000272003			5.8x10+01	1.409	0.187	1.1x10-14	3.8x10-13
ENSG00000166925	TSC22D4	TSC22 domain family member 4	protein coding	1.4x10+03	1.204	0.16	1.2x10-14	3.8x10-13
ENSG00000100092	SH3BP1	SH3 domain binding protein 1	protein coding	1.7x10+03	1.618	0.221	1.2x10-14	3.8x10-13
ENSG00000007908	SELE	selectin E	protein coding	2.5x10+01	4.444	0.608	1.3x10-14	4.2x10-13
ENSG00000220412	ENSG00000220412	protein tyrosine phosphatase, non-receptor type 11 (PTPN11) pseudogene	processed pseudogene	9.2x10+01	1.741	0.234	1.3x10-14	4.3x10-13
ENSG00000189182	KRT77	keratin 77	protein coding	7.2x10+02	-3.279	0.504	1.3x10-14	4.4x10-13
ENSG00000163209	SPRR3	small proline rich protein 3	protein coding	4.1x10+03	-2.752	0.405	1.4x10-14	4.5x10-13
ENSG00000163734	CXCL3	C-X-C motif chemokine ligand 3	protein coding	2.4x10+03	2.96	0.443	1.5x10-14	4.8x10-13
ENSG00000167280	ENGASE	endo-beta-N-acetylglucosaminidase	protein coding	8.7x10+02	1.284	0.172	1.5x10-14	4.9x10-13
ENSG00000115221	ITGB6	integrin subunit beta 6	protein coding	3.4x10+03	1.227	0.165	1.6x10-14	5.0x10-13
ENSG00000100031	GGT1	gamma-glutamyltransferase 1	protein coding	4.7x10+02	1.112	0.148	1.6x10-14	5.0x10-13
ENSG00000113083	LOX	lysyl oxidase	protein coding	9.2x10+01	2.812	0.4	1.6x10-14	5.1x10-13
ENSG00000136274	NACAD	NAC alpha domain containing	protein coding	1.1x10+02	2.352	0.33	1.6x10-14	5.1x10-13
ENSG00000254750	CASP1P2	caspase 1 pseudogene 2	unprocessed pseudogene	5.3x10+01	2.457	0.338	1.6x10-14	5.2x10-13
ENSG00000205885	C1RL-AS1	C1RL antisense RNA 1	lncRNA	2.0x10+02	1.621	0.22	1.9x10-14	6.1x10-13
ENSG00000168899	VAMP5	vesicle associated membrane protein 5	protein coding	1.2x10+02	1.201	0.161	1.9x10-14	6.1x10-13
ENSG00000251442	LINC01094	long intergenic non-protein coding RNA 1094	lncRNA	1.9x10+02	-2.1	0.292	1.9x10-14	6.1x10-13
ENSG00000137767	SQOR	sulfide quinone oxidoreductase	protein coding	1.1x10+04	1.479	0.203	2.0x10-14	6.5x10-13
ENSG00000184489	PTP4A3	protein tyrosine phosphatase 4A3	protein coding	3.6x10+01	2.673	0.37	2.1x10-14	6.7x10-13
ENSG00000198894	CIPC	CLOCK interacting pacemaker	protein coding	5.6x10+02	-1.031	0.138	2.1x10-14	6.7x10-13
ENSG00000124134	KCNS1	potassium voltage-gated channel modifier subfamily S member 1	protein coding	5.6x10+01	2.186	0.299	2.2x10-14	7.0x10-13
ENSG00000151303	ENSG00000151303	novel transcript	lncRNA	2.1x10+01	3.407	0.464	2.3x10-14	7.4x10-13
ENSG00000243537	RPL32P20	ribosomal protein L32 pseudogene 20	processed pseudogene	2.0x10+01	6.013	0.883	2.4x10-14	7.4x10-13
ENSG00000134070	IRAK2	interleukin 1 receptor associated kinase 2	protein coding	4.7x10+03	1.996	0.283	2.4x10-14	7.6x10-13
ENSG00000204632	HLA-G	major histocompatibility complex, class I, G	protein coding	7.7x10+02	2.366	0.343	2.5x10-14	7.7x10-13
ENSG00000123240	OPTN	optineurin	protein coding	8.5x10+03	1.192	0.162	2.5x10-14	7.8x10-13
ENSG00000140479	PCSK6	proprotein convertase subtilisin/kexin type 6	protein coding	8.4x10+02	-1.158	0.156	2.5x10-14	7.8x10-13
ENSG00000154978	VOPP1	VOPP1 WW domain binding protein	protein coding	7.8x10+02	1.137	0.154	2.5x10-14	8.0x10-13
ENSG00000171236	LRG1	leucine rich alpha-2-glycoprotein 1	protein coding	1.1x10+02	2.496	0.358	2.6x10-14	8.0x10-13
ENSG00000234394	ENSG00000234394	novel transcript	lncRNA	5.3x10+01	4.079	0.585	2.7x10-14	8.3x10-13
ENSG00000123342	MMP19	matrix metallopeptidase 19	protein coding	8.5x10+02	2.467	0.36	2.8x10-14	8.6x10-13
ENSG00000213344	PCNPP3	PEST containing nuclear protein pseudogene 3	processed pseudogene	1.7x10+01	4.318	0.588	2.8x10-14	8.7x10-13
ENSG00000146278	PNRC1	proline rich nuclear receptor coactivator 1	protein coding	7.8x10+03	2.397	0.349	2.9x10-14	8.9x10-13
ENSG00000205020	ENSG00000205020			1.7x10+01	5.113	0.688	2.9x10-14	8.9x10-13
ENSG00000181826	RELL1	RELT like 1	protein coding	7.9x10+01	1.401	0.19	3.1x10-14	9.7x10-13
ENSG00000100234	TIMP3	TIMP metallopeptidase inhibitor 3	protein coding	3.1x10+03	1.544	0.211	3.2x10-14	9.8x10-13
ENSG00000134760	DSG1	desmoglein 1	protein coding	1.5x10+04	-1.654	0.227	3.4x10-14	1.0x10-12
ENSG00000171132	PRKCE	protein kinase C epsilon	protein coding	1.6x10+02	1.168	0.158	3.6x10-14	1.1x10-12
ENSG00000130224	LRCH2	leucine rich repeats and calponin homology domain containing 2	protein coding	2.0x10+01	5.118	0.737	3.6x10-14	1.1x10-12
ENSG00000059378	PARP12	poly(ADP-ribose) polymerase family member 12	protein coding	3.2x10+03	1.48	0.205	3.7x10-14	1.1x10-12
ENSG00000255587	RAB44	RAB44, member RAS oncogene family	protein coding	1.5x10+01	3.47	0.488	3.8x10-14	1.2x10-12
ENSG00000272822	ENSG00000272822	novel protein	protein coding	1.8x10+01	4.043	0.578	3.8x10-14	1.2x10-12
ENSG00000232222	ENSG00000232222			2.2x10+02	2.186	0.308	3.9x10-14	1.2x10-12
ENSG00000134333	LDHA	lactate dehydrogenase A	protein coding	8.3x10+04	1.871	0.266	4.2x10-14	1.3x10-12
ENSG00000171246	NPTX1	neuronal pentraxin 1	protein coding	4.7x10+01	2.955	0.415	4.2x10-14	1.3x10-12
ENSG00000259426	KIF23-AS1	KIF23 and PAQR5 antisense RNA 1	lncRNA	1.2x10+02	-3.071	0.462	4.3x10-14	1.3x10-12
ENSG00000237683	ENSG00000237683			1.0x10+02	1.971	0.276	4.9x10-14	1.5x10-12
ENSG00000134668	SPOCD1	SPOC domain containing 1	protein coding	3.0x10+02	2.677	0.402	5.4x10-14	1.6x10-12
ENSG00000153714	LURAP1L	leucine rich adaptor protein 1 like	protein coding	1.8x10+03	-1.648	0.232	5.4x10-14	1.6x10-12
ENSG00000134013	LOXL2	lysyl oxidase like 2	protein coding	9.5x10+01	2.677	0.392	5.5x10-14	1.6x10-12
ENSG00000197110	IFNL3	interferon lambda 3	protein coding	2.2x10+01	7.331	1.388	5.5x10-14	1.6x10-12
ENSG00000188064	WNT7B	Wnt family member 7B	protein coding	3.1x10+03	2.952	0.458	5.6x10-14	1.7x10-12
ENSG00000197121	PGAP1	post-GPI attachment to proteins inositol deacylase 1	protein coding	7.3x10+02	1.229	0.169	5.6x10-14	1.7x10-12
ENSG00000149599	DUSP15	dual specificity phosphatase 15	protein coding	2.7x10+01	3.687	0.524	5.9x10-14	1.7x10-12
ENSG00000100226	GTPBP1	GTP binding protein 1	protein coding	3.7x10+03	1.117	0.153	5.9x10-14	1.8x10-12
ENSG00000204866	IGFL2	IGF like family member 2	protein coding	1.2x10+03	-2.236	0.321	5.9x10-14	1.8x10-12
ENSG00000139329	LUM	lumican	protein coding	7.1x10+01	1.992	0.279	6.1x10-14	1.8x10-12
ENSG00000116996	ZP4	zona pellucida glycoprotein 4	protein coding	6.8x10+01	4.279	0.662	6.2x10-14	1.8x10-12
ENSG00000159314	ARHGAP27	Rho GTPase activating protein 27	protein coding	2.4x10+03	1.245	0.172	6.6x10-14	1.9x10-12
ENSG00000146859	TMEM140	transmembrane protein 140	protein coding	2.1x10+02	4.385	0.688	6.6x10-14	1.9x10-12
ENSG00000064042	LIMCH1	LIM and calponin homology domains 1	protein coding	1.7x10+02	1.676	0.234	7.4x10-14	2.2x10-12
ENSG00000067066	SP100	SP100 nuclear antigen	protein coding	4.6x10+03	1.431	0.2	7.4x10-14	2.2x10-12
ENSG00000187800	PEAR1	platelet endothelial aggregation receptor 1	protein coding	1.7x10+02	1.219	0.168	7.7x10-14	2.2x10-12
ENSG00000119630	PGF	placental growth factor	protein coding	3.1x10+03	2.223	0.328	7.8x10-14	2.3x10-12
ENSG00000103196	CRISPLD2	cysteine rich secretory protein LCCL domain containing 2	protein coding	7.1x10+02	2.724	0.414	7.9x10-14	2.3x10-12
ENSG00000162078	ZG16B	zymogen granule protein 16B	protein coding	1.8x10+02	1.237	0.17	8.7x10-14	2.5x10-12
ENSG00000143546	S100A8	S100 calcium binding protein A8	protein coding	3.3x10+04	1.62	0.23	9.2x10-14	2.7x10-12
ENSG00000140505	CYP1A2	cytochrome P450 family 1 subfamily A member 2	protein coding	1.5x10+01	3.686	0.515	9.3x10-14	2.7x10-12
ENSG00000030419	IKZF2	IKAROS family zinc finger 2	protein coding	1.2x10+03	1.64	0.23	9.4x10-14	2.7x10-12
ENSG00000124116	WFDC3	WAP four-disulfide core domain 3	protein coding	2.5x10+01	3.316	0.467	9.5x10-14	2.7x10-12
ENSG00000159516	SPRR2G	small proline rich protein 2G	protein coding	1.2x10+03	-2.903	0.438	9.5x10-14	2.7x10-12
ENSG00000083720	OXCT1	3-oxoacid CoA-transferase 1	protein coding	9.0x10+02	-1.097	0.152	9.9x10-14	2.9x10-12
ENSG00000131737	KRT34	keratin 34	protein coding	5.9x10+02	1.424	0.197	1.0x10-13	2.9x10-12
ENSG00000243302	ENSG00000243302	novel pseudogene	processed pseudogene	2.7x10+02	1.943	0.28	1.0x10-13	2.9x10-12
ENSG00000230795	HLA-K	major histocompatibility complex, class I, K (pseudogene)	unprocessed pseudogene	1.4x10+02	1.436	0.2	1.0x10-13	3.0x10-12
ENSG00000129991	TNNI3	troponin I3, cardiac type	protein coding	3.1x10+01	1.915	0.267	1.1x10-13	3.2x10-12
ENSG00000105825	TFPI2	tissue factor pathway inhibitor 2	protein coding	2.4x10+02	1.056	0.146	1.2x10-13	3.3x10-12
ENSG00000214274	ANG	angiogenin	protein coding	2.3x10+02	2.659	0.404	1.2x10-13	3.4x10-12
ENSG00000204301	NOTCH4	notch receptor 4	protein coding	3.2x10+01	3.93	0.56	1.3x10-13	3.6x10-12
ENSG00000103064	SLC7A6	solute carrier family 7 member 6	protein coding	1.3x10+03	-1.886	0.275	1.4x10-13	3.9x10-12
ENSG00000171345	KRT19	keratin 19	protein coding	1.7x10+03	3.023	0.484	1.4x10-13	3.9x10-12
ENSG00000163661	PTX3	pentraxin 3	protein coding	3.9x10+02	1.81	0.261	1.4x10-13	4.1x10-12
ENSG00000154914	USP43	ubiquitin specific peptidase 43	protein coding	5.2x10+02	1.35	0.191	1.5x10-13	4.2x10-12
ENSG00000111490	TBC1D30	TBC1 domain family member 30	protein coding	6.2x10+01	-2.419	0.354	1.5x10-13	4.3x10-12
ENSG00000122359	ANXA11	annexin A11	protein coding	2.9x10+03	1.43	0.204	1.6x10-13	4.5x10-12
ENSG00000179604	CDC42EP4	CDC42 effector protein 4	protein coding	8.4x10+02	1.208	0.169	1.6x10-13	4.6x10-12
ENSG00000178363	CALML3	calmodulin like 3	protein coding	4.4x10+03	-1.295	0.181	1.7x10-13	4.8x10-12
ENSG00000009830	POMT2	protein O-mannosyltransferase 2	protein coding	5.1x10+02	-1.033	0.144	1.8x10-13	5.1x10-12
ENSG00000188487	INSC	INSC spindle orientation adaptor protein	protein coding	3.1x10+01	3.358	0.49	1.9x10-13	5.3x10-12
ENSG00000141664	ZCCHC2	zinc finger CCHC-type containing 2	protein coding	1.5x10+03	1.114	0.156	2.0x10-13	5.4x10-12
ENSG00000064932	SBNO2	strawberry notch homolog 2	protein coding	3.3x10+03	1.581	0.226	2.0x10-13	5.4x10-12
ENSG00000132164	SLC6A11	solute carrier family 6 member 11	protein coding	2.1x10+03	1.821	0.268	2.0x10-13	5.4x10-12
ENSG00000065809	FAM107B	family with sequence similarity 107 member B	protein coding	1.4x10+03	2.529	0.386	2.1x10-13	5.9x10-12
ENSG00000197930	ERO1A	endoplasmic reticulum oxidoreductase 1 alpha	protein coding	3.1x10+04	3.139	0.529	2.2x10-13	6.0x10-12
ENSG00000185745	IFIT1	interferon induced protein with tetratricopeptide repeats 1	protein coding	2.4x10+04	3.759	0.642	2.2x10-13	6.0x10-12
ENSG00000014914	MTMR11	myotubularin related protein 11	protein coding	6.6x10+02	1.476	0.211	2.3x10-13	6.2x10-12
ENSG00000163600	ICOS	inducible T cell costimulator	protein coding	7.3x10+01	4.976	0.764	2.3x10-13	6.3x10-12
ENSG00000028277	POU2F2	POU class 2 homeobox 2	protein coding	5.8x10+02	1.692	0.246	2.4x10-13	6.4x10-12
ENSG00000176046	NUPR1	nuclear protein 1, transcriptional regulator	protein coding	1.2x10+04	2.092	0.313	2.4x10-13	6.5x10-12
ENSG00000163082	SGPP2	sphingosine-1-phosphate phosphatase 2	protein coding	1.8x10+03	1.867	0.278	2.5x10-13	6.9x10-12
ENSG00000135269	TES	testin LIM domain protein	protein coding	7.2x10+03	-1.043	0.147	2.6x10-13	7.0x10-12
ENSG00000135124	P2RX4	purinergic receptor P2X 4	protein coding	5.6x10+02	1.663	0.241	2.6x10-13	7.0x10-12
ENSG00000213937	CLDN9	claudin 9	protein coding	6.2x10+01	1.979	0.284	2.6x10-13	7.1x10-12
ENSG00000226125	LINC01907	long intergenic non-protein coding RNA 1907	lncRNA	6.4x10+01	3.455	0.547	2.7x10-13	7.3x10-12
ENSG00000120899	PTK2B	protein tyrosine kinase 2 beta	protein coding	1.5x10+03	1.111	0.157	2.7x10-13	7.4x10-12
ENSG00000162614	NEXN	nexilin F-actin binding protein	protein coding	4.2x10+02	-2.62	0.409	2.9x10-13	7.8x10-12
ENSG00000151693	ASAP2	ArfGAP with SH3 domain, ankyrin repeat and PH domain 2	protein coding	3.9x10+03	1.998	0.299	2.9x10-13	7.9x10-12
ENSG00000185070	FLRT2	fibronectin leucine rich transmembrane protein 2	protein coding	3.2x10+03	-1.817	0.269	3.1x10-13	8.3x10-12
ENSG00000164136	IL15	interleukin 15	protein coding	5.2x10+01	2.327	0.342	3.1x10-13	8.3x10-12
ENSG00000136244	IL6	interleukin 6	protein coding	3.0x10+02	2.979	0.469	3.1x10-13	8.4x10-12
ENSG00000106003	LFNG	LFNG O-fucosylpeptide 3-beta-N-acetylglucosaminyltransferase	protein coding	5.6x10+01	-2.043	0.297	3.2x10-13	8.6x10-12
ENSG00000136689	IL1RN	interleukin 1 receptor antagonist	protein coding	3.8x10+04	3.158	0.527	3.4x10-13	9.1x10-12
ENSG00000120594	PLXDC2	plexin domain containing 2	protein coding	2.2x10+03	-1.081	0.153	3.5x10-13	9.3x10-12
ENSG00000111817	DSE	dermatan sulfate epimerase	protein coding	5.8x10+03	1.218	0.174	3.5x10-13	9.4x10-12
ENSG00000100033	PRODH	proline dehydrogenase 1	protein coding	1.3x10+02	1.651	0.239	3.6x10-13	9.5x10-12
ENSG00000158555	GDPD5	glycerophosphodiester phosphodiesterase domain containing 5	protein coding	5.8x10+01	2.107	0.308	3.7x10-13	9.8x10-12
ENSG00000169418	NPR1	natriuretic peptide receptor 1	protein coding	2.3x10+01	2.79	0.407	3.8x10-13	1.0x10-11
ENSG00000135549	PKIB	cAMP-dependent protein kinase inhibitor beta	protein coding	5.0x10+02	1.796	0.266	4.4x10-13	1.2x10-11
ENSG00000168274	ENSG00000168274			9.5x10+02	1.026	0.145	4.4x10-13	1.2x10-11
ENSG00000075673	ATP12A	ATPase H+/K+ transporting non-gastric alpha2 subunit	protein coding	2.9x10+03	3.131	0.518	4.4x10-13	1.2x10-11
ENSG00000110719	TCIRG1	T cell immune regulator 1, ATPase H+ transporting V0 subunit a3	protein coding	8.1x10+02	1.482	0.215	4.5x10-13	1.2x10-11
ENSG00000152689	RASGRP3	RAS guanyl releasing protein 3	protein coding	1.7x10+02	3.503	0.582	4.8x10-13	1.3x10-11
ENSG00000163218	PGLYRP4	peptidoglycan recognition protein 4	protein coding	2.2x10+03	1.411	0.204	4.8x10-13	1.3x10-11
ENSG00000111252	SH2B3	SH2B adaptor protein 3	protein coding	1.9x10+02	1.005	0.143	4.9x10-13	1.3x10-11
ENSG00000165507	DEPP1	DEPP1 autophagy regulator	protein coding	5.9x10+02	3.257	0.547	4.9x10-13	1.3x10-11
ENSG00000025708	TYMP	thymidine phosphorylase	protein coding	5.3x10+03	1.766	0.255	5.1x10-13	1.3x10-11
ENSG00000180185	FAHD1	fumarylacetoacetate hydrolase domain containing 1	protein coding	7.0x10+02	-1.149	0.165	5.2x10-13	1.3x10-11
ENSG00000187193	MT1X	metallothionein 1X	protein coding	9.0x10+02	1.704	0.252	5.2x10-13	1.4x10-11
ENSG00000114127	XRN1	5’-3’ exoribonuclease 1	protein coding	2.9x10+03	1.099	0.158	5.2x10-13	1.4x10-11
ENSG00000116701	NCF2	neutrophil cytosolic factor 2	protein coding	5.5x10+03	1.602	0.236	5.3x10-13	1.4x10-11
ENSG00000234290	ENSG00000234290			1.4x10+01	4.185	0.625	5.6x10-13	1.4x10-11
ENSG00000086696	HSD17B2	hydroxysteroid 17-beta dehydrogenase 2	protein coding	6.4x10+02	2.838	0.459	5.6x10-13	1.5x10-11
ENSG00000065675	PRKCQ	protein kinase C theta	protein coding	1.6x10+02	1.058	0.15	5.7x10-13	1.5x10-11
ENSG00000160710	ADAR	adenosine deaminase RNA specific	protein coding	1.2x10+04	1.172	0.169	5.8x10-13	1.5x10-11
ENSG00000084731	KIF3C	kinesin family member 3C	protein coding	9.0x10+02	1.253	0.181	5.8x10-13	1.5x10-11
ENSG00000112343	TRIM38	tripartite motif containing 38	protein coding	1.9x10+03	1.39	0.202	6.6x10-13	1.7x10-11
ENSG00000153802	TMPRSS11D	transmembrane serine protease 11D	protein coding	1.7x10+03	1.089	0.156	6.7x10-13	1.7x10-11
ENSG00000234678	ELF3-AS1	ELF3 antisense RNA 1	lncRNA	2.4x10+01	3.739	0.573	6.7x10-13	1.7x10-11
ENSG00000167165	UGT1A6	UDP glucuronosyltransferase family 1 member A6	protein coding	2.6x10+03	1.058	0.152	7.3x10-13	1.9x10-11
ENSG00000185947	ZNF267	zinc finger protein 267	protein coding	1.6x10+03	2.342	0.361	7.5x10-13	1.9x10-11
ENSG00000166289	PLEKHF1	pleckstrin homology and FYVE domain containing 1	protein coding	5.9x10+02	1.522	0.222	8.0x10-13	2.0x10-11
ENSG00000162496	DHRS3	dehydrogenase/reductase 3	protein coding	9.4x10+02	2.531	0.402	8.3x10-13	2.1x10-11
ENSG00000171992	SYNPO	synaptopodin	protein coding	1.6x10+03	1.141	0.165	8.9x10-13	2.2x10-11
ENSG00000143387	CTSK	cathepsin K	protein coding	2.8x10+02	1.164	0.168	9.2x10-13	2.3x10-11
ENSG00000149809	TM7SF2	transmembrane 7 superfamily member 2	protein coding	1.0x10+03	-1.478	0.216	9.2x10-13	2.3x10-11
ENSG00000159128	IFNGR2	interferon gamma receptor 2	protein coding	7.8x10+03	2.188	0.341	9.2x10-13	2.3x10-11
ENSG00000233975	LINC02574	long intergenic non-protein coding RNA 2574	lncRNA	9.743	8.764	2.737	9.9x10-13	2.5x10-11
ENSG00000236423	LINC01134	long intergenic non-protein coding RNA 1134	lncRNA	2.4x10+01	-2.62	0.387	9.9x10-13	2.5x10-11
ENSG00000187189	TSPYL4	TSPY like 4	protein coding	7.8x10+02	-1.445	0.214	1.1x10-12	2.8x10-11
ENSG00000135338	LCA5	lebercilin LCA5	protein coding	1.6x10+02	-1.877	0.282	1.1x10-12	2.8x10-11
ENSG00000248323	LUCAT1	lung cancer associated transcript 1	lncRNA	1.0x10+02	2.431	0.371	1.1x10-12	2.8x10-11
ENSG00000217801	ENSG00000217801	protein tyrosine phosphatase family pseudogene	transcribed unprocessed_pseudogene	1.2x10+02	4.317	0.768	1.1x10-12	2.8x10-11
ENSG00000149968	MMP3	matrix metallopeptidase 3	protein coding	9.0x10+01	3.204	0.513	1.2x10-12	2.9x10-11
ENSG00000133106	EPSTI1	epithelial stromal interaction 1	protein coding	2.2x10+03	1.939	0.294	1.2x10-12	3.0x10-11
ENSG00000172137	CALB2	calbindin 2	protein coding	2.9x10+02	-2.134	0.321	1.2x10-12	3.0x10-11
ENSG00000160191	PDE9A	phosphodiesterase 9A	protein coding	3.5x10+01	3.838	0.591	1.2x10-12	3.0x10-11
ENSG00000107968	MAP3K8	mitogen-activated protein kinase kinase kinase 8	protein coding	6.2x10+02	2.29	0.359	1.3x10-12	3.2x10-11
ENSG00000168283	BMI1	BMI1 proto-oncogene, polycomb ring finger	protein coding	5.6x10+02	-1.049	0.152	1.3x10-12	3.2x10-11
ENSG00000007171	NOS2	nitric oxide synthase 2	protein coding	1.0x10+01	6.703	1.321	1.3x10-12	3.3x10-11
ENSG00000214900	LINC01588	long intergenic non-protein coding RNA 1588	lncRNA	1.6x10+01	2.501	0.369	1.5x10-12	3.7x10-11
ENSG00000137070	IL11RA	interleukin 11 receptor subunit alpha	protein coding	6.4x10+01	1.58	0.233	1.6x10-12	3.8x10-11
ENSG00000128340	RAC2	Rac family small GTPase 2	protein coding	3.1x10+03	1.798	0.276	1.7x10-12	4.1x10-11
ENSG00000185272	RBM11	RNA binding motif protein 11	protein coding	9.0x10+01	4.114	0.686	1.7x10-12	4.2x10-11
ENSG00000035862	TIMP2	TIMP metallopeptidase inhibitor 2	protein coding	2.3x10+03	1.773	0.27	1.8x10-12	4.4x10-11
ENSG00000179523	EIF3J-DT	EIF3J divergent transcript	lncRNA	1.5x10+02	-1.389	0.206	1.8x10-12	4.4x10-11
ENSG00000005102	MEOX1	mesenchyme homeobox 1	protein coding	1.5x10+01	5.832	0.945	1.9x10-12	4.5x10-11
ENSG00000171855	IFNB1	interferon beta 1	protein coding	2.8x10+01	4.721	0.732	1.9x10-12	4.6x10-11
ENSG00000100342	APOL1	apolipoprotein L1	protein coding	1.3x10+03	3.324	0.562	1.9x10-12	4.6x10-11
ENSG00000187098	MITF	melanocyte inducing transcription factor	protein coding	3.7x10+02	-1.358	0.202	2.0x10-12	4.7x10-11
ENSG00000197696	NMB	neuromedin B	protein coding	1.9x10+02	1.873	0.281	2.0x10-12	4.8x10-11
ENSG00000147642	SYBU	syntabulin	protein coding	1.6x10+02	-2.382	0.38	2.0x10-12	4.8x10-11
ENSG00000253210	DENND3-AS1	DENND3 antisense RNA 1	lncRNA	2.0x10+01	2.466	0.367	2.0x10-12	4.8x10-11
ENSG00000172379	ARNT2	aryl hydrocarbon receptor nuclear translocator 2	protein coding	6.4x10+01	3.821	0.595	2.0x10-12	4.8x10-11
ENSG00000187180	LCE2C	late cornified envelope 2C	protein coding	2.7x10+02	-3.799	0.624	2.0x10-12	4.8x10-11
ENSG00000132854	KANK4	KN motif and ankyrin repeat domains 4	protein coding	9.6x10+01	-1.772	0.263	2.0x10-12	4.9x10-11
ENSG00000266729	DSG1-AS1	DSG1 antisense RNA 1	lncRNA	1.3x10+01	2.754	0.409	2.1x10-12	5.1x10-11
ENSG00000134827	TCN1	transcobalamin 1	protein coding	3.9x10+02	-1.63	0.243	2.2x10-12	5.3x10-11
ENSG00000120833	SOCS2	suppressor of cytokine signaling 2	protein coding	6.3x10+02	1.761	0.27	2.3x10-12	5.5x10-11
ENSG00000164283	ESM1	endothelial cell specific molecule 1	protein coding	1.6x10+01	4.898	0.773	2.4x10-12	5.6x10-11
ENSG00000272327	ENSG00000272327			2.9x10+02	-1.948	0.302	2.4x10-12	5.7x10-11
ENSG00000085117	CD82	CD82 molecule	protein coding	4.6x10+03	1.204	0.179	2.4x10-12	5.7x10-11
ENSG00000124440	HIF3A	hypoxia inducible factor 3 subunit alpha	protein coding	1.6x10+01	6.368	1.115	2.4x10-12	5.7x10-11
ENSG00000077522	ACTN2	actinin alpha 2	protein coding	1.7x10+01	4.076	0.622	2.5x10-12	5.9x10-11
ENSG00000099260	PALMD	palmdelphin	protein coding	5.5x10+02	-1.788	0.273	2.5x10-12	6.0x10-11
ENSG00000112149	CD83	CD83 molecule	protein coding	2.0x10+03	2.031	0.319	2.6x10-12	6.2x10-11
ENSG00000118503	TNFAIP3	TNF alpha induced protein 3	protein coding	6.1x10+04	2.133	0.338	2.7x10-12	6.3x10-11
ENSG00000178404	CEP295NL	CEP295 N-terminal like	protein coding	1.1x10+01	5.03	0.808	2.7x10-12	6.3x10-11
ENSG00000239523	MYLK-AS1	MYLK antisense RNA 1	lncRNA	3.0x10+01	-1.889	0.283	2.7x10-12	6.3x10-11
ENSG00000167604	NFKBID	NFKB inhibitor delta	protein coding	2.1x10+02	1.914	0.295	2.7x10-12	6.4x10-11
ENSG00000184640	SEPTIN9	septin 9	protein coding	5.5x10+03	1.033	0.152	2.7x10-12	6.4x10-11
ENSG00000214776	ENSG00000214776	alpha-2-macroglobulin like 1 pseudogene	transcribed unprocessed_pseudogene	3.6x10+01	4.033	0.629	2.9x10-12	6.7x10-11
ENSG00000160862	AZGP1	alpha-2-glycoprotein 1, zinc-binding	protein coding	1.2x10+03	-2.901	0.476	3.0x10-12	7.0x10-11
ENSG00000146021	KLHL3	kelch like family member 3	protein coding	9.2x10+01	1.548	0.233	3.2x10-12	7.4x10-11
ENSG00000100906	NFKBIA	NFKB inhibitor alpha	protein coding	2.3x10+04	2.651	0.446	3.4x10-12	8.0x10-11
ENSG00000101311	FERMT1	FERM domain containing kindlin 1	protein coding	9.8x10+03	1.6	0.245	3.5x10-12	8.0x10-11
ENSG00000237927	ENSG00000237927	novel transcript	lncRNA	2.7x10+01	3.919	0.61	3.5x10-12	8.2x10-11
ENSG00000144959	NCEH1	neutral cholesterol ester hydrolase 1	protein coding	5.8x10+02	1.319	0.196	3.6x10-12	8.2x10-11
ENSG00000115271	GCA	grancalcin	protein coding	5.7x10+02	2.2	0.353	3.6x10-12	8.4x10-11
ENSG00000187837	H1-2	H1.2 linker histone, cluster member	protein coding	8.8x10+03	1.401	0.212	3.7x10-12	8.6x10-11
ENSG00000143153	ATP1B1	ATPase Na+/K+ transporting subunit beta 1	protein coding	5.2x10+03	2.163	0.347	3.9x10-12	8.9x10-11
ENSG00000125648	SLC25A23	solute carrier family 25 member 23	protein coding	2.6x10+03	1.797	0.281	3.9x10-12	9.0x10-11
ENSG00000128283	CDC42EP1	CDC42 effector protein 1	protein coding	1.9x10+03	1.218	0.183	3.9x10-12	9.0x10-11
ENSG00000140807	NKD1	NKD inhibitor of WNT signaling pathway 1	protein coding	2.0x10+01	2.2	0.332	4.0x10-12	9.1x10-11
ENSG00000186314	PRELID2	PRELI domain containing 2	protein coding	5.1x10+01	1.554	0.233	4.1x10-12	9.3x10-11
ENSG00000213886	UBD	ubiquitin D	protein coding	7.769	8.227	2.673	4.2x10-12	9.6x10-11
ENSG00000267706	ENSG00000267706	novel transcript	protein coding	3.9x10+01	2.658	0.404	4.3x10-12	9.7x10-11
ENSG00000188984	AADACL3	arylacetamide deacetylase like 3	protein coding	6.6x10+01	-3.68	0.614	4.5x10-12	1.0x10-10
ENSG00000247317	LY6E-DT	LY6E divergent transcript	lncRNA	1.7x10+01	3.304	0.506	4.5x10-12	1.0x10-10
ENSG00000163814	CDCP1	CUB domain containing protein 1	protein coding	1.3x10+04	2.067	0.33	4.6x10-12	1.0x10-10
ENSG00000100985	MMP9	matrix metallopeptidase 9	protein coding	2.4x10+03	3.694	0.714	4.9x10-12	1.1x10-10
ENSG00000244731	C4A	complement C4A (Rodgers blood group)	protein coding	7.0x10+01	1.535	0.231	4.9x10-12	1.1x10-10
ENSG00000131650	KREMEN2	kringle containing transmembrane protein 2	protein coding	2.2x10+02	2.202	0.346	5.1x10-12	1.2x10-10
ENSG00000081041	CXCL2	C-X-C motif chemokine ligand 2	protein coding	2.9x10+03	2.74	0.469	5.2x10-12	1.2x10-10
ENSG00000108691	CCL2	C-C motif chemokine ligand 2	protein coding	1.4x10+01	5.934	1.06	5.2x10-12	1.2x10-10
ENSG00000187513	GJA4	gap junction protein alpha 4	protein coding	8.2x10+01	5.586	1.18	5.2x10-12	1.2x10-10
ENSG00000213654	GPSM3	G protein signaling modulator 3	protein coding	4.9x10+01	1.37	0.205	5.2x10-12	1.2x10-10
ENSG00000111674	ENO2	enolase 2	protein coding	2.4x10+03	5.25	1.205	5.3x10-12	1.2x10-10
ENSG00000204381	LAYN	layilin	protein coding	9.1x10+02	1.098	0.165	5.4x10-12	1.2x10-10
ENSG00000167552	TUBA1A	tubulin alpha 1a	protein coding	3.0x10+03	-1.701	0.265	5.6x10-12	1.2x10-10
ENSG00000131711	MAP1B	microtubule associated protein 1B	protein coding	5.6x10+02	-1.106	0.166	6.2x10-12	1.4x10-10
ENSG00000123178	SPRYD7	SPRY domain containing 7	protein coding	8.9x10+02	-1.102	0.166	6.4x10-12	1.4x10-10
ENSG00000138378	STAT4	signal transducer and activator of transcription 4	protein coding	4.8x10+01	1.967	0.305	6.5x10-12	1.4x10-10
ENSG00000171451	DSEL	dermatan sulfate epimerase like	protein coding	8.4x10+02	-1.461	0.225	6.5x10-12	1.4x10-10
ENSG00000272941	ENSG00000272941	novel transcript, antisense to C7orf49	lncRNA	1.5x10+01	4.772	0.772	6.7x10-12	1.5x10-10
ENSG00000170581	STAT2	signal transducer and activator of transcription 2	protein coding	3.9x10+03	1.936	0.309	6.8x10-12	1.5x10-10
ENSG00000179627	ZBTB42	zinc finger and BTB domain containing 42	protein coding	6.9x10+01	1.465	0.224	7.5x10-12	1.6x10-10
ENSG00000204682	MIR1915HG	MIR1915 host gene	lncRNA	4.1x10+01	-1.71	0.262	7.5x10-12	1.7x10-10
ENSG00000102524	TNFSF13B	TNF superfamily member 13b	protein coding	2.1x10+02	3.492	0.621	7.6x10-12	1.7x10-10
ENSG00000141506	PIK3R5	phosphoinositide-3-kinase regulatory subunit 5	protein coding	1.8x10+01	4.575	0.728	7.6x10-12	1.7x10-10
ENSG00000113494	PRLR	prolactin receptor	protein coding	1.5x10+02	2.331	0.381	7.6x10-12	1.7x10-10
ENSG00000168209	DDIT4	DNA damage inducible transcript 4	protein coding	2.0x10+04	3.585	0.708	7.9x10-12	1.7x10-10
ENSG00000204767	INSYN2B	inhibitory synaptic factor family member 2B	protein coding	1.2x10+02	1.933	0.299	8.0x10-12	1.7x10-10
ENSG00000163235	TGFA	transforming growth factor alpha	protein coding	1.2x10+04	1.786	0.284	8.5x10-12	1.9x10-10
ENSG00000134532	SOX5	SRY-box transcription factor 5	protein coding	1.2x10+01	4.875	0.759	8.5x10-12	1.9x10-10
ENSG00000164603	BMT2	base methyltransferase of 25S rRNA 2 homolog	protein coding	1.1x10+03	-1.116	0.169	8.6x10-12	1.9x10-10
ENSG00000142599	RERE	arginine-glutamic acid dipeptide repeats	protein coding	1.6x10+03	1.276	0.196	8.7x10-12	1.9x10-10
ENSG00000166106	ADAMTS15	ADAM metallopeptidase with thrombospondin type 1 motif 15	protein coding	1.6x10+02	-1.431	0.217	9.0x10-12	1.9x10-10
ENSG00000166889	PATL1	PAT1 homolog 1, processing body mRNA decay factor	protein coding	2.9x10+03	1.115	0.17	9.1x10-12	2.0x10-10
ENSG00000163220	S100A9	S100 calcium binding protein A9	protein coding	5.9x10+04	1.563	0.245	1.0x10-11	2.2x10-10
ENSG00000115109	EPB41L5	erythrocyte membrane protein band 4.1 like 5	protein coding	1.6x10+03	1.666	0.264	1.0x10-11	2.2x10-10
ENSG00000084636	COL16A1	collagen type XVI alpha 1 chain	protein coding	4.3x10+03	1.087	0.166	1.0x10-11	2.2x10-10
ENSG00000162073	PAQR4	progestin and adipoQ receptor family member 4	protein coding	1.1x10+03	1.511	0.233	1.0x10-11	2.2x10-10
ENSG00000106624	AEBP1	AE binding protein 1	protein coding	1.1x10+02	1.732	0.271	1.0x10-11	2.2x10-10
ENSG00000136250	AOAH	acyloxyacyl hydrolase	protein coding	1.6x10+01	3.837	0.6	1.1x10-11	2.3x10-10
ENSG00000269906	ENSG00000269906	novel transcript, sense intronic to SAV1	lncRNA	5.6x10+01	1.765	0.273	1.1x10-11	2.3x10-10
ENSG00000176697	BDNF	brain derived neurotrophic factor	protein coding	4.0x10+01	-1.885	0.293	1.1x10-11	2.3x10-10
ENSG00000169213	RAB3B	RAB3B, member RAS oncogene family	protein coding	7.1x10+02	1.269	0.195	1.1x10-11	2.3x10-10
ENSG00000164535	DAGLB	diacylglycerol lipase beta	protein coding	9.7x10+02	-1.131	0.173	1.1x10-11	2.4x10-10
ENSG00000224687	RASAL2-AS1	RASAL2 antisense RNA 1	lncRNA	8.8x10+01	-1.788	0.283	1.1x10-11	2.4x10-10
ENSG00000136932	TRMO	tRNA methyltransferase O	protein coding	3.4x10+02	-1.042	0.159	1.2x10-11	2.5x10-10
ENSG00000203785	SPRR2E	small proline rich protein 2E	protein coding	5.4x10+03	-2.044	0.332	1.2x10-11	2.5x10-10
ENSG00000170989	S1PR1	sphingosine-1-phosphate receptor 1	protein coding	2.1x10+02	-1.971	0.317	1.2x10-11	2.5x10-10
ENSG00000105717	PBX4	PBX homeobox 4	protein coding	4.0x10+01	2.91	0.464	1.2x10-11	2.6x10-10
ENSG00000263823	ENSG00000263823	novel transcript, antisense to KIAA1012	lncRNA	7.3x10+01	-1.988	0.311	1.3x10-11	2.7x10-10
ENSG00000073910	FRY	FRY microtubule binding protein	protein coding	7.2x10+02	-1.722	0.275	1.3x10-11	2.7x10-10
ENSG00000184557	SOCS3	suppressor of cytokine signaling 3	protein coding	2.9x10+02	1.777	0.282	1.3x10-11	2.8x10-10
ENSG00000234883	MIR155HG	MIR155 host gene	lncRNA	4.0x10+01	3.265	0.547	1.4x10-11	3.0x10-10
ENSG00000111863	ADTRP	androgen dependent TFPI regulating protein	protein coding	6.8x10+02	-1.133	0.173	1.5x10-11	3.1x10-10
ENSG00000174125	TLR1	toll like receptor 1	protein coding	4.4x10+02	2.54	0.434	1.5x10-11	3.1x10-10
ENSG00000167895	TMC8	transmembrane channel like 8	protein coding	1.3x10+02	2.306	0.382	1.5x10-11	3.2x10-10
ENSG00000170498	KISS1	KiSS-1 metastasis suppressor	protein coding	1.4x10+01	5.45	0.961	1.5x10-11	3.2x10-10
ENSG00000170271	FAXDC2	fatty acid hydroxylase domain containing 2	protein coding	2.6x10+02	-1.213	0.187	1.6x10-11	3.3x10-10
ENSG00000228107	ENSG00000228107	novel transcript, sense overlapping MORC3	lncRNA	1.3x10+01	3.891	0.634	1.6x10-11	3.4x10-10
ENSG00000163687	DNASE1L3	deoxyribonuclease 1 like 3	protein coding	1.2x10+02	-1.186	0.182	1.7x10-11	3.5x10-10
ENSG00000140450	ARRDC4	arrestin domain containing 4	protein coding	2.0x10+04	-1.606	0.255	1.7x10-11	3.5x10-10
ENSG00000176124	DLEU1	deleted in lymphocytic leukemia 1	lncRNA	7.5x10+01	-1.452	0.227	1.7x10-11	3.5x10-10
ENSG00000197249	SERPINA1	serpin family A member 1	protein coding	1.2x10+02	3.122	0.555	1.7x10-11	3.5x10-10
ENSG00000263588	ENSG00000263588	novel transcript	lncRNA	1.8x10+01	6.73	1.197	1.7x10-11	3.5x10-10
ENSG00000153071	DAB2	DAB adaptor protein 2	protein coding	1.3x10+02	1.202	0.185	1.8x10-11	3.7x10-10
ENSG00000169504	CLIC4	chloride intracellular channel 4	protein coding	1.3x10+04	1.113	0.171	1.8x10-11	3.8x10-10
ENSG00000102265	TIMP1	TIMP metallopeptidase inhibitor 1	protein coding	2.9x10+03	1.126	0.174	1.9x10-11	3.8x10-10
ENSG00000146112	PPP1R18	protein phosphatase 1 regulatory subunit 18	protein coding	8.9x10+03	1.123	0.174	1.9x10-11	3.9x10-10
ENSG00000242866	STRC	stereocilin	protein coding	6.4x10+01	1.716	0.269	1.9x10-11	3.9x10-10
ENSG00000064886	CHI3L2	chitinase 3 like 2	protein coding	8.4x10+01	2.315	0.383	2.0x10-11	4.0x10-10
ENSG00000155438	NIFK	nucleolar protein interacting with the FHA domain of MKI67	protein coding	1.8x10+03	-1.72	0.28	2.1x10-11	4.2x10-10
ENSG00000271122	HERPUD2-AS1	HERPUD2 antisense RNA 1	lncRNA	2.8x10+02	-1.21	0.188	2.1x10-11	4.2x10-10
ENSG00000161133	USP41	ubiquitin specific peptidase 41	transcribed unprocessed_pseudogene	1.8x10+01	6.253	1.147	2.2x10-11	4.4x10-10
ENSG00000198846	TOX	thymocyte selection associated high mobility group box	protein coding	2.2x10+01	-1.983	0.309	2.2x10-11	4.4x10-10
ENSG00000215156	ENSG00000215156	POM121-like protein 1 pseudogene	processed pseudogene	2.5x10+01	4.656	0.727	2.2x10-11	4.5x10-10
ENSG00000251136	RIPK2-DT	RIPK2 divergent transcript	lncRNA	1.9x10+02	1.147	0.177	2.2x10-11	4.5x10-10
ENSG00000002079	MYH16	myosin heavy chain 16 pseudogene	transcribed unitary_pseudogene	2.0x10+02	2.93	0.515	2.2x10-11	4.5x10-10
ENSG00000157168	NRG1	neuregulin 1	protein coding	1.2x10+03	-1.896	0.312	2.2x10-11	4.6x10-10
ENSG00000011260	UTP18	UTP18 small subunit processome component	protein coding	1.1x10+03	-1.241	0.195	2.2x10-11	4.6x10-10
ENSG00000122435	TRMT13	tRNA methyltransferase 13 homolog	protein coding	4.3x10+02	-1.353	0.214	2.4x10-11	4.8x10-10
ENSG00000006459	KDM7A	lysine demethylase 7A	protein coding	5.3x10+03	1.951	0.323	2.4x10-11	4.9x10-10
ENSG00000102445	RUBCNL	rubicon like autophagy enhancer	protein coding	9.817	5.051	0.832	2.5x10-11	5.0x10-10
ENSG00000204305	AGER	advanced glycosylation end-product specific receptor	protein coding	4.7x10+01	1.709	0.268	2.5x10-11	5.2x10-10
ENSG00000153048	CARHSP1	calcium regulated heat stable protein 1	protein coding	2.8x10+03	1.787	0.293	2.6x10-11	5.2x10-10
ENSG00000214021	TTLL3	tubulin tyrosine ligase like 3	protein coding	5.9x10+02	1.707	0.276	2.6x10-11	5.2x10-10
ENSG00000170231	FABP6	fatty acid binding protein 6	protein coding	1.1x10+01	5.877	1.056	2.7x10-11	5.5x10-10
ENSG00000204388	HSPA1B	heat shock protein family A (Hsp70) member 1B	protein coding	4.5x10+04	1.648	0.264	2.7x10-11	5.5x10-10
ENSG00000167173	C15orf39	chromosome 15 open reading frame 39	protein coding	1.4x10+03	1.169	0.183	2.8x10-11	5.6x10-10
ENSG00000231131	LNCAROD	lncRNA activating regulator of DKK1	lncRNA	1.9x10+02	-2.368	0.407	2.8x10-11	5.6x10-10
ENSG00000100311	PDGFB	platelet derived growth factor subunit B	protein coding	6.6x10+02	1.872	0.309	2.8x10-11	5.7x10-10
ENSG00000137285	TUBB2B	tubulin beta 2B class IIb	protein coding	2.1x10+02	-1.146	0.179	2.8x10-11	5.7x10-10
ENSG00000204020	LIPN	lipase family member N	protein coding	1.9x10+02	-2.714	0.466	2.8x10-11	5.7x10-10
ENSG00000196220	SRGAP3	SLIT-ROBO Rho GTPase activating protein 3	protein coding	2.0x10+02	1.206	0.189	2.9x10-11	5.7x10-10
ENSG00000227471	AKR1B15	aldo-keto reductase family 1 member B15	protein coding	1.2x10+01	3.415	0.539	2.9x10-11	5.9x10-10
ENSG00000184148	SPRR4	small proline rich protein 4	protein coding	1.6x10+03	-1.799	0.293	3.0x10-11	6.1x10-10
ENSG00000102034	ELF4	E74 like ETS transcription factor 4	protein coding	1.6x10+03	1.197	0.189	3.2x10-11	6.4x10-10
ENSG00000124429	POF1B	POF1B actin binding protein	protein coding	6.2x10+03	-1.558	0.251	3.3x10-11	6.6x10-10
ENSG00000095303	PTGS1	prostaglandin-endoperoxide synthase 1	protein coding	3.6x10+02	1.437	0.23	3.4x10-11	6.7x10-10
ENSG00000184588	PDE4B	phosphodiesterase 4B	protein coding	4.0x10+02	2.047	0.34	3.4x10-11	6.8x10-10
ENSG00000242588	ENSG00000242588	novel transcript	lncRNA	3.7x10+02	1.875	0.31	3.5x10-11	6.9x10-10
ENSG00000135604	STX11	syntaxin 11	protein coding	7.7x10+02	1.442	0.231	3.6x10-11	7.1x10-10
ENSG00000170412	GPRC5C	G protein-coupled receptor class C group 5 member C	protein coding	3.5x10+02	2.916	0.539	3.6x10-11	7.1x10-10
ENSG00000171903	CYP4F11	cytochrome P450 family 4 subfamily F member 11	protein coding	1.0x10+02	1.867	0.304	3.6x10-11	7.1x10-10
ENSG00000178860	MSC	musculin	protein coding	1.2x10+01	3.663	0.581	3.6x10-11	7.1x10-10
ENSG00000186354	ENSG00000186354			3.6x10+01	2.095	0.335	3.6x10-11	7.1x10-10
ENSG00000125845	BMP2	bone morphogenetic protein 2	protein coding	3.4x10+03	1.91	0.319	3.6x10-11	7.2x10-10
ENSG00000163644	PPM1K	protein phosphatase, Mg2+/Mn2+ dependent 1K	protein coding	7.8x10+02	1.833	0.303	3.7x10-11	7.2x10-10
ENSG00000228203	GRASLND	glycosaminoglycan regulatory associated long non-coding RNA	lncRNA	7.8x10+01	4.595	0.889	3.7x10-11	7.3x10-10
ENSG00000128394	APOBEC3F	apolipoprotein B mRNA editing enzyme catalytic subunit 3F	protein coding	1.6x10+02	2.018	0.335	3.8x10-11	7.5x10-10
ENSG00000105939	ZC3HAV1	zinc finger CCCH-type containing, antiviral 1	protein coding	3.7x10+03	2.385	0.417	3.9x10-11	7.6x10-10
ENSG00000182179	UBA7	ubiquitin like modifier activating enzyme 7	protein coding	4.7x10+02	2.696	0.468	4.0x10-11	7.8x10-10
ENSG00000166923	GREM1	gremlin 1, DAN family BMP antagonist	protein coding	1.8x10+01	3.679	0.599	4.1x10-11	8.0x10-10
ENSG00000235859	ENSG00000235859	proteasome (prosome, macropain) 26S subunit, ATPase, 5 (PSMC5) pseudogene	processed pseudogene	1.0x10+02	1.337	0.211	4.3x10-11	8.3x10-10
ENSG00000105072	C19orf44	chromosome 19 open reading frame 44	protein coding	8.7x10+01	-2.129	0.359	4.4x10-11	8.5x10-10
ENSG00000114268	PFKFB4	6-phosphofructo-2-kinase/fructose-2,6-biphosphatase 4	protein coding	6.0x10+02	2.044	0.347	4.4x10-11	8.5x10-10
ENSG00000154655	L3MBTL4	L3MBTL histone methyl-lysine binding protein 4	protein coding	5.6x10+01	1.432	0.226	4.4x10-11	8.7x10-10
ENSG00000229153	EPHA1-AS1	EPHA1 antisense RNA 1	lncRNA	2.1x10+01	2.013	0.321	4.5x10-11	8.8x10-10
ENSG00000126709	IFI6	interferon alpha inducible protein 6	protein coding	1.6x10+04	1.709	0.272	4.6x10-11	8.9x10-10
ENSG00000103642	LACTB	lactamase beta	protein coding	1.8x10+03	1.164	0.185	4.7x10-11	9.1x10-10
ENSG00000137038	DMAC1	distal membrane arm assembly component 1	protein coding	7.7x10+02	-1.225	0.196	4.7x10-11	9.2x10-10
ENSG00000168067	MAP4K2	mitogen-activated protein kinase kinase kinase kinase 2	protein coding	3.9x10+02	1.351	0.217	4.9x10-11	9.5x10-10
ENSG00000130702	LAMA5	laminin subunit alpha 5	protein coding	3.8x10+03	1.308	0.21	5.1x10-11	9.8x10-10
ENSG00000134769	DTNA	dystrobrevin alpha	protein coding	1.6x10+02	2.97	0.554	5.3x10-11	1.0x10-09
ENSG00000162757	C1orf74	chromosome 1 open reading frame 74	protein coding	2.6x10+03	2.038	0.35	5.4x10-11	1.0x10-09
ENSG00000257591	ZNF625	zinc finger protein 625	protein coding	2.9x10+01	1.59	0.252	5.5x10-11	1.1x10-09
ENSG00000184697	CLDN6	claudin 6	protein coding	3.4x10+01	2.32	0.379	5.5x10-11	1.1x10-09
ENSG00000214711	CAPN14	calpain 14	protein coding	7.9x10+01	1.62	0.262	5.5x10-11	1.1x10-09
ENSG00000167705	RILP	Rab interacting lysosomal protein	protein coding	8.3x10+01	1.289	0.204	5.6x10-11	1.1x10-09
ENSG00000255103	ENSG00000255103			1.1x10+02	1.915	0.314	5.9x10-11	1.1x10-09
ENSG00000186815	TPCN1	two pore segment channel 1	protein coding	1.1x10+03	1.706	0.285	6.0x10-11	1.1x10-09
ENSG00000226029	LINC01772	long intergenic non-protein coding RNA 1772	lncRNA	4.7x10+01	1.42	0.225	6.0x10-11	1.2x10-09
ENSG00000147224	PRPS1	phosphoribosyl pyrophosphate synthetase 1	protein coding	7.2x10+02	-1.959	0.334	6.2x10-11	1.2x10-09
ENSG00000163464	CXCR1	C-X-C motif chemokine receptor 1	protein coding	8.1x10+01	-1.31	0.208	6.5x10-11	1.2x10-09
ENSG00000101493	ZNF516	zinc finger protein 516	protein coding	1.3x10+03	1.202	0.192	6.5x10-11	1.3x10-09
ENSG00000249992	TMEM158	transmembrane protein 158	protein coding	2.0x10+02	2.694	0.47	6.6x10-11	1.3x10-09
ENSG00000105371	ICAM4	intercellular adhesion molecule 4 (Landsteiner-Wiener blood group)	protein coding	3.0x10+01	2.326	0.384	6.6x10-11	1.3x10-09
ENSG00000110723	EXPH5	exophilin 5	protein coding	1.3x10+03	-1.144	0.182	6.8x10-11	1.3x10-09
ENSG00000168461	RAB31	RAB31, member RAS oncogene family	protein coding	2.6x10+03	1.435	0.234	6.8x10-11	1.3x10-09
ENSG00000149177	PTPRJ	protein tyrosine phosphatase receptor type J	protein coding	2.2x10+02	2.955	0.557	6.9x10-11	1.3x10-09
ENSG00000229320	KRT8P12	keratin 8 pseudogene 12	transcribed processed_pseudogene	5.4x10+01	-1.869	0.309	6.9x10-11	1.3x10-09
ENSG00000167130	DOLPP1	dolichyldiphosphatase 1	protein coding	3.8x10+02	-1.133	0.181	7.0x10-11	1.3x10-09
ENSG00000130508	PXDN	peroxidasin	protein coding	3.0x10+03	1.412	0.231	7.0x10-11	1.3x10-09
ENSG00000164221	CCDC112	coiled-coil domain containing 112	protein coding	2.6x10+02	-1.257	0.202	7.1x10-11	1.3x10-09
ENSG00000115590	IL1R2	interleukin 1 receptor type 2	protein coding	1.8x10+03	3.335	0.671	7.2x10-11	1.4x10-09
ENSG00000176171	BNIP3	BCL2 interacting protein 3	protein coding	2.5x10+03	1.937	0.332	7.2x10-11	1.4x10-09
ENSG00000175946	KLHL38	kelch like family member 38	protein coding	1.0x10+01	4.407	0.73	7.3x10-11	1.4x10-09
ENSG00000085662	AKR1B1	aldo-keto reductase family 1 member B	protein coding	5.3x10+03	1.449	0.238	7.4x10-11	1.4x10-09
ENSG00000102878	HSF4	heat shock transcription factor 4	protein coding	7.0x10+01	1.928	0.32	7.5x10-11	1.4x10-09
ENSG00000151023	ENKUR	enkurin, TRPC channel interacting protein	protein coding	7.2x10+01	3.845	0.681	7.7x10-11	1.4x10-09
ENSG00000112715	VEGFA	vascular endothelial growth factor A	protein coding	1.1x10+04	2.399	0.433	7.8x10-11	1.5x10-09
ENSG00000165091	TMC1	transmembrane channel like 1	protein coding	6.7x10+01	3.211	0.566	7.9x10-11	1.5x10-09
ENSG00000139211	AMIGO2	adhesion molecule with Ig like domain 2	protein coding	2.0x10+03	-1.417	0.233	7.9x10-11	1.5x10-09
ENSG00000166750	SLFN5	schlafen family member 5	protein coding	3.5x10+03	1.635	0.275	7.9x10-11	1.5x10-09
ENSG00000187173	LCE2A	late cornified envelope 2A	protein coding	1.7x10+02	-3.87	0.727	8.1x10-11	1.5x10-09
ENSG00000237989	LINC01679	long intergenic non-protein coding RNA 1679	lncRNA	1.1x10+02	2.504	0.436	8.1x10-11	1.5x10-09
ENSG00000173039	RELA	RELA proto-oncogene, NF-kB subunit	protein coding	4.1x10+03	1.355	0.221	8.3x10-11	1.5x10-09
ENSG00000166348	USP54	ubiquitin specific peptidase 54	protein coding	1.8x10+03	1.379	0.226	8.4x10-11	1.6x10-09
ENSG00000125089	SH3TC1	SH3 domain and tetratricopeptide repeats 1	protein coding	7.5x10+02	2.527	0.46	8.9x10-11	1.7x10-09
ENSG00000120896	SORBS3	sorbin and SH3 domain containing 3	protein coding	1.0x10+03	1.012	0.162	9.2x10-11	1.7x10-09
ENSG00000182240	BACE2	beta-secretase 2	protein coding	1.9x10+03	1.078	0.173	9.2x10-11	1.7x10-09
ENSG00000227507	LTB	lymphotoxin beta	protein coding	4.9x10+01	3.625	0.635	9.6x10-11	1.8x10-09
ENSG00000146070	PLA2G7	phospholipase A2 group VII	protein coding	6.6x10+01	-1.4	0.227	9.7x10-11	1.8x10-09
ENSG00000130821	SLC6A8	solute carrier family 6 member 8	protein coding	4.0x10+03	2.153	0.381	9.9x10-11	1.8x10-09
ENSG00000224769	MUC20P1	mucin 20, cell surface associated pseudogene 1	unprocessed pseudogene	2.3x10+01	2.361	0.387	1.0x10-10	1.8x10-09
ENSG00000138755	CXCL9	C-X-C motif chemokine ligand 9	protein coding	1.5x10+02	7.751	1.769	1.0x10-10	1.9x10-09
ENSG00000204681	GABBR1	gamma-aminobutyric acid type B receptor subunit 1	protein coding	9.8x10+02	1.445	0.239	1.0x10-10	1.9x10-09
ENSG00000100647	SUSD6	sushi domain containing 6	protein coding	3.3x10+03	1.444	0.239	1.0x10-10	1.9x10-09
ENSG00000269640	ENSG00000269640			1.9x10+01	4.847	0.859	1.0x10-10	1.9x10-09
ENSG00000197262	ENSG00000197262			1.2x10+01	5.028	0.824	1.0x10-10	1.9x10-09
ENSG00000222009	BTBD19	BTB domain containing 19	protein coding	1.1x10+02	1.188	0.191	1.0x10-10	1.9x10-09
ENSG00000163660	CCNL1	cyclin L1	protein coding	8.8x10+03	1.131	0.183	1.1x10-10	2.0x10-09
ENSG00000002587	HS3ST1	heparan sulfate-glucosamine 3-sulfotransferase 1	protein coding	5.4x10+02	1.637	0.274	1.1x10-10	2.0x10-09
ENSG00000123496	IL13RA2	interleukin 13 receptor subunit alpha 2	protein coding	5.0x10+01	3.846	0.748	1.1x10-10	2.0x10-09
ENSG00000102879	CORO1A	coronin 1A	protein coding	1.3x10+02	1.854	0.312	1.1x10-10	2.0x10-09
ENSG00000140015	KCNH5	potassium voltage-gated channel subfamily H member 5	protein coding	3.9x10+01	-1.877	0.308	1.1x10-10	2.0x10-09
ENSG00000184012	TMPRSS2	transmembrane serine protease 2	protein coding	2.0x10+01	4.934	0.824	1.1x10-10	2.0x10-09
ENSG00000163638	ADAMTS9	ADAM metallopeptidase with thrombospondin type 1 motif 9	protein coding	4.2x10+02	2.188	0.387	1.2x10-10	2.1x10-09
ENSG00000170381	SEMA3E	semaphorin 3E	protein coding	1.1x10+02	-1.907	0.325	1.2x10-10	2.2x10-09
ENSG00000154175	ABI3BP	ABI family member 3 binding protein	protein coding	2.3x10+02	1.74	0.293	1.2x10-10	2.2x10-09
ENSG00000197283	SYNGAP1	synaptic Ras GTPase activating protein 1	protein coding	4.0x10+02	1.132	0.183	1.3x10-10	2.3x10-09
ENSG00000117115	PADI2	peptidyl arginine deiminase 2	protein coding	4.6x10+01	3.744	0.661	1.3x10-10	2.4x10-09
ENSG00000225889	ENSG00000225889	novel transcript, antisense to PELI1	lncRNA	3.3x10+01	2.654	0.458	1.3x10-10	2.4x10-09
ENSG00000089351	GRAMD1A	GRAM domain containing 1A	protein coding	3.2x10+02	1.399	0.231	1.3x10-10	2.4x10-09
ENSG00000269962	ENSG00000269962			2.7x10+01	-1.817	0.298	1.3x10-10	2.4x10-09
ENSG00000196805	SPRR2B	small proline rich protein 2B	protein coding	2.4x10+02	-2.063	0.348	1.4x10-10	2.5x10-09
ENSG00000132680	KHDC4	KH domain containing 4, pre-mRNA splicing factor	protein coding	2.5x10+03	-1.012	0.163	1.4x10-10	2.5x10-09
ENSG00000013588	GPRC5A	G protein-coupled receptor class C group 5 member A	protein coding	5.8x10+03	2.076	0.369	1.4x10-10	2.6x10-09
ENSG00000182366	FAM87A	family with sequence similarity 87 member A	lncRNA	4.2x10+01	-1.3	0.21	1.5x10-10	2.6x10-09
ENSG00000075914	EXOSC7	exosome component 7	protein coding	1.2x10+03	-1.535	0.259	1.5x10-10	2.7x10-09
ENSG00000068079	IFI35	interferon induced protein 35	protein coding	1.5x10+03	2.671	0.493	1.5x10-10	2.7x10-09
ENSG00000122862	SRGN	serglycin	protein coding	6.793	5.988	1.313	1.6x10-10	2.9x10-09
ENSG00000176659	LINC02910	long intergenic non-protein coding RNA 2910	lncRNA	5.7x10+01	1.63	0.271	1.6x10-10	2.9x10-09
ENSG00000165046	LETM2	leucine zipper and EF-hand containing transmembrane protein 2	protein coding	2.6x10+02	-1.294	0.214	1.6x10-10	2.9x10-09
ENSG00000138798	EGF	epidermal growth factor	protein coding	1.2x10+02	-1.371	0.224	1.6x10-10	2.9x10-09
ENSG00000122861	PLAU	plasminogen activator, urokinase	protein coding	5.1x10+04	2.488	0.467	1.6x10-10	2.9x10-09
ENSG00000106948	AKNA	AT-hook transcription factor	protein coding	1.2x10+02	1.015	0.164	1.7x10-10	3.1x10-09
ENSG00000139144	PIK3C2G	phosphatidylinositol-4-phosphate 3-kinase catalytic subunit type 2 gamma	protein coding	1.1x10+02	-2.228	0.396	1.8x10-10	3.1x10-09
ENSG00000116962	NID1	nidogen 1	protein coding	4.1x10+02	1.22	0.2	1.8x10-10	3.3x10-09
ENSG00000139428	MMAB	metabolism of cobalamin associated B	protein coding	4.7x10+02	-1.121	0.184	1.8x10-10	3.3x10-09
ENSG00000010030	ETV7	ETS variant transcription factor 7	protein coding	3.5x10+02	3.733	0.826	1.9x10-10	3.3x10-09
ENSG00000172638	EFEMP2	EGF containing fibulin extracellular matrix protein 2	protein coding	3.0x10+02	2.804	0.542	1.9x10-10	3.4x10-09
ENSG00000019186	CYP24A1	cytochrome P450 family 24 subfamily A member 1	protein coding	1.3x10+02	1.975	0.338	2.1x10-10	3.6x10-09
ENSG00000146457	WTAP	WT1 associated protein	protein coding	4.5x10+03	1.213	0.2	2.1x10-10	3.6x10-09
ENSG00000122257	RBBP6	RB binding protein 6, ubiquitin ligase	protein coding	5.4x10+03	1.073	0.177	2.1x10-10	3.7x10-09
ENSG00000156500	PABIR3	PABIR family member 3	protein coding	9.8x10+01	1.712	0.29	2.1x10-10	3.7x10-09
ENSG00000174500	GCSAM	germinal center associated signaling and motility	protein coding	2.7x10+01	2.638	0.451	2.2x10-10	3.8x10-09
ENSG00000253125	ENSG00000253125	novel transcript	lncRNA	7.9x10+01	-3.374	0.607	2.3x10-10	4.0x10-09
ENSG00000099840	IZUMO4	IZUMO family member 4	protein coding	2.9x10+02	2.572	0.486	2.3x10-10	4.1x10-09
ENSG00000187134	AKR1C1	aldo-keto reductase family 1 member C1	protein coding	1.0x10+03	1.326	0.222	2.4x10-10	4.1x10-09
ENSG00000122592	HOXA7	homeobox A7	protein coding	9.2x10+01	-1.001	0.163	2.4x10-10	4.2x10-09
ENSG00000164308	ERAP2	endoplasmic reticulum aminopeptidase 2	protein coding	8.2x10+02	1.616	0.277	2.4x10-10	4.2x10-09
ENSG00000149260	CAPN5	calpain 5	protein coding	1.9x10+02	2.335	0.425	2.4x10-10	4.2x10-09
ENSG00000136542	GALNT5	polypeptide N-acetylgalactosaminyltransferase 5	protein coding	1.2x10+03	1.27	0.21	2.4x10-10	4.2x10-09
ENSG00000166435	XRRA1	X-ray radiation resistance associated 1	protein coding	1.5x10+02	-1.207	0.2	2.4x10-10	4.2x10-09
ENSG00000231536	ENSG00000231536	novel transcript	lncRNA	1.8x10+01	3	0.511	2.5x10-10	4.3x10-09
ENSG00000072506	HSD17B10	hydroxysteroid 17-beta dehydrogenase 10	protein coding	1.4x10+03	-1.263	0.211	2.5x10-10	4.4x10-09
ENSG00000168758	SEMA4C	semaphorin 4C	protein coding	3.5x10+02	1.914	0.338	2.6x10-10	4.5x10-09
ENSG00000111845	PAK1IP1	PAK1 interacting protein 1	protein coding	7.0x10+02	-2.186	0.401	2.7x10-10	4.6x10-09
ENSG00000127124	HIVEP3	HIVEP zinc finger 3	protein coding	5.6x10+01	1.402	0.232	2.7x10-10	4.6x10-09
ENSG00000133805	AMPD3	adenosine monophosphate deaminase 3	protein coding	4.5x10+03	2.012	0.361	2.7x10-10	4.6x10-09
ENSG00000198417	MT1F	metallothionein 1F	protein coding	4.1x10+01	2.66	0.469	2.8x10-10	4.7x10-09
ENSG00000060982	BCAT1	branched chain amino acid transaminase 1	protein coding	9.4x10+02	1.947	0.343	2.8x10-10	4.8x10-09
ENSG00000173166	RAPH1	Ras association (RalGDS/AF-6) and pleckstrin homology domains 1	protein coding	2.5x10+03	1.283	0.215	2.8x10-10	4.8x10-09
ENSG00000204941	PSG5	pregnancy specific beta-1-glycoprotein 5	protein coding	5.7x10+02	-2.432	0.46	2.9x10-10	4.9x10-09
ENSG00000242384	ENSG00000242384			1.0x10+02	2.168	0.374	2.9x10-10	4.9x10-09
ENSG00000270120	ENSG00000270120	novel transcript	lncRNA	3.0x10+01	3.629	0.645	2.9x10-10	5.0x10-09
ENSG00000091972	CD200	CD200 molecule	protein coding	2.2x10+02	3.548	0.756	3.0x10-10	5.1x10-09
ENSG00000253837	ENSG00000253837	novel transcript	lncRNA	8.353	5.124	0.936	3.0x10-10	5.1x10-09
ENSG00000117877	POLR1G	RNA polymerase I subunit G	protein coding	3.9x10+02	-2.092	0.378	3.0x10-10	5.1x10-09
ENSG00000167996	FTH1	ferritin heavy chain 1	protein coding	3.4x10+04	1.532	0.262	3.1x10-10	5.2x10-09
ENSG00000104419	NDRG1	N-myc downstream regulated 1	protein coding	8.8x10+04	2.892	0.594	3.2x10-10	5.3x10-09
ENSG00000090376	IRAK3	interleukin 1 receptor associated kinase 3	protein coding	2.5x10+01	2.281	0.392	3.3x10-10	5.5x10-09
ENSG00000206077	ZDHHC11B	zinc finger DHHC-type containing 11B	protein coding	1.0x10+02	2.055	0.359	3.3x10-10	5.5x10-09
ENSG00000141068	KSR1	kinase suppressor of ras 1	protein coding	5.2x10+02	1.84	0.325	3.4x10-10	5.6x10-09
ENSG00000118508	RAB32	RAB32, member RAS oncogene family	protein coding	2.0x10+03	-1.314	0.223	3.4x10-10	5.6x10-09
ENSG00000129048	ACKR4	atypical chemokine receptor 4	protein coding	2.3x10+02	1.994	0.352	3.5x10-10	5.8x10-09
ENSG00000259529	ENSG00000259529	novel transcript	protein coding	1.8x10+02	2.082	0.37	3.5x10-10	5.9x10-09
ENSG00000196950	SLC39A10	solute carrier family 39 member 10	protein coding	8.3x10+02	-1.62	0.282	3.6x10-10	5.9x10-09
ENSG00000019144	PHLDB1	pleckstrin homology like domain family B member 1	protein coding	4.0x10+02	-1.591	0.276	3.6x10-10	6.0x10-09
ENSG00000146950	SHROOM2	shroom family member 2	protein coding	3.8x10+02	1.086	0.18	3.6x10-10	6.1x10-09
ENSG00000101236	RNF24	ring finger protein 24	protein coding	1.5x10+03	1.444	0.248	3.6x10-10	6.1x10-09
ENSG00000059804	SLC2A3	solute carrier family 2 member 3	protein coding	3.0x10+03	4.193	1.002	3.7x10-10	6.1x10-09
ENSG00000233058	ATP13A3-DT	ATP13A3 divergent transcript	lncRNA	1.4x10+01	2.299	0.39	3.7x10-10	6.2x10-09
ENSG00000241684	ADAMTS9-AS2	ADAMTS9 antisense RNA 2	lncRNA	1.0x10+01	4.312	0.776	3.8x10-10	6.2x10-09
ENSG00000102144	PGK1	phosphoglycerate kinase 1	protein coding	1.8x10+04	1.121	0.188	3.8x10-10	6.3x10-09
ENSG00000150938	CRIM1	cysteine rich transmembrane BMP regulator 1	protein coding	4.7x10+03	-1.079	0.179	3.9x10-10	6.5x10-09
ENSG00000110324	IL10RA	interleukin 10 receptor subunit alpha	protein coding	4.1x10+01	2.675	0.463	3.9x10-10	6.5x10-09
ENSG00000162738	VANGL2	VANGL planar cell polarity protein 2	protein coding	1.9x10+03	2.201	0.411	4.0x10-10	6.6x10-09
ENSG00000185033	SEMA4B	semaphorin 4B	protein coding	4.7x10+03	2.083	0.383	4.0x10-10	6.6x10-09
ENSG00000186844	LCE1A	late cornified envelope 1A	protein coding	3.7x10+02	-2.834	0.521	4.1x10-10	6.7x10-09
ENSG00000127129	EDN2	endothelin 2	protein coding	1.0x10+03	4.941	1.364	4.2x10-10	6.8x10-09
ENSG00000258955	LINC00519	long intergenic non-protein coding RNA 519	lncRNA	2.4x10+01	2.232	0.38	4.2x10-10	6.9x10-09
ENSG00000235109	ZSCAN31	zinc finger and SCAN domain containing 31	protein coding	1.4x10+02	-1.924	0.341	4.2x10-10	6.9x10-09
ENSG00000143847	PPFIA4	PTPRF interacting protein alpha 4	protein coding	2.8x10+02	3.141	0.662	4.4x10-10	7.2x10-09
ENSG00000261104	ENSG00000261104	novel transcript	lncRNA	3.9x10+01	-2.274	0.389	4.4x10-10	7.2x10-09
ENSG00000184988	TMEM106A	transmembrane protein 106A	protein coding	3.5x10+02	1.961	0.353	4.5x10-10	7.4x10-09
ENSG00000184178	SCFD2	sec1 family domain containing 2	protein coding	4.1x10+02	-2.179	0.403	4.6x10-10	7.5x10-09
ENSG00000165935	SMCO2	single-pass membrane protein with coiled-coil domains 2	protein coding	5.2x10+01	2.571	0.463	4.7x10-10	7.7x10-09
ENSG00000215853	RPTN	repetin	protein coding	1.8x10+03	-2.051	0.37	4.9x10-10	8.0x10-09
ENSG00000087266	SH3BP2	SH3 domain binding protein 2	protein coding	4.3x10+03	2.572	0.509	5.0x10-10	8.2x10-09
ENSG00000115825	PRKD3	protein kinase D3	protein coding	7.8x10+02	1.022	0.171	5.1x10-10	8.3x10-09
ENSG00000087495	PHACTR3	phosphatase and actin regulator 3	protein coding	2.7x10+02	3.02	0.622	5.3x10-10	8.5x10-09
ENSG00000120051	CFAP58	cilia and flagella associated protein 58	protein coding	1.2x10+02	-1.403	0.239	5.3x10-10	8.6x10-09
ENSG00000164171	ITGA2	integrin subunit alpha 2	protein coding	1.2x10+04	1.851	0.33	5.4x10-10	8.7x10-09
ENSG00000186272	ZNF17	zinc finger protein 17	protein coding	1.3x10+02	-1.12	0.189	5.4x10-10	8.8x10-09
ENSG00000162227	TAF6L	TATA-box binding protein associated factor 6 like	protein coding	1.5x10+02	-1.131	0.191	5.6x10-10	9.1x10-09
ENSG00000196526	AFAP1	actin filament associated protein 1	protein coding	1.9x10+03	1.286	0.221	5.8x10-10	9.4x10-09
ENSG00000105220	GPI	glucose-6-phosphate isomerase	protein coding	5.6x10+03	1.067	0.18	6.0x10-10	9.6x10-09
ENSG00000124731	TREM1	triggering receptor expressed on myeloid cells 1	protein coding	1.4x10+01	4.429	0.757	6.0x10-10	9.8x10-09
ENSG00000142156	COL6A1	collagen type VI alpha 1 chain	protein coding	1.4x10+02	2.189	0.404	6.1x10-10	9.8x10-09
ENSG00000198771	RCSD1	RCSD domain containing 1	protein coding	4.0x10+01	3.131	0.562	6.1x10-10	9.8x10-09
ENSG00000110042	DTX4	deltex E3 ubiquitin ligase 4	protein coding	5.5x10+02	2.275	0.431	6.1x10-10	9.8x10-09
ENSG00000188766	SPRED3	sprouty related EVH1 domain containing 3	protein coding	2.0x10+01	2.268	0.39	6.4x10-10	1.0x10-08
ENSG00000020129	NCDN	neurochondrin	protein coding	1.2x10+03	-1.802	0.326	6.6x10-10	1.1x10-08
ENSG00000034152	MAP2K3	mitogen-activated protein kinase kinase 3	protein coding	3.9x10+03	1.587	0.28	6.7x10-10	1.1x10-08
ENSG00000116120	FARSB	phenylalanyl-tRNA synthetase subunit beta	protein coding	1.7x10+03	-1.826	0.332	6.9x10-10	1.1x10-08
ENSG00000174938	SEZ6L2	seizure related 6 homolog like 2	protein coding	2.0x10+02	1.025	0.172	7.1x10-10	1.1x10-08
ENSG00000271880	ENSG00000271880	novel transcript	lncRNA	1.3x10+02	1.919	0.335	7.3x10-10	1.2x10-08
ENSG00000165092	ALDH1A1	aldehyde dehydrogenase 1 family member A1	protein coding	4.0x10+01	-1.724	0.295	7.3x10-10	1.2x10-08
ENSG00000075213	SEMA3A	semaphorin 3A	protein coding	6.4x10+02	1.703	0.304	7.4x10-10	1.2x10-08
ENSG00000110400	NECTIN1	nectin cell adhesion molecule 1	protein coding	8.4x10+03	1.697	0.306	7.7x10-10	1.2x10-08
ENSG00000230715	ENSG00000230715	novel pseudogene	processed pseudogene	7.2x10+01	1.727	0.302	7.7x10-10	1.2x10-08
ENSG00000026950	BTN3A1	butyrophilin subfamily 3 member A1	protein coding	4.1x10+02	2.099	0.386	7.7x10-10	1.2x10-08
ENSG00000136425	CIB2	calcium and integrin binding family member 2	protein coding	3.8x10+02	1.331	0.23	7.8x10-10	1.2x10-08
ENSG00000157227	MMP14	matrix metallopeptidase 14	protein coding	1.4x10+04	1.79	0.326	7.9x10-10	1.2x10-08
ENSG00000119686	FLVCR2	FLVCR heme transporter 2	protein coding	1.6x10+02	-2.069	0.366	8.0x10-10	1.3x10-08
ENSG00000136158	SPRY2	sprouty RTK signaling antagonist 2	protein coding	8.5x10+02	1.715	0.307	8.1x10-10	1.3x10-08
ENSG00000170485	NPAS2	neuronal PAS domain protein 2	protein coding	2.6x10+03	1.999	0.374	8.5x10-10	1.3x10-08
ENSG00000113389	NPR3	natriuretic peptide receptor 3	protein coding	4.2x10+01	1.721	0.297	8.6x10-10	1.4x10-08
ENSG00000170854	RIOX2	ribosomal oxygenase 2	protein coding	1.1x10+03	-1.873	0.346	8.9x10-10	1.4x10-08
ENSG00000244879	GABPB1-AS1	GABPB1 antisense RNA 1	lncRNA	1.0x10+02	-1.027	0.174	9.0x10-10	1.4x10-08
ENSG00000187510	PLEKHG7	pleckstrin homology and RhoGEF domain containing G7	protein coding	1.4x10+01	5.291	1.042	9.1x10-10	1.4x10-08
ENSG00000212900	KRTAP3-2	keratin associated protein 3-2	protein coding	2.6x10+01	3.457	0.628	9.2x10-10	1.4x10-08
ENSG00000263136	ENSG00000263136			9.8x10+01	-1.553	0.274	9.3x10-10	1.5x10-08
ENSG00000073605	GSDMB	gasdermin B	protein coding	5.6x10+02	1.944	0.36	9.3x10-10	1.5x10-08
ENSG00000116761	CTH	cystathionine gamma-lyase	protein coding	1.6x10+02	-1.222	0.208	9.3x10-10	1.5x10-08
ENSG00000169435	RASSF6	Ras association domain family member 6	protein coding	7.4x10+02	-1.249	0.216	9.3x10-10	1.5x10-08
ENSG00000128849	CGNL1	cingulin like 1	protein coding	6.8x10+02	2.541	0.508	9.4x10-10	1.5x10-08
ENSG00000128274	A4GALT	alpha 1,4-galactosyltransferase (P blood group)	protein coding	4.1x10+02	1.244	0.215	9.8x10-10	1.5x10-08
ENSG00000064393	HIPK2	homeodomain interacting protein kinase 2	protein coding	1.8x10+03	1.573	0.286	1.0x10-09	1.6x10-08
ENSG00000160471	COX6B2	cytochrome c oxidase subunit 6B2	protein coding	7.4x10+01	2.069	0.375	1.0x10-09	1.6x10-08
ENSG00000137877	SPTBN5	spectrin beta, non-erythrocytic 5	protein coding	1.0x10+02	2.048	0.373	1.0x10-09	1.6x10-08
ENSG00000157240	FZD1	frizzled class receptor 1	protein coding	2.0x10+02	-1.446	0.253	1.1x10-09	1.6x10-08
ENSG00000119912	IDE	insulin degrading enzyme	protein coding	1.6x10+03	-1.655	0.301	1.1x10-09	1.6x10-08
ENSG00000140519	RHCG	Rh family C glycoprotein	protein coding	4.1x10+04	2.696	0.562	1.1x10-09	1.7x10-08
ENSG00000130176	CNN1	calponin 1	protein coding	6.2x10+01	-1.644	0.287	1.1x10-09	1.7x10-08
ENSG00000164933	SLC25A32	solute carrier family 25 member 32	protein coding	5.1x10+02	-1.158	0.2	1.1x10-09	1.7x10-08
ENSG00000168394	TAP1	transporter 1, ATP binding cassette subfamily B member	protein coding	6.6x10+03	1.858	0.337	1.1x10-09	1.7x10-08
ENSG00000164080	RAD54L2	RAD54 like 2	protein coding	1.7x10+03	1.739	0.318	1.1x10-09	1.7x10-08
ENSG00000135917	SLC19A3	solute carrier family 19 member 3	protein coding	4.0x10+01	-2.641	0.495	1.1x10-09	1.7x10-08
ENSG00000099917	MED15	mediator complex subunit 15	protein coding	4.4x10+03	1.489	0.266	1.1x10-09	1.8x10-08
ENSG00000225492	GBP1P1	guanylate binding protein 1 pseudogene 1	transcribed unprocessed_pseudogene	4.9x10+01	4.422	0.918	1.2x10-09	1.8x10-08
ENSG00000121075	TBX4	T-box transcription factor 4	protein coding	2.1x10+01	2.057	0.359	1.2x10-09	1.8x10-08
ENSG00000111145	ELK3	ETS transcription factor ELK3	protein coding	4.8x10+03	1.915	0.357	1.2x10-09	1.8x10-08
ENSG00000082397	EPB41L3	erythrocyte membrane protein band 4.1 like 3	protein coding	3.3x10+01	-2.482	0.437	1.2x10-09	1.9x10-08
ENSG00000150779	TIMM8B	translocase of inner mitochondrial membrane 8 homolog B	protein coding	7.8x10+02	-1.7	0.311	1.2x10-09	1.9x10-08
ENSG00000198483	ANKRD35	ankyrin repeat domain 35	protein coding	6.6x10+02	-1.603	0.29	1.2x10-09	1.9x10-08
ENSG00000215788	TNFRSF25	TNF receptor superfamily member 25	protein coding	2.0x10+03	2.357	0.466	1.3x10-09	1.9x10-08
ENSG00000099338	CATSPERG	cation channel sperm associated auxiliary subunit gamma	protein coding	3.1x10+01	1.697	0.295	1.3x10-09	1.9x10-08
ENSG00000204514	ZNF814	zinc finger protein 814	protein coding	1.8x10+02	-1.136	0.196	1.3x10-09	1.9x10-08
ENSG00000182957	SPATA13	spermatogenesis associated 13	protein coding	1.1x10+02	1.127	0.193	1.3x10-09	2.0x10-08
ENSG00000138018	SELENOI	selenoprotein I	protein coding	2.9x10+03	-1.206	0.211	1.3x10-09	2.0x10-08
ENSG00000178026	LRRC75B	leucine rich repeat containing 75B	protein coding	3.3x10+02	1.423	0.252	1.4x10-09	2.1x10-08
ENSG00000065054	SLC9A3R2	SLC9A3 regulator 2	protein coding	2.9x10+02	1.794	0.328	1.4x10-09	2.1x10-08
ENSG00000163746	PLSCR2	phospholipid scramblase 2	protein coding	9.407	4.118	0.743	1.4x10-09	2.1x10-08
ENSG00000171368	TPPP	tubulin polymerization promoting protein	protein coding	4.0x10+02	2.585	0.53	1.4x10-09	2.1x10-08
ENSG00000159216	RUNX1	RUNX family transcription factor 1	protein coding	1.4x10+03	-1.194	0.209	1.5x10-09	2.2x10-08
ENSG00000221887	HMSD	histocompatibility minor serpin domain containing	protein coding	5.1x10+01	1.78	0.313	1.5x10-09	2.2x10-08
ENSG00000152137	HSPB8	heat shock protein family B (small) member 8	protein coding	7.4x10+03	-1.223	0.216	1.5x10-09	2.3x10-08
ENSG00000228917	NECTIN4-AS1	NECTIN4 antisense RNA 1	lncRNA	4.6x10+01	-1.489	0.258	1.5x10-09	2.3x10-08
ENSG00000118596	SLC16A7	solute carrier family 16 member 7	protein coding	5.1x10+01	-1.724	0.311	1.6x10-09	2.4x10-08
ENSG00000059728	MXD1	MAX dimerization protein 1	protein coding	1.8x10+04	2.292	0.45	1.6x10-09	2.4x10-08
ENSG00000186352	ANKRD37	ankyrin repeat domain 37	protein coding	1.1x10+03	4.202	1.087	1.6x10-09	2.5x10-08
ENSG00000149925	ALDOA	aldolase, fructose-bisphosphate A	protein coding	3.7x10+04	1.485	0.269	1.7x10-09	2.5x10-08
ENSG00000188529	SRSF10	serine and arginine rich splicing factor 10	protein coding	1.8x10+03	-1.143	0.2	1.7x10-09	2.5x10-08
ENSG00000204390	HSPA1L	heat shock protein family A (Hsp70) member 1 like	protein coding	8.6x10+01	1.729	0.31	1.7x10-09	2.5x10-08
ENSG00000258818	RNASE4	ribonuclease A family member 4	protein coding	3.8x10+02	2.078	0.398	1.7x10-09	2.5x10-08
ENSG00000124588	NQO2	N-ribosyldihydronicotinamide:quinone reductase 2	protein coding	1.8x10+02	1.227	0.215	1.7x10-09	2.6x10-08
ENSG00000169499	PLEKHA2	pleckstrin homology domain containing A2	protein coding	8.0x10+02	1.341	0.238	1.7x10-09	2.6x10-08
ENSG00000205358	MT1H	metallothionein 1H	protein coding	1.5x10+02	3.097	0.618	1.8x10-09	2.6x10-08
ENSG00000108622	ICAM2	intercellular adhesion molecule 2	protein coding	2.4x10+01	2.449	0.451	1.8x10-09	2.6x10-08
ENSG00000234456	MAGI2-AS3	MAGI2 antisense RNA 3	lncRNA	4.5x10+02	-1.25	0.22	1.8x10-09	2.6x10-08
ENSG00000137522	RNF121	ring finger protein 121	protein coding	5.6x10+02	-1.081	0.189	1.8x10-09	2.6x10-08
ENSG00000185022	MAFF	MAF bZIP transcription factor F	protein coding	5.0x10+03	1.658	0.305	1.8x10-09	2.6x10-08
ENSG00000136717	BIN1	bridging integrator 1	protein coding	2.2x10+02	1.043	0.18	1.8x10-09	2.7x10-08
ENSG00000135045	C9orf40	chromosome 9 open reading frame 40	protein coding	2.6x10+02	-1.064	0.184	1.8x10-09	2.7x10-08
ENSG00000091129	NRCAM	neuronal cell adhesion molecule	protein coding	5.0x10+01	2.514	0.478	1.9x10-09	2.8x10-08
ENSG00000056661	ENSG00000056661			6.3x10+02	1.125	0.197	1.9x10-09	2.8x10-08
ENSG00000105926	PALS2	protein associated with LIN7 2, MAGUK family member	protein coding	3.0x10+02	-1.324	0.235	1.9x10-09	2.8x10-08
ENSG00000129219	PLD2	phospholipase D2	protein coding	2.9x10+03	1.158	0.203	1.9x10-09	2.8x10-08
ENSG00000145632	PLK2	polo like kinase 2	protein coding	1.7x10+04	-1.096	0.191	2.0x10-09	2.9x10-08
ENSG00000203485	INF2	inverted formin 2	protein coding	3.0x10+03	1.019	0.177	2.0x10-09	2.9x10-08
ENSG00000100784	RPS6KA5	ribosomal protein S6 kinase A5	protein coding	3.8x10+02	1.397	0.251	2.1x10-09	3.0x10-08
ENSG00000083099	LYRM2	LYR motif containing 2	protein coding	8.4x10+02	-1.122	0.197	2.1x10-09	3.1x10-08
ENSG00000236049	LINC01920	long intergenic non-protein coding RNA 1920	lncRNA	5.6x10+01	1.256	0.219	2.1x10-09	3.1x10-08
ENSG00000197498	RPF2	ribosome production factor 2 homolog	protein coding	7.6x10+02	-1.63	0.302	2.2x10-09	3.1x10-08
ENSG00000153234	NR4A2	nuclear receptor subfamily 4 group A member 2	protein coding	1.7x10+02	1.826	0.339	2.2x10-09	3.2x10-08
ENSG00000145242	EPHA5	EPH receptor A5	protein coding	1.2x10+01	-3.378	0.597	2.3x10-09	3.4x10-08
ENSG00000137449	CPEB2	cytoplasmic polyadenylation element binding protein 2	protein coding	6.7x10+03	1.704	0.315	2.3x10-09	3.4x10-08
ENSG00000067533	RRP15	ribosomal RNA processing 15 homolog	protein coding	6.7x10+02	-1.909	0.367	2.4x10-09	3.4x10-08
ENSG00000143466	ENSG00000143466			3.0x10+02	1.194	0.211	2.5x10-09	3.6x10-08
ENSG00000008086	CDKL5	cyclin dependent kinase like 5	protein coding	3.6x10+02	1.366	0.245	2.5x10-09	3.6x10-08
ENSG00000167862	MRPL58	mitochondrial ribosomal protein L58	protein coding	5.3x10+02	-1.143	0.203	2.5x10-09	3.6x10-08
ENSG00000231890	DARS1-AS1	DARS1 antisense RNA 1	lncRNA	2.1x10+01	2.031	0.362	2.5x10-09	3.6x10-08
ENSG00000012660	ELOVL5	ELOVL fatty acid elongase 5	protein coding	1.4x10+03	-1.026	0.18	2.6x10-09	3.7x10-08
ENSG00000105676	ARMC6	armadillo repeat containing 6	protein coding	6.2x10+02	-1.842	0.351	2.6x10-09	3.7x10-08
ENSG00000113070	HBEGF	heparin binding EGF like growth factor	protein coding	2.3x10+04	2.429	0.502	2.7x10-09	3.8x10-08
ENSG00000115226	FNDC4	fibronectin type III domain containing 4	protein coding	4.4x10+02	1.574	0.291	2.7x10-09	3.9x10-08
ENSG00000143842	SOX13	SRY-box transcription factor 13	protein coding	1.2x10+03	1.968	0.381	2.8x10-09	4.0x10-08
ENSG00000163221	S100A12	S100 calcium binding protein A12	protein coding	2.1x10+02	1.368	0.244	2.9x10-09	4.1x10-08
ENSG00000136522	MRPL47	mitochondrial ribosomal protein L47	protein coding	1.0x10+03	-1.116	0.198	2.9x10-09	4.2x10-08
ENSG00000272098	ENSG00000272098			1.2x10+02	1.34	0.238	3.0x10-09	4.2x10-08
ENSG00000087085	ACHE	acetylcholinesterase (Cartwright blood group)	protein coding	3.1x10+01	2.1	0.382	3.0x10-09	4.3x10-08
ENSG00000161638	ITGA5	integrin subunit alpha 5	protein coding	8.4x10+03	1.387	0.253	3.1x10-09	4.3x10-08
ENSG00000164815	ORC5	origin recognition complex subunit 5	protein coding	3.9x10+02	-1.324	0.24	3.1x10-09	4.3x10-08
ENSG00000240038	AMY2B	amylase alpha 2B	protein coding	4.8x10+02	1.247	0.224	3.1x10-09	4.5x10-08
ENSG00000115355	CCDC88A	coiled-coil domain containing 88A	protein coding	6.9x10+02	-1.215	0.218	3.2x10-09	4.5x10-08
ENSG00000094804	CDC6	cell division cycle 6	protein coding	3.7x10+02	-1.413	0.258	3.2x10-09	4.5x10-08
ENSG00000060140	STYK1	serine/threonine/tyrosine kinase 1	protein coding	2.8x10+02	1.082	0.191	3.2x10-09	4.5x10-08
ENSG00000144635	DYNC1LI1	dynein cytoplasmic 1 light intermediate chain 1	protein coding	1.7x10+03	-1.004	0.177	3.3x10-09	4.6x10-08
ENSG00000118965	WDR35	WD repeat domain 35	protein coding	1.8x10+02	-1.848	0.352	3.3x10-09	4.6x10-08
ENSG00000177627	C12orf54	chromosome 12 open reading frame 54	protein coding	9.6x10+01	-1.084	0.191	3.3x10-09	4.7x10-08
ENSG00000166128	RAB8B	RAB8B, member RAS oncogene family	protein coding	3.8x10+03	1.252	0.223	3.3x10-09	4.7x10-08
ENSG00000168481	LGI3	leucine rich repeat LGI family member 3	protein coding	7.3x10+01	2.388	0.463	3.4x10-09	4.8x10-08
ENSG00000100055	CYTH4	cytohesin 4	protein coding	3.1x10+01	3.476	0.742	3.4x10-09	4.8x10-08
ENSG00000269783	ENSG00000269783			3.7x10+01	3.258	0.638	3.4x10-09	4.8x10-08
ENSG00000083814	ZNF671	zinc finger protein 671	protein coding	1.4x10+02	-1.446	0.265	3.4x10-09	4.8x10-08
ENSG00000172201	ID4	inhibitor of DNA binding 4, HLH protein	protein coding	3.7x10+01	-1.803	0.324	3.4x10-09	4.8x10-08
ENSG00000259093	ENSG00000259093	novel transcript	lncRNA	3.7x10+01	-1.866	0.341	3.4x10-09	4.8x10-08
ENSG00000103423	DNAJA3	DnaJ heat shock protein family (Hsp40) member A3	protein coding	1.6x10+03	-1.119	0.198	3.5x10-09	4.9x10-08
ENSG00000171302	CANT1	calcium activated nucleotidase 1	protein coding	2.5x10+03	1.302	0.237	3.5x10-09	4.9x10-08
ENSG00000168884	TNIP2	TNFAIP3 interacting protein 2	protein coding	1.6x10+03	1.406	0.258	3.8x10-09	5.3x10-08
ENSG00000171680	PLEKHG5	pleckstrin homology and RhoGEF domain containing G5	protein coding	6.7x10+03	1.821	0.352	3.8x10-09	5.3x10-08
ENSG00000136999	CCN3	cellular communication network factor 3	protein coding	1.1x10+01	3.801	0.694	3.8x10-09	5.4x10-08
ENSG00000175147	TMEM51-AS1	TMEM51 antisense RNA 1	lncRNA	5.1x10+01	1.849	0.342	3.9x10-09	5.4x10-08
ENSG00000007384	RHBDF1	rhomboid 5 homolog 1	protein coding	1.5x10+03	1.693	0.321	4.0x10-09	5.6x10-08
ENSG00000065183	WDR3	WD repeat domain 3	protein coding	1.6x10+03	-2.356	0.491	4.0x10-09	5.6x10-08
ENSG00000135048	CEMIP2	cell migration inducing hyaluronidase 2	protein coding	4.6x10+03	1.658	0.314	4.0x10-09	5.6x10-08
ENSG00000243646	IL10RB	interleukin 10 receptor subunit beta	protein coding	8.5x10+02	1.075	0.192	4.1x10-09	5.7x10-08
ENSG00000186007	LEMD1	LEM domain containing 1	protein coding	4.2x10+02	2.528	0.53	4.1x10-09	5.7x10-08
ENSG00000136167	LCP1	lymphocyte cytosolic protein 1	protein coding	2.7x10+02	1.989	0.384	4.1x10-09	5.7x10-08
ENSG00000138081	FBXO11	F-box protein 11	protein coding	3.4x10+03	1.132	0.203	4.1x10-09	5.7x10-08
ENSG00000157680	DGKI	diacylglycerol kinase iota	protein coding	1.8x10+01	2.701	0.499	4.2x10-09	5.8x10-08
ENSG00000072201	LNX1	ligand of numb-protein X 1	protein coding	9.3x10+02	1.36	0.25	4.2x10-09	5.8x10-08
ENSG00000139597	N4BP2L1	NEDD4 binding protein 2 like 1	protein coding	4.1x10+01	1.57	0.282	4.2x10-09	5.8x10-08
ENSG00000183506	PI4KAP2	phosphatidylinositol 4-kinase alpha pseudogene 2	transcribed unitary_pseudogene	5.8x10+02	1.072	0.191	4.2x10-09	5.8x10-08
ENSG00000173846	PLK3	polo like kinase 3	protein coding	2.2x10+03	1.368	0.252	4.2x10-09	5.9x10-08
ENSG00000197632	SERPINB2	serpin family B member 2	protein coding	1.1x10+05	1.325	0.242	4.3x10-09	5.9x10-08
ENSG00000132274	TRIM22	tripartite motif containing 22	protein coding	7.1x10+03	1.997	0.397	4.3x10-09	5.9x10-08
ENSG00000116883	ENSG00000116883			4.2x10+02	2.085	0.415	4.4x10-09	6.0x10-08
ENSG00000186019	ENSG00000186019	novel transcript, antisense to ZNF225 and ZNF224	lncRNA	1.0x10+02	-2.905	0.641	4.4x10-09	6.0x10-08
ENSG00000214922	HLA-F-AS1	HLA-F antisense RNA 1	lncRNA	2.0x10+02	2.188	0.437	4.4x10-09	6.1x10-08
ENSG00000052749	RRP12	ribosomal RNA processing 12 homolog	protein coding	1.8x10+03	-1.513	0.283	4.5x10-09	6.2x10-08
ENSG00000143919	CAMKMT	calmodulin-lysine N-methyltransferase	protein coding	1.1x10+02	-1.24	0.224	4.5x10-09	6.2x10-08
ENSG00000070731	ST6GALNAC2	ST6 N-acetylgalactosaminide alpha-2,6-sialyltransferase 2	protein coding	1.6x10+03	1.457	0.272	4.5x10-09	6.2x10-08
ENSG00000244122	UGT1A7	UDP glucuronosyltransferase family 1 member A7	protein coding	1.2x10+02	2.325	0.457	4.6x10-09	6.3x10-08
ENSG00000160111	CPAMD8	C3 and PZP like alpha-2-macroglobulin domain containing 8	protein coding	1.2x10+02	2.638	0.548	4.6x10-09	6.3x10-08
ENSG00000087086	FTL	ferritin light chain	protein coding	5.5x10+04	1.407	0.261	4.7x10-09	6.4x10-08
ENSG00000104980	TIMM44	translocase of inner mitochondrial membrane 44	protein coding	1.0x10+03	-1.08	0.194	4.7x10-09	6.4x10-08
ENSG00000116922	C1orf109	chromosome 1 open reading frame 109	protein coding	3.1x10+02	-1.892	0.37	4.8x10-09	6.5x10-08
ENSG00000150630	VEGFC	vascular endothelial growth factor C	protein coding	1.2x10+03	1.271	0.233	4.8x10-09	6.6x10-08
ENSG00000131620	ANO1	anoctamin 1	protein coding	6.6x10+02	1.154	0.208	4.9x10-09	6.7x10-08
ENSG00000154856	APCDD1	APC down-regulated 1	protein coding	4.9x10+02	-1.853	0.35	5.0x10-09	6.8x10-08
ENSG00000044524	EPHA3	EPH receptor A3	protein coding	1.3x10+01	-3.925	0.71	5.0x10-09	6.8x10-08
ENSG00000176396	EID2	EP300 interacting inhibitor of differentiation 2	protein coding	3.9x10+02	-1.53	0.287	5.1x10-09	6.9x10-08
ENSG00000141524	TMC6	transmembrane channel like 6	protein coding	1.8x10+03	1.1	0.198	5.2x10-09	7.0x10-08
ENSG00000185238	PRMT3	protein arginine methyltransferase 3	protein coding	8.4x10+02	-1.882	0.372	5.2x10-09	7.1x10-08
ENSG00000169962	TAS1R3	taste 1 receptor member 3	protein coding	3.1x10+01	-1.676	0.305	5.3x10-09	7.2x10-08
ENSG00000120832	MTERF2	mitochondrial transcription termination factor 2	protein coding	1.3x10+02	-2.097	0.414	5.4x10-09	7.3x10-08
ENSG00000101464	PIGU	phosphatidylinositol glycan anchor biosynthesis class U	protein coding	4.0x10+02	-1.191	0.217	5.6x10-09	7.6x10-08
ENSG00000189306	RRP7A	ribosomal RNA processing 7 homolog A	protein coding	1.5x10+03	-1.431	0.268	5.6x10-09	7.6x10-08
ENSG00000145088	EAF2	ELL associated factor 2	protein coding	7.6x10+01	-1.864	0.355	5.8x10-09	7.8x10-08
ENSG00000105419	MEIS3	Meis homeobox 3	protein coding	3.3x10+01	1.874	0.349	5.9x10-09	7.9x10-08
ENSG00000120539	MASTL	microtubule associated serine/threonine kinase like	protein coding	6.6x10+02	1.233	0.226	5.9x10-09	8.0x10-08
ENSG00000205861	PCOTH	prostate and testis expressed opposite C1QTNF9B and MIPEP	lncRNA	2.8x10+01	-1.518	0.277	5.9x10-09	8.0x10-08
ENSG00000109758	HGFAC	HGF activator	protein coding	1.5x10+01	4.072	0.848	6.1x10-09	8.2x10-08
ENSG00000136237	RAPGEF5	Rap guanine nucleotide exchange factor 5	protein coding	1.6x10+03	2.407	0.508	6.1x10-09	8.2x10-08
ENSG00000198106	ENSG00000198106	novel transcript	lncRNA	4.6x10+01	2.793	0.539	6.2x10-09	8.3x10-08
ENSG00000006075	ENSG00000006075			6.549	5.818	1.388	6.3x10-09	8.5x10-08
ENSG00000139890	REM2	RRAD and GEM like GTPase 2	protein coding	1.4x10+01	2.343	0.432	6.5x10-09	8.7x10-08
ENSG00000148926	ADM	adrenomedullin	protein coding	1.1x10+04	2.025	0.41	6.5x10-09	8.7x10-08
ENSG00000107951	MTPAP	mitochondrial poly(A) polymerase	protein coding	4.9x10+02	-1.118	0.204	6.6x10-09	8.8x10-08
ENSG00000225101	OR52K3P	olfactory receptor family 52 subfamily K member 3 pseudogene	transcribed unprocessed_pseudogene	2.8x10+01	4.206	0.917	6.7x10-09	8.9x10-08
ENSG00000069020	MAST4	microtubule associated serine/threonine kinase family member 4	protein coding	1.2x10+04	1.547	0.294	6.7x10-09	9.0x10-08
ENSG00000216819	TUBB2BP1	tubulin beta 2B class IIb pseudogene 1	unprocessed pseudogene	3.3x10+01	-1.529	0.278	6.8x10-09	9.0x10-08
ENSG00000166924	NYAP1	neuronal tyrosine phosphorylated phosphoinositide-3-kinase adaptor 1	protein coding	7.5x10+01	2.921	0.651	7.0x10-09	9.4x10-08
ENSG00000135898	GPR55	G protein-coupled receptor 55	protein coding	8.16	4.236	0.817	7.1x10-09	9.4x10-08
ENSG00000165078	CPA6	carboxypeptidase A6	protein coding	6.8x10+01	2.051	0.399	7.1x10-09	9.4x10-08
ENSG00000033178	UBA6	ubiquitin like modifier activating enzyme 6	protein coding	6.1x10+03	1.319	0.246	7.2x10-09	9.6x10-08
ENSG00000137601	NEK1	NIMA related kinase 1	protein coding	3.2x10+02	-1.228	0.225	7.3x10-09	9.7x10-08
ENSG00000137478	FCHSD2	FCH and double SH3 domains 2	protein coding	1.1x10+03	1.098	0.201	7.6x10-09	1.0x10-07
ENSG00000130558	OLFM1	olfactomedin 1	protein coding	1.3x10+01	5.03	1.104	7.8x10-09	1.0x10-07
ENSG00000267278	MAP3K14-AS1	MAP3K14 antisense RNA 1	lncRNA	3.2x10+01	1.336	0.244	8.1x10-09	1.1x10-07
ENSG00000145020	AMT	aminomethyltransferase	protein coding	1.5x10+02	1.331	0.247	8.1x10-09	1.1x10-07
ENSG00000151692	RNF144A	ring finger protein 144A	protein coding	4.4x10+02	2.845	0.669	8.2x10-09	1.1x10-07
ENSG00000228434	ENSG00000228434	novel transcript	lncRNA	4.5x10+01	1.654	0.305	8.2x10-09	1.1x10-07
ENSG00000141279	NPEPPS	aminopeptidase puromycin sensitive	protein coding	7.1x10+03	1.15	0.212	8.3x10-09	1.1x10-07
ENSG00000010818	HIVEP2	HIVEP zinc finger 2	protein coding	7.0x10+03	1.436	0.273	8.4x10-09	1.1x10-07
ENSG00000107938	EDRF1	erythroid differentiation regulatory factor 1	protein coding	6.3x10+02	-1.03	0.188	8.6x10-09	1.1x10-07
ENSG00000163811	WDR43	WD repeat domain 43	protein coding	2.5x10+03	-1.574	0.305	8.6x10-09	1.1x10-07
ENSG00000149313	AASDHPPT	aminoadipate-semialdehyde dehydrogenase-phosphopantetheinyl transferase	protein coding	1.3x10+03	-1.503	0.288	8.7x10-09	1.1x10-07
ENSG00000129680	MAP7D3	MAP7 domain containing 3	protein coding	5.9x10+02	-1.537	0.296	8.8x10-09	1.1x10-07
ENSG00000182492	BGN	biglycan	protein coding	6.3x10+01	1.705	0.324	9.0x10-09	1.2x10-07
ENSG00000258441	LINC00641	long intergenic non-protein coding RNA 641	lncRNA	2.6x10+02	1.286	0.239	9.0x10-09	1.2x10-07
ENSG00000178935	ZNF552	zinc finger protein 552	protein coding	3.2x10+02	-2.34	0.498	9.1x10-09	1.2x10-07
ENSG00000104518	GSDMD	gasdermin D	protein coding	3.9x10+02	1.593	0.303	9.3x10-09	1.2x10-07
ENSG00000008853	RHOBTB2	Rho related BTB domain containing 2	protein coding	1.1x10+02	-2.01	0.401	9.3x10-09	1.2x10-07
ENSG00000196305	IARS1	isoleucyl-tRNA synthetase 1	protein coding	3.7x10+03	-1.246	0.234	9.4x10-09	1.2x10-07
ENSG00000074410	CA12	carbonic anhydrase 12	protein coding	3.5x10+03	1.9	0.383	9.5x10-09	1.2x10-07
ENSG00000272512	ENSG00000272512	novel transcript	lncRNA	4.1x10+01	1.611	0.302	9.6x10-09	1.2x10-07
ENSG00000180089	TMEM86B	transmembrane protein 86B	protein coding	8.0x10+01	1.205	0.221	9.7x10-09	1.3x10-07
ENSG00000172059	KLF11	Kruppel like factor 11	protein coding	7.6x10+02	1.689	0.331	9.8x10-09	1.3x10-07
ENSG00000116455	WDR77	WD repeat domain 77	protein coding	1.6x10+03	-1.671	0.329	9.8x10-09	1.3x10-07
ENSG00000107742	SPOCK2	SPARC (osteonectin), cwcv and kazal like domains proteoglycan 2	protein coding	1.2x10+01	2.687	0.511	1.0x10-08	1.3x10-07
ENSG00000078401	EDN1	endothelin 1	protein coding	3.5x10+03	1.235	0.228	1.0x10-08	1.3x10-07
ENSG00000187094	CCK	cholecystokinin	protein coding	4.8x10+01	1.234	0.225	1.0x10-08	1.3x10-07
ENSG00000183386	FHL3	four and a half LIM domains 3	protein coding	3.4x10+02	1.155	0.214	1.0x10-08	1.3x10-07
ENSG00000140961	OSGIN1	oxidative stress induced growth inhibitor 1	protein coding	8.3x10+02	-1.226	0.228	1.0x10-08	1.4x10-07
ENSG00000068654	POLR1A	RNA polymerase I subunit A	protein coding	1.5x10+03	-2.12	0.448	1.1x10-08	1.4x10-07
ENSG00000133740	E2F5	E2F transcription factor 5	protein coding	1.0x10+02	-1.172	0.216	1.1x10-08	1.4x10-07
ENSG00000236699	ARHGEF38	Rho guanine nucleotide exchange factor 38	protein coding	1.3x10+01	2.652	0.501	1.1x10-08	1.4x10-07
ENSG00000137880	GCHFR	GTP cyclohydrolase I feedback regulator	protein coding	1.2x10+02	1.134	0.208	1.1x10-08	1.4x10-07
ENSG00000256443	ENSG00000256443	novel transcript	lncRNA	3.5x10+01	2.412	0.482	1.1x10-08	1.4x10-07
ENSG00000118194	TNNT2	troponin T2, cardiac type	protein coding	8.2x10+02	-1.059	0.195	1.1x10-08	1.5x10-07
ENSG00000204219	TCEA3	transcription elongation factor A3	protein coding	6.1x10+01	1.312	0.242	1.2x10-08	1.5x10-07
ENSG00000106560	GIMAP2	GTPase, IMAP family member 2	protein coding	2.0x10+01	3.302	0.655	1.2x10-08	1.5x10-07
ENSG00000087263	OGFOD1	2-oxoglutarate and iron dependent oxygenase domain containing 1	protein coding	1.5x10+03	-1.299	0.246	1.2x10-08	1.5x10-07
ENSG00000147408	CSGALNACT1	chondroitin sulfate N-acetylgalactosaminyltransferase 1	protein coding	8.8x10+01	-2.132	0.413	1.2x10-08	1.5x10-07
ENSG00000106665	CLIP2	CAP-Gly domain containing linker protein 2	protein coding	1.4x10+03	1.837	0.37	1.2x10-08	1.6x10-07
ENSG00000126970	ZC4H2	zinc finger C4H2-type containing	protein coding	1.2x10+02	-1.303	0.246	1.2x10-08	1.6x10-07
ENSG00000268947	ENSG00000268947	novel transcript	lncRNA	1.3x10+01	2.967	0.564	1.3x10-08	1.6x10-07
ENSG00000039123	MTREX	Mtr4 exosome RNA helicase	protein coding	2.4x10+03	-1.088	0.202	1.3x10-08	1.6x10-07
ENSG00000123119	NECAB1	N-terminal EF-hand calcium binding protein 1	protein coding	8.21	2.955	0.552	1.3x10-08	1.6x10-07
ENSG00000196611	MMP1	matrix metallopeptidase 1	protein coding	9.0x10+03	4.154	1.246	1.3x10-08	1.7x10-07
ENSG00000125485	DDX31	DEAD-box helicase 31	protein coding	5.8x10+02	-1.646	0.327	1.3x10-08	1.7x10-07
ENSG00000170088	TMEM192	transmembrane protein 192	protein coding	7.7x10+02	-1.325	0.252	1.3x10-08	1.7x10-07
ENSG00000115112	TFCP2L1	transcription factor CP2 like 1	protein coding	9.2x10+02	1.056	0.196	1.4x10-08	1.7x10-07
ENSG00000235142	LINC02532	long intergenic non-protein coding RNA 2532	lncRNA	3.5x10+01	1.992	0.378	1.4x10-08	1.7x10-07
ENSG00000242147	LASTR	lncRNA associated with SART3 regulation of splicing	lncRNA	1.8x10+02	1.767	0.345	1.4x10-08	1.7x10-07
ENSG00000130584	ZBTB46	zinc finger and BTB domain containing 46	protein coding	3.2x10+01	2.813	0.567	1.4x10-08	1.7x10-07
ENSG00000000938	FGR	FGR proto-oncogene, Src family tyrosine kinase	protein coding	1.6x10+01	2.835	0.548	1.4x10-08	1.7x10-07
ENSG00000214110	LDHAP4	lactate dehydrogenase A pseudogene 4	transcribed processed_pseudogene	7.7x10+01	2.054	0.41	1.4x10-08	1.8x10-07
ENSG00000114626	ABTB1	ankyrin repeat and BTB domain containing 1	protein coding	5.0x10+02	1.694	0.338	1.4x10-08	1.8x10-07
ENSG00000196391	ZNF774	zinc finger protein 774	protein coding	5.3x10+01	-1.264	0.237	1.4x10-08	1.8x10-07
ENSG00000244393	ENSG00000244393			3.2x10+01	-3.052	0.601	1.5x10-08	1.9x10-07
ENSG00000141503	MINK1	misshapen like kinase 1	protein coding	1.2x10+04	1.137	0.213	1.5x10-08	1.9x10-07
ENSG00000122884	P4HA1	prolyl 4-hydroxylase subunit alpha 1	protein coding	2.0x10+03	1.735	0.349	1.5x10-08	1.9x10-07
ENSG00000205413	SAMD9	sterile alpha motif domain containing 9	protein coding	1.6x10+04	1.935	0.404	1.6x10-08	2.0x10-07
ENSG00000268785	RPL7P50	ribosomal protein L7 pseudogene 50	processed pseudogene	1.4x10+01	3.522	0.658	1.6x10-08	2.0x10-07
ENSG00000107833	NPM3	nucleophosmin/nucleoplasmin 3	protein coding	7.4x10+02	-1.264	0.241	1.7x10-08	2.1x10-07
ENSG00000187556	NANOS3	nanos C2HC-type zinc finger 3	protein coding	2.1x10+01	2.298	0.442	1.7x10-08	2.1x10-07
ENSG00000239900	ADSL	adenylosuccinate lyase	protein coding	4.5x10+02	-1.329	0.256	1.6x10-08	2.1x10-07
ENSG00000133985	TTC9	tetratricopeptide repeat domain 9	protein coding	7.8x10+02	1.947	0.404	1.7x10-08	2.1x10-07
ENSG00000128567	PODXL	podocalyxin like	protein coding	5.3x10+01	1.648	0.317	1.7x10-08	2.1x10-07
ENSG00000172432	GTPBP2	GTP binding protein 2	protein coding	4.1x10+03	1.005	0.187	1.7x10-08	2.1x10-07
ENSG00000109099	PMP22	peripheral myelin protein 22	protein coding	3.3x10+01	2.223	0.435	1.7x10-08	2.1x10-07
ENSG00000166793	YPEL4	yippee like 4	protein coding	5.1x10+01	1.678	0.321	1.7x10-08	2.1x10-07
ENSG00000061656	SPAG4	sperm associated antigen 4	protein coding	4.9x10+01	2.091	0.417	1.7x10-08	2.1x10-07
ENSG00000125962	ARMCX5	armadillo repeat containing X-linked 5	protein coding	3.9x10+02	-1.016	0.189	1.7x10-08	2.1x10-07
ENSG00000241697	TMEFF1	transmembrane protein with EGF like and two follistatin like domains 1	protein coding	2.4x10+02	2.494	0.558	1.7x10-08	2.1x10-07
ENSG00000112379	ARFGEF3	ARFGEF family member 3	protein coding	1.3x10+02	1.045	0.193	1.7x10-08	2.1x10-07
ENSG00000134809	TIMM10	translocase of inner mitochondrial membrane 10	protein coding	3.9x10+02	-1.229	0.234	1.7x10-08	2.1x10-07
ENSG00000061273	HDAC7	histone deacetylase 7	protein coding	2.0x10+03	1.324	0.255	1.7x10-08	2.2x10-07
ENSG00000101577	LPIN2	lipin 2	protein coding	9.5x10+02	1.446	0.281	1.8x10-08	2.2x10-07
ENSG00000181924	COA4	cytochrome c oxidase assembly factor 4 homolog	protein coding	1.2x10+03	-1.785	0.363	1.8x10-08	2.2x10-07
ENSG00000168827	GFM1	G elongation factor mitochondrial 1	protein coding	1.6x10+03	-1.358	0.264	1.8x10-08	2.2x10-07
ENSG00000256262	USP30-AS1	USP30 antisense RNA 1	lncRNA	1.0x10+01	6.163	1.504	1.8x10-08	2.2x10-07
ENSG00000257298	ENSG00000257298	novel transcript, sense intronic to LIMA1	lncRNA	1.6x10+02	2.639	0.594	1.8x10-08	2.2x10-07
ENSG00000188760	TMEM198	transmembrane protein 198	protein coding	5.2x10+01	-1.446	0.275	1.8x10-08	2.2x10-07
ENSG00000127561	SYNGR3	synaptogyrin 3	protein coding	5.5x10+01	2.108	0.426	1.8x10-08	2.2x10-07
ENSG00000133657	ATP13A3	ATPase 13A3	protein coding	7.6x10+03	1.215	0.23	1.8x10-08	2.2x10-07
ENSG00000076864	RAP1GAP	RAP1 GTPase activating protein	protein coding	1.2x10+03	2.575	0.605	1.8x10-08	2.2x10-07
ENSG00000128271	ADORA2A	adenosine A2a receptor	protein coding	7.2x10+01	5.785	1.225	1.9x10-08	2.3x10-07
ENSG00000196878	LAMB3	laminin subunit beta 3	protein coding	7.8x10+04	1.206	0.229	1.9x10-08	2.3x10-07
ENSG00000160818	GPATCH4	G-patch domain containing 4	protein coding	1.2x10+03	-2.286	0.508	1.9x10-08	2.3x10-07
ENSG00000175274	TP53I11	tumor protein p53 inducible protein 11	protein coding	5.8x10+02	1.34	0.258	1.9x10-08	2.3x10-07
ENSG00000164920	OSR2	odd-skipped related transciption factor 2	protein coding	1.4x10+02	-1.225	0.232	1.9x10-08	2.3x10-07
ENSG00000175265	GOLGA8A	golgin A8 family member A	protein coding	2.6x10+03	1.424	0.277	1.9x10-08	2.3x10-07
ENSG00000119285	HEATR1	HEAT repeat containing 1	protein coding	1.6x10+03	-1.595	0.319	1.9x10-08	2.3x10-07
ENSG00000101361	NOP56	NOP56 ribonucleoprotein	protein coding	4.2x10+03	-2.387	0.549	1.9x10-08	2.3x10-07
ENSG00000118420	UBE3D	ubiquitin protein ligase E3D	protein coding	1.0x10+02	-1.265	0.24	1.9x10-08	2.3x10-07
ENSG00000125877	ITPA	inosine triphosphatase	protein coding	1.2x10+03	-1.017	0.191	2.0x10-08	2.4x10-07
ENSG00000132434	LANCL2	LanC like 2	protein coding	3.0x10+02	-1.365	0.265	2.0x10-08	2.4x10-07
ENSG00000087269	NOP14	NOP14 nucleolar protein	protein coding	2.0x10+03	-1.224	0.235	2.0x10-08	2.4x10-07
ENSG00000147274	RBMX	RNA binding motif protein X-linked	protein coding	3.8x10+03	-1.059	0.2	2.1x10-08	2.5x10-07
ENSG00000175792	RUVBL1	RuvB like AAA ATPase 1	protein coding	1.7x10+03	-1.712	0.351	2.1x10-08	2.5x10-07
ENSG00000272106	ENSG00000272106	artifact	lncRNA	7.2x10+01	-1.126	0.21	2.1x10-08	2.6x10-07
ENSG00000185201	IFITM2	interferon induced transmembrane protein 2	protein coding	7.2x10+02	2.117	0.447	2.1x10-08	2.6x10-07
ENSG00000116852	KIF21B	kinesin family member 21B	protein coding	3.5x10+01	2.163	0.428	2.2x10-08	2.6x10-07
ENSG00000238164	TNFRSF14-AS1	TNFRSF14 antisense RNA 1	lncRNA	1.3x10+01	2.422	0.472	2.2x10-08	2.6x10-07
ENSG00000262944	ENSG00000262944			3.2x10+02	1.282	0.244	2.2x10-08	2.6x10-07
ENSG00000137198	GMPR	guanosine monophosphate reductase	protein coding	1.0x10+02	3.479	0.828	2.3x10-08	2.7x10-07
ENSG00000147679	UTP23	UTP23 small subunit processome component	protein coding	4.0x10+02	-1.331	0.258	2.3x10-08	2.8x10-07
ENSG00000196922	ZNF252P	zinc finger protein 252, pseudogene	transcribed unprocessed_pseudogene	2.8x10+02	-1.371	0.268	2.3x10-08	2.8x10-07
ENSG00000249096	LINC02362	long intergenic non-protein coding RNA 2362	lncRNA	5.499	5.756	1.375	2.3x10-08	2.8x10-07
ENSG00000227036	LINC00511	long intergenic non-protein coding RNA 511	lncRNA	1.4x10+03	1.029	0.194	2.3x10-08	2.8x10-07
ENSG00000165029	ABCA1	ATP binding cassette subfamily A member 1	protein coding	1.4x10+03	1.897	0.395	2.4x10-08	2.8x10-07
ENSG00000263244	ENSG00000263244	novel transcript, 3’ overlapping chromosome 16 open reading frame 72	lncRNA	9.9x10+02	1.19	0.227	2.4x10-08	2.8x10-07
ENSG00000139364	TMEM132B	transmembrane protein 132B	protein coding	4.2x10+01	2.114	0.428	2.4x10-08	2.8x10-07
ENSG00000037897	METTL1	methyltransferase 1, tRNA methylguanosine	protein coding	1.7x10+02	-2.056	0.439	2.4x10-08	2.9x10-07
ENSG00000077063	CTTNBP2	cortactin binding protein 2	protein coding	2.4x10+01	-1.495	0.283	2.5x10-08	2.9x10-07
ENSG00000103942	HOMER2	homer scaffold protein 2	protein coding	8.0x10+02	-1.06	0.2	2.5x10-08	3.0x10-07
ENSG00000070808	CAMK2A	calcium/calmodulin dependent protein kinase II alpha	protein coding	8.417	2.962	0.573	2.5x10-08	3.0x10-07
ENSG00000164463	CREBRF	CREB3 regulatory factor	protein coding	1.4x10+03	1.636	0.33	2.5x10-08	3.0x10-07
ENSG00000196230	TUBB	tubulin beta class I	protein coding	1.8x10+04	-1	0.19	2.7x10-08	3.2x10-07
ENSG00000104450	SPAG1	sperm associated antigen 1	protein coding	7.8x10+02	-1.156	0.222	2.7x10-08	3.2x10-07
ENSG00000132773	TOE1	target of EGR1, exonuclease	protein coding	1.8x10+02	-1.476	0.293	2.7x10-08	3.2x10-07
ENSG00000134086	VHL	von Hippel-Lindau tumor suppressor	protein coding	1.4x10+03	1.116	0.213	2.7x10-08	3.2x10-07
ENSG00000163932	PRKCD	protein kinase C delta	protein coding	1.5x10+03	1.091	0.209	2.7x10-08	3.2x10-07
ENSG00000099875	MKNK2	MAPK interacting serine/threonine kinase 2	protein coding	8.2x10+03	2.158	0.477	2.7x10-08	3.2x10-07
ENSG00000141540	TTYH2	tweety family member 2	protein coding	6.8x10+01	1.145	0.216	2.8x10-08	3.2x10-07
ENSG00000135763	URB2	URB2 ribosome biogenesis homolog	protein coding	5.1x10+02	-2.248	0.503	2.8x10-08	3.3x10-07
ENSG00000132763	MMACHC	metabolism of cobalamin associated C	protein coding	8.6x10+01	-2.748	0.657	2.8x10-08	3.3x10-07
ENSG00000125508	SRMS	src-related kinase lacking C-terminal regulatory tyrosine and N-terminal myristylation sites	protein coding	3.1x10+01	3.517	0.812	2.9x10-08	3.4x10-07
ENSG00000106305	AIMP2	aminoacyl tRNA synthetase complex interacting multifunctional protein 2	protein coding	8.3x10+02	-1.767	0.368	2.9x10-08	3.4x10-07
ENSG00000135932	CAB39	calcium binding protein 39	protein coding	1.7x10+04	1.057	0.201	2.9x10-08	3.4x10-07
ENSG00000174718	RESF1	retroelement silencing factor 1	protein coding	2.2x10+03	1.762	0.366	2.9x10-08	3.4x10-07
ENSG00000148843	PDCD11	programmed cell death 11	protein coding	2.5x10+03	-1.35	0.266	3.0x10-08	3.5x10-07
ENSG00000204010	IFIT1B	interferon induced protein with tetratricopeptide repeats 1B	protein coding	6.655	4.644	0.931	3.0x10-08	3.5x10-07
ENSG00000165300	SLITRK5	SLIT and NTRK like family member 5	protein coding	1.9x10+01	1.679	0.323	3.0x10-08	3.5x10-07
ENSG00000196337	CGB7	chorionic gonadotropin subunit beta 7	protein coding	5.9x10+01	1.183	0.224	3.0x10-08	3.5x10-07
ENSG00000113722	CDX1	caudal type homeobox 1	protein coding	1.3x10+01	9.045	2.929	3.1x10-08	3.6x10-07
ENSG00000196345	ZKSCAN7	zinc finger with KRAB and SCAN domains 7	protein coding	7.4x10+01	-2.785	0.663	3.1x10-08	3.6x10-07
ENSG00000257242	LINC01619	long intergenic non-protein coding RNA 1619	lncRNA	1.4x10+02	2.44	0.537	3.1x10-08	3.7x10-07
ENSG00000135472	FAIM2	Fas apoptotic inhibitory molecule 2	protein coding	2.7x10+01	-2.989	0.611	3.2x10-08	3.7x10-07
ENSG00000123143	PKN1	protein kinase N1	protein coding	5.1x10+01	1.81	0.358	3.2x10-08	3.7x10-07
ENSG00000179041	RRS1	ribosome biogenesis regulator 1 homolog	protein coding	7.4x10+02	-2.348	0.541	3.3x10-08	3.8x10-07
ENSG00000129355	CDKN2D	cyclin dependent kinase inhibitor 2D	protein coding	4.3x10+02	1.567	0.318	3.3x10-08	3.9x10-07
ENSG00000174529	TMEM81	transmembrane protein 81	protein coding	4.5x10+01	1.021	0.192	3.3x10-08	3.9x10-07
ENSG00000163995	ABLIM2	actin binding LIM protein family member 2	protein coding	1.9x10+02	1.679	0.342	3.3x10-08	3.9x10-07
ENSG00000182575	NXPH3	neurexophilin 3	protein coding	2.3x10+01	2.214	0.449	3.4x10-08	3.9x10-07
ENSG00000151470	C4orf33	chromosome 4 open reading frame 33	protein coding	2.3x10+02	1.029	0.196	3.4x10-08	3.9x10-07
ENSG00000138356	AOX1	aldehyde oxidase 1	protein coding	2.6x10+02	-2.193	0.487	3.4x10-08	3.9x10-07
ENSG00000147402	ENSG00000147402			4.4x10+01	2.15	0.441	3.4x10-08	3.9x10-07
ENSG00000043143	JADE2	jade family PHD finger 2	protein coding	3.4x10+02	1.142	0.219	3.5x10-08	4.0x10-07
ENSG00000048162	NOP16	NOP16 nucleolar protein	protein coding	1.3x10+03	-1.93	0.416	3.5x10-08	4.0x10-07
ENSG00000176454	LPCAT4	lysophosphatidylcholine acyltransferase 4	protein coding	1.4x10+03	1.786	0.376	3.5x10-08	4.0x10-07
ENSG00000023330	ALAS1	5’-aminolevulinate synthase 1	protein coding	5.6x10+03	1.381	0.275	3.6x10-08	4.1x10-07
ENSG00000128594	LRRC4	leucine rich repeat containing 4	protein coding	4.1x10+01	4.027	1.014	3.6x10-08	4.1x10-07
ENSG00000115946	PNO1	partner of NOB1 homolog	protein coding	8.7x10+02	-1.997	0.436	3.6x10-08	4.1x10-07
ENSG00000121753	ADGRB2	adhesion G protein-coupled receptor B2	protein coding	1.9x10+02	1.943	0.412	3.6x10-08	4.1x10-07
ENSG00000260086	ENSG00000260086	novel transcript	lncRNA	1.4x10+01	2.752	0.554	3.6x10-08	4.2x10-07
ENSG00000108272	ENSG00000108272			2.8x10+02	-1.013	0.192	3.7x10-08	4.2x10-07
ENSG00000249816	LINC00964	long intergenic non-protein coding RNA 964	lncRNA	9.0x10+01	2.088	0.436	3.7x10-08	4.3x10-07
ENSG00000157111	TMEM171	transmembrane protein 171	protein coding	1.7x10+02	2.04	0.438	3.7x10-08	4.3x10-07
ENSG00000164338	UTP15	UTP15 small subunit processome component	protein coding	4.3x10+02	-1.614	0.332	3.8x10-08	4.3x10-07
ENSG00000100029	PES1	pescadillo ribosomal biogenesis factor 1	protein coding	2.0x10+03	-1.625	0.337	3.8x10-08	4.3x10-07
ENSG00000164934	DCAF13	DDB1 and CUL4 associated factor 13	protein coding	1.6x10+03	-1.836	0.392	3.8x10-08	4.4x10-07
ENSG00000088340	FER1L4	fer-1 like family member 4 (pseudogene)	transcribed unitary_pseudogene	7.4x10+01	2.307	0.491	3.8x10-08	4.4x10-07
ENSG00000243811	APOBEC3D	apolipoprotein B mRNA editing enzyme catalytic subunit 3D	protein coding	7.861	3.59	0.714	3.9x10-08	4.4x10-07
ENSG00000255071	SAA2-SAA4	SAA2-SAA4 readthrough	protein coding	7.92	4.614	0.934	3.9x10-08	4.4x10-07
ENSG00000196437	ZNF569	zinc finger protein 569	protein coding	1.1x10+02	-1.736	0.356	3.9x10-08	4.4x10-07
ENSG00000100523	DDHD1	DDHD domain containing 1	protein coding	4.2x10+02	-1.391	0.278	4.0x10-08	4.6x10-07
ENSG00000096006	CRISP3	cysteine rich secretory protein 3	protein coding	3.2x10+01	-2.126	0.418	4.1x10-08	4.6x10-07
ENSG00000095713	CRTAC1	cartilage acidic protein 1	protein coding	9.65	2.943	0.582	4.1x10-08	4.7x10-07
ENSG00000061918	GUCY1B1	guanylate cyclase 1 soluble subunit beta 1	protein coding	1.7x10+02	1.449	0.285	4.1x10-08	4.7x10-07
ENSG00000166450	PRTG	protogenin	protein coding	2.1x10+01	2.01	0.396	4.2x10-08	4.7x10-07
ENSG00000104371	DKK4	dickkopf WNT signaling pathway inhibitor 4	protein coding	2.0x10+01	1.748	0.341	4.2x10-08	4.7x10-07
ENSG00000089048	ESF1	ESF1 nucleolar pre-rRNA processing protein homolog	protein coding	9.9x10+02	-1.28	0.254	4.2x10-08	4.8x10-07
ENSG00000171793	CTPS1	CTP synthase 1	protein coding	2.3x10+03	-1.753	0.372	4.2x10-08	4.8x10-07
ENSG00000256069	A2MP1	alpha-2-macroglobulin pseudogene 1	transcribed unprocessed_pseudogene	6.933	6.071	1.474	4.3x10-08	4.8x10-07
ENSG00000170515	PA2G4	proliferation-associated 2G4	protein coding	6.8x10+03	-1.346	0.27	4.4x10-08	5.0x10-07
ENSG00000135446	CDK4	cyclin dependent kinase 4	protein coding	1.3x10+03	-1.128	0.22	4.4x10-08	5.0x10-07
ENSG00000272915	ENSG00000272915	novel transcript	lncRNA	5.62	7.705	2.673	4.4x10-08	5.0x10-07
ENSG00000241860	ENSG00000241860	novel transcript	lncRNA	9.8x10+01	1.674	0.331	4.4x10-08	5.0x10-07
ENSG00000156239	N6AMT1	N-6 adenine-specific DNA methyltransferase 1	protein coding	2.8x10+02	-1.726	0.359	4.4x10-08	5.0x10-07
ENSG00000163975	MELTF	melanotransferrin	protein coding	7.4x10+01	1.283	0.25	4.5x10-08	5.0x10-07
ENSG00000172315	TP53RK	TP53 regulating kinase	protein coding	5.6x10+02	-1.121	0.218	4.5x10-08	5.1x10-07
ENSG00000106785	TRIM14	tripartite motif containing 14	protein coding	1.8x10+03	1.185	0.231	4.5x10-08	5.1x10-07
ENSG00000188158	NHS	NHS actin remodeling regulator	protein coding	7.2x10+02	-1.049	0.202	4.6x10-08	5.1x10-07
ENSG00000163938	GNL3	G protein nucleolar 3	protein coding	2.1x10+03	-1.354	0.272	4.7x10-08	5.2x10-07
ENSG00000237265	ENSG00000237265	chromosome X open reading frame 49 (CXorf49) pseudogene	transcribed unprocessed_pseudogene	2.6x10+01	3.007	0.658	4.7x10-08	5.2x10-07
ENSG00000247626	MARS2	methionyl-tRNA synthetase 2, mitochondrial	protein coding	3.0x10+02	-2.244	0.511	4.7x10-08	5.2x10-07
ENSG00000144152	FBLN7	fibulin 7	protein coding	2.4x10+01	2.263	0.468	4.7x10-08	5.3x10-07
ENSG00000143190	POU2F1	POU class 2 homeobox 1	protein coding	1.6x10+03	2.23	0.511	4.7x10-08	5.3x10-07
ENSG00000205129	C4orf47	chromosome 4 open reading frame 47	protein coding	2.7x10+01	3.656	0.787	4.8x10-08	5.3x10-07
ENSG00000187231	SESTD1	SEC14 and spectrin domain containing 1	protein coding	1.3x10+03	1.9	0.41	4.8x10-08	5.4x10-07
ENSG00000113108	APBB3	amyloid beta precursor protein binding family B member 3	protein coding	1.7x10+02	1.263	0.248	4.8x10-08	5.4x10-07
ENSG00000019582	CD74	CD74 molecule	protein coding	2.3x10+02	1.549	0.314	4.8x10-08	5.4x10-07
ENSG00000185187	SIGIRR	single Ig and TIR domain containing	protein coding	8.4x10+01	1.519	0.303	4.9x10-08	5.4x10-07
ENSG00000145362	ANK2	ankyrin 2	protein coding	5.8x10+01	-1.622	0.33	4.9x10-08	5.4x10-07
ENSG00000180071	ANKRD18A	ankyrin repeat domain 18A	protein coding	5.6x10+01	-1.669	0.34	4.9x10-08	5.4x10-07
ENSG00000234972	ENSG00000234972			7.3x10+01	1.826	0.37	4.9x10-08	5.5x10-07
ENSG00000143369	ECM1	extracellular matrix protein 1	protein coding	5.3x10+03	1.373	0.277	5.0x10-08	5.5x10-07
ENSG00000224226	ENSG00000224226			6.282	5	1.119	5.0x10-08	5.6x10-07
ENSG00000049883	PTCD2	pentatricopeptide repeat domain 2	protein coding	1.6x10+02	-1.411	0.285	5.1x10-08	5.6x10-07
ENSG00000105641	SLC5A5	solute carrier family 5 member 5	protein coding	6.518	3.841	0.802	5.1x10-08	5.6x10-07
ENSG00000156471	PTDSS1	phosphatidylserine synthase 1	protein coding	2.5x10+03	-1.401	0.285	5.2x10-08	5.7x10-07
ENSG00000164037	SLC9B1	solute carrier family 9 member B1	protein coding	4.1x10+01	3.11	0.708	5.2x10-08	5.7x10-07
ENSG00000104783	KCNN4	potassium calcium-activated channel subfamily N member 4	protein coding	1.2x10+02	2.806	0.658	5.3x10-08	5.8x10-07
ENSG00000145220	LYAR	Ly1 antibody reactive	protein coding	9.8x10+02	-1.853	0.404	5.4x10-08	6.0x10-07
ENSG00000253738	OTUD6B-AS1	OTUD6B antisense RNA 1 (head to head)	lncRNA	5.0x10+02	-1.442	0.295	5.4x10-08	6.0x10-07
ENSG00000206549	ENSG00000206549	novel protein identical to PRSS50	protein coding	6.215	4.521	0.98	5.5x10-08	6.1x10-07
ENSG00000176227	ENSG00000176227			1.9x10+01	1.646	0.323	5.6x10-08	6.1x10-07
ENSG00000262152	GREP1	glycine rich extracellular protein 1	protein coding	1.1x10+01	3.092	0.627	5.6x10-08	6.1x10-07
ENSG00000086570	FAT2	FAT atypical cadherin 2	protein coding	1.2x10+04	1.839	0.398	5.6x10-08	6.2x10-07
ENSG00000228446	ANKRD49P1	ANKRD49 pseudogene 1	processed pseudogene	8.587	2.964	0.61	5.7x10-08	6.3x10-07
ENSG00000151694	ADAM17	ADAM metallopeptidase domain 17	protein coding	2.5x10+03	1.056	0.206	5.7x10-08	6.3x10-07
ENSG00000154743	TSEN2	tRNA splicing endonuclease subunit 2	protein coding	2.2x10+02	-2.152	0.488	5.8x10-08	6.3x10-07
ENSG00000144354	CDCA7	cell division cycle associated 7	protein coding	1.4x10+02	-1.814	0.383	5.9x10-08	6.4x10-07
ENSG00000113739	STC2	stanniocalcin 2	protein coding	4.5x10+02	1.124	0.218	5.9x10-08	6.5x10-07
ENSG00000160439	RDH13	retinol dehydrogenase 13	protein coding	1.7x10+03	1.137	0.224	5.9x10-08	6.5x10-07
ENSG00000244617	ASPRV1	aspartic peptidase retroviral like 1	protein coding	1.2x10+04	-2.184	0.477	6.0x10-08	6.5x10-07
ENSG00000137648	TMPRSS4	transmembrane serine protease 4	protein coding	5.1x10+03	2.057	0.466	6.0x10-08	6.5x10-07
ENSG00000123384	LRP1	LDL receptor related protein 1	protein coding	7.1x10+03	2.338	0.562	6.1x10-08	6.6x10-07
ENSG00000122870	BICC1	BicC family RNA binding protein 1	protein coding	1.1x10+02	-1.665	0.347	6.1x10-08	6.6x10-07
ENSG00000165929	TC2N	tandem C2 domains, nuclear	protein coding	7.9x10+02	1.06	0.207	6.1x10-08	6.7x10-07
ENSG00000185128	ENSG00000185128			6.2x10+02	1.761	0.376	6.1x10-08	6.7x10-07
ENSG00000222011	FAM185A	family with sequence similarity 185 member A	protein coding	8.6x10+01	-1.35	0.269	6.2x10-08	6.7x10-07
ENSG00000162946	DISC1	DISC1 scaffold protein	protein coding	1.6x10+01	1.937	0.385	6.2x10-08	6.7x10-07
ENSG00000251141	MRPS30-DT	MRPS30 divergent transcript	lncRNA	3.2x10+01	-1.425	0.281	6.3x10-08	6.8x10-07
ENSG00000135114	OASL	2’-5’-oligoadenylate synthetase like	protein coding	1.1x10+04	3.447	0.987	6.3x10-08	6.9x10-07
ENSG00000160172	FAM86C2P	family with sequence similarity 86 member C2, pseudogene	transcribed unprocessed_pseudogene	2.8x10+01	-1.784	0.365	6.4x10-08	6.9x10-07
ENSG00000164163	ABCE1	ATP binding cassette subfamily E member 1	protein coding	4.1x10+03	-1.614	0.341	6.4x10-08	6.9x10-07
ENSG00000113048	MRPS27	mitochondrial ribosomal protein S27	protein coding	1.0x10+03	-1.091	0.215	6.5x10-08	7.0x10-07
ENSG00000133328	PLAAT2	phospholipase A and acyltransferase 2	protein coding	3.6x10+01	3.219	0.734	6.5x10-08	7.0x10-07
ENSG00000116191	RALGPS2	Ral GEF with PH domain and SH3 binding motif 2	protein coding	2.9x10+03	1.488	0.307	6.5x10-08	7.1x10-07
ENSG00000162643	DNAI3	dynein axonemal intermediate chain 3	protein coding	7.0x10+01	-1.941	0.414	6.6x10-08	7.1x10-07
ENSG00000143314	MRPL24	mitochondrial ribosomal protein L24	protein coding	8.9x10+02	-1.073	0.212	6.8x10-08	7.4x10-07
ENSG00000177294	FBXO39	F-box protein 39	protein coding	1.6x10+01	2.806	0.574	6.9x10-08	7.4x10-07
ENSG00000272601	ENSG00000272601	EF-hand calcium binding domain 3 (EFCAB3) pseudogene	transcribed unprocessed_pseudogene	1.6x10+01	3.848	0.861	6.9x10-08	7.4x10-07
ENSG00000197506	SLC28A3	solute carrier family 28 member 3	protein coding	4.6x10+03	1.868	0.408	6.9x10-08	7.5x10-07
ENSG00000094963	FMO2	flavin containing dimethylaniline monoxygenase 2	protein coding	3.5x10+01	-3.182	0.664	7.1x10-08	7.6x10-07
ENSG00000029153	ARNTL2	aryl hydrocarbon receptor nuclear translocator like 2	protein coding	5.2x10+03	1.461	0.304	7.1x10-08	7.6x10-07
ENSG00000135775	COG2	component of oligomeric golgi complex 2	protein coding	6.4x10+02	-1.204	0.242	7.1x10-08	7.7x10-07
ENSG00000132300	PTCD3	pentatricopeptide repeat domain 3	protein coding	1.3x10+03	-1.142	0.228	7.2x10-08	7.7x10-07
ENSG00000128482	RNF112	ring finger protein 112	protein coding	1.4x10+01	2.319	0.466	7.3x10-08	7.8x10-07
ENSG00000177427	MIEF2	mitochondrial elongation factor 2	protein coding	9.4x10+02	-1.22	0.241	7.3x10-08	7.9x10-07
ENSG00000226049	TLK2P1	tousled like kinase 2 pseudogene 1	processed pseudogene	2.9x10+01	1.486	0.296	7.3x10-08	7.9x10-07
ENSG00000057704	TMCC3	transmembrane and coiled-coil domain family 3	protein coding	6.8x10+03	2.206	0.515	7.4x10-08	7.9x10-07
ENSG00000163468	CCT3	chaperonin containing TCP1 subunit 3	protein coding	1.0x10+04	-1.228	0.248	7.4x10-08	7.9x10-07
ENSG00000163689	CFAP20DC	CFAP20 domain containing	protein coding	6.4x10+02	2.111	0.482	7.6x10-08	8.1x10-07
ENSG00000106178	CCL24	C-C motif chemokine ligand 24	protein coding	1.2x10+01	-3.909	0.808	7.7x10-08	8.2x10-07
ENSG00000244405	ETV5	ETS variant transcription factor 5	protein coding	2.4x10+02	-1.329	0.27	7.8x10-08	8.3x10-07
ENSG00000104490	NCALD	neurocalcin delta	protein coding	7.6x10+01	1.764	0.37	7.8x10-08	8.3x10-07
ENSG00000203783	PRR9	proline rich 9	protein coding	2.3x10+03	-2.285	0.539	7.9x10-08	8.4x10-07
ENSG00000169071	ROR2	receptor tyrosine kinase like orphan receptor 2	protein coding	1.2x10+02	2.207	0.503	7.9x10-08	8.4x10-07
ENSG00000233818	ENSG00000233818	novel transcript	lncRNA	3.2x10+01	1.632	0.327	8.0x10-08	8.5x10-07
ENSG00000196247	ZNF107	zinc finger protein 107	protein coding	1.6x10+02	1.431	0.293	8.0x10-08	8.5x10-07
ENSG00000261534	ENSG00000261534			1.1x10+02	1.327	0.267	8.1x10-08	8.6x10-07
ENSG00000261092	LINC02178	long intergenic non-protein coding RNA 2178	lncRNA	9.4x10+01	1.07	0.208	8.1x10-08	8.6x10-07
ENSG00000079337	RAPGEF3	Rap guanine nucleotide exchange factor 3	protein coding	1.5x10+02	1.008	0.196	8.2x10-08	8.7x10-07
ENSG00000185436	IFNLR1	interferon lambda receptor 1	protein coding	9.6x10+02	1.49	0.313	8.3x10-08	8.8x10-07
ENSG00000099331	MYO9B	myosin IXB	protein coding	4.2x10+03	1.232	0.249	8.4x10-08	8.9x10-07
ENSG00000166016	ABTB2	ankyrin repeat and BTB domain containing 2	protein coding	1.6x10+03	1.342	0.275	8.5x10-08	9.0x10-07
ENSG00000197847	SLC22A20P	solute carrier family 22 member 20, pseudogene	transcribed unitary_pseudogene	3.1x10+01	1.374	0.275	8.5x10-08	9.0x10-07
ENSG00000260549	MT1L	metallothionein 1L, pseudogene	transcribed unprocessed_pseudogene	2.2x10+01	1.477	0.294	8.6x10-08	9.0x10-07
ENSG00000114686	MRPL3	mitochondrial ribosomal protein L3	protein coding	1.9x10+03	-1.578	0.339	8.6x10-08	9.1x10-07
ENSG00000105329	TGFB1	transforming growth factor beta 1	protein coding	2.0x10+03	1.937	0.429	8.6x10-08	9.1x10-07
ENSG00000068078	FGFR3	fibroblast growth factor receptor 3	protein coding	1.1x10+03	1.518	0.319	8.7x10-08	9.1x10-07
ENSG00000171453	POLR1C	RNA polymerase I and III subunit C	protein coding	8.2x10+02	-1.643	0.351	8.7x10-08	9.1x10-07
ENSG00000166226	CCT2	chaperonin containing TCP1 subunit 2	protein coding	6.8x10+03	-1.466	0.309	8.7x10-08	9.2x10-07
ENSG00000213694	S1PR3	sphingosine-1-phosphate receptor 3	protein coding	4.2x10+02	1.071	0.211	8.9x10-08	9.4x10-07
ENSG00000263753	LINC00667	long intergenic non-protein coding RNA 667	lncRNA	5.3x10+02	-1.307	0.268	9.0x10-08	9.5x10-07
ENSG00000146223	RPL7L1	ribosomal protein L7 like 1	protein coding	4.5x10+03	-1.277	0.262	9.2x10-08	9.6x10-07
ENSG00000196422	PPP1R26	protein phosphatase 1 regulatory subunit 26	protein coding	9.3x10+02	1.414	0.293	9.3x10-08	9.8x10-07
ENSG00000165757	JCAD	junctional cadherin 5 associated	protein coding	4.3x10+01	2.699	0.594	9.4x10-08	9.8x10-07
ENSG00000163002	NUP35	nucleoporin 35	protein coding	2.9x10+02	-1.968	0.446	9.5x10-08	9.9x10-07
ENSG00000253417	LINC02159	long intergenic non-protein coding RNA 2159	lncRNA	1.9x10+01	-2.01	0.409	9.5x10-08	9.9x10-07
ENSG00000184232	OAF	out at first homolog	protein coding	1.1x10+03	1.603	0.342	9.6x10-08	1.0x10-06
ENSG00000230521	ENSG00000230521	HLA complex group 4 pseudogene 7	unprocessed pseudogene	1.3x10+01	2.15	0.44	9.7x10-08	1.0x10-06
ENSG00000261005	ENSG00000261005			3.6x10+01	1.623	0.329	9.7x10-08	1.0x10-06
ENSG00000124228	DDX27	DEAD-box helicase 27	protein coding	2.8x10+03	-1.043	0.208	9.8x10-08	1.0x10-06
ENSG00000113460	BRIX1	biogenesis of ribosomes BRX1	protein coding	9.4x10+02	-1.516	0.322	1.0x10-07	1.0x10-06
ENSG00000112578	BYSL	bystin like	protein coding	8.5x10+02	-1.643	0.356	1.0x10-07	1.0x10-06
ENSG00000197142	ACSL5	acyl-CoA synthetase long chain family member 5	protein coding	1.6x10+01	3.17	0.696	1.0x10-07	1.0x10-06
ENSG00000109534	GAR1	GAR1 ribonucleoprotein	protein coding	7.6x10+02	-1.056	0.211	1.0x10-07	1.1x10-06
ENSG00000150753	CCT5	chaperonin containing TCP1 subunit 5	protein coding	9.3x10+03	-1.295	0.268	1.0x10-07	1.1x10-06
ENSG00000243629	LINC00880	long intergenic non-protein coding RNA 880	lncRNA	7.291	3.581	0.737	1.0x10-07	1.1x10-06
ENSG00000253154	ENSG00000253154	novel transcript	lncRNA	1.4x10+01	1.963	0.397	1.0x10-07	1.1x10-06
ENSG00000108641	B9D1	B9 domain containing 1	protein coding	1.5x10+02	-1.099	0.22	1.0x10-07	1.1x10-06
ENSG00000161955	TNFSF13	TNF superfamily member 13	protein coding	1.1x10+02	1.016	0.201	1.0x10-07	1.1x10-06
ENSG00000125459	MSTO1	misato mitochondrial distribution and morphology regulator 1	protein coding	3.6x10+02	-1.481	0.313	1.0x10-07	1.1x10-06
ENSG00000223387	LINC02068	long intergenic non-protein coding RNA 2068	lncRNA	7.402	4.995	1.18	1.0x10-07	1.1x10-06
ENSG00000130826	DKC1	dyskerin pseudouridine synthase 1	protein coding	2.4x10+03	-1.867	0.423	1.1x10-07	1.1x10-06
ENSG00000149050	ZNF214	zinc finger protein 214	protein coding	2.6x10+01	-1.678	0.341	1.1x10-07	1.1x10-06
ENSG00000123545	NDUFAF4	NADH:ubiquinone oxidoreductase complex assembly factor 4	protein coding	2.8x10+02	-1.914	0.43	1.1x10-07	1.1x10-06
ENSG00000241280	ENSG00000241280	novel transcript	lncRNA	1.8x10+02	1.596	0.338	1.1x10-07	1.1x10-06
ENSG00000145700	ANKRD31	ankyrin repeat domain 31	protein coding	4.0x10+01	-2.089	0.438	1.1x10-07	1.1x10-06
ENSG00000108960	MMD	monocyte to macrophage differentiation associated	protein coding	2.7x10+02	1.227	0.249	1.1x10-07	1.1x10-06
ENSG00000134594	RAB33A	RAB33A, member RAS oncogene family	protein coding	6.889	4.988	1.156	1.1x10-07	1.1x10-06
ENSG00000167157	PRRX2	paired related homeobox 2	protein coding	3.2x10+01	2.288	0.489	1.1x10-07	1.1x10-06
ENSG00000164649	CDCA7L	cell division cycle associated 7 like	protein coding	3.1x10+02	-1.778	0.393	1.1x10-07	1.1x10-06
ENSG00000186523	FAM86B1	family with sequence similarity 86 member B1	protein coding	5.3x10+01	-1.267	0.254	1.1x10-07	1.1x10-06
ENSG00000188820	CALHM6	calcium homeostasis modulator family member 6	protein coding	1.5x10+01	2.398	0.501	1.1x10-07	1.1x10-06
ENSG00000127947	PTPN12	protein tyrosine phosphatase non-receptor type 12	protein coding	9.7x10+03	1.654	0.357	1.1x10-07	1.2x10-06
ENSG00000162377	COA7	cytochrome c oxidase assembly factor 7	protein coding	4.4x10+02	-1.558	0.332	1.1x10-07	1.2x10-06
ENSG00000180346	TIGD2	tigger transposable element derived 2	protein coding	2.8x10+02	-1.25	0.25	1.1x10-07	1.2x10-06
ENSG00000171385	KCND3	potassium voltage-gated channel subfamily D member 3	protein coding	5.8x10+01	1.225	0.244	1.1x10-07	1.2x10-06
ENSG00000107949	BCCIP	BRCA2 and CDKN1A interacting protein	protein coding	1.5x10+03	-1.307	0.273	1.1x10-07	1.2x10-06
ENSG00000237250	ENSG00000237250	novel transcript	lncRNA	1.9x10+01	3.813	0.823	1.1x10-07	1.2x10-06
ENSG00000227591	HSD11B1-AS1	HSD11B1 antisense RNA 1	lncRNA	1.6x10+01	3.021	0.651	1.2x10-07	1.2x10-06
ENSG00000099139	PCSK5	proprotein convertase subtilisin/kexin type 5	protein coding	3.8x10+02	1.223	0.249	1.2x10-07	1.2x10-06
ENSG00000152133	GPATCH11	G-patch domain containing 11	protein coding	2.6x10+02	-1.341	0.277	1.2x10-07	1.2x10-06
ENSG00000167100	SAMD14	sterile alpha motif domain containing 14	protein coding	1.8x10+01	1.933	0.398	1.2x10-07	1.2x10-06
ENSG00000111752	PHC1	polyhomeotic homolog 1	protein coding	5.4x10+02	1.556	0.333	1.2x10-07	1.2x10-06
ENSG00000160161	CILP2	cartilage intermediate layer protein 2	protein coding	1.5x10+01	2.531	0.526	1.2x10-07	1.2x10-06
ENSG00000169231	THBS3	thrombospondin 3	protein coding	4.7x10+02	1.225	0.251	1.2x10-07	1.2x10-06
ENSG00000184292	TACSTD2	tumor associated calcium signal transducer 2	protein coding	7.0x10+04	1.011	0.201	1.2x10-07	1.2x10-06
ENSG00000214491	SEC14L6	SEC14 like lipid binding 6	protein coding	2.3x10+01	-8.929	3.081	1.2x10-07	1.3x10-06
ENSG00000068366	ACSL4	acyl-CoA synthetase long chain family member 4	protein coding	2.0x10+03	-1.577	0.343	1.2x10-07	1.3x10-06
ENSG00000172331	BPGM	bisphosphoglycerate mutase	protein coding	2.4x10+03	-1.455	0.309	1.2x10-07	1.3x10-06
ENSG00000111405	ENDOU	endonuclease, poly(U) specific	protein coding	8.6x10+02	-1.972	0.446	1.3x10-07	1.3x10-06
ENSG00000147689	FAM83A	family with sequence similarity 83 member A	protein coding	9.1x10+03	1.306	0.272	1.3x10-07	1.3x10-06
ENSG00000118922	KLF12	Kruppel like factor 12	protein coding	2.0x10+02	1.6	0.34	1.3x10-07	1.3x10-06
ENSG00000267534	S1PR2	sphingosine-1-phosphate receptor 2	protein coding	3.6x10+01	1.2	0.24	1.3x10-07	1.3x10-06
ENSG00000127328	RAB3IP	RAB3A interacting protein	protein coding	1.5x10+03	1.107	0.225	1.3x10-07	1.3x10-06
ENSG00000133706	LARS1	leucyl-tRNA synthetase 1	protein coding	3.1x10+03	-1.18	0.243	1.3x10-07	1.3x10-06
ENSG00000273340	MICE	MHC class I polypeptide-related sequence E (pseudogene)	transcribed unprocessed_pseudogene	7.0x10+01	1.781	0.381	1.3x10-07	1.3x10-06
ENSG00000110697	PITPNM1	phosphatidylinositol transfer protein membrane associated 1	protein coding	1.2x10+03	1.088	0.219	1.3x10-07	1.3x10-06
ENSG00000108219	TSPAN14	tetraspanin 14	protein coding	5.7x10+03	1.097	0.223	1.3x10-07	1.3x10-06
ENSG00000169067	ACTBL2	actin beta like 2	protein coding	2.4x10+02	-2.288	0.554	1.4x10-07	1.4x10-06
ENSG00000236047	RPL13AP12	ribosomal protein L13a pseudogene 12	processed pseudogene	8.249	3.224	0.699	1.4x10-07	1.4x10-06
ENSG00000185873	TMPRSS11B	transmembrane serine protease 11B	protein coding	8.683	3.333	0.694	1.4x10-07	1.4x10-06
ENSG00000146477	SLC22A3	solute carrier family 22 member 3	protein coding	4.9x10+02	-1.079	0.218	1.4x10-07	1.4x10-06
ENSG00000143315	PIGM	phosphatidylinositol glycan anchor biosynthesis class M	protein coding	1.4x10+02	-1.468	0.312	1.4x10-07	1.4x10-06
ENSG00000138623	SEMA7A	semaphorin 7A (John Milton Hagen blood group)	protein coding	3.0x10+03	2.024	0.471	1.4x10-07	1.4x10-06
ENSG00000214706	IFRD2	interferon related developmental regulator 2	protein coding	1.3x10+03	-1.572	0.34	1.4x10-07	1.4x10-06
ENSG00000101546	RBFA	ribosome binding factor A	protein coding	2.6x10+02	-1.038	0.21	1.4x10-07	1.4x10-06
ENSG00000144161	ZC3H8	zinc finger CCCH-type containing 8	protein coding	4.7x10+02	-1.415	0.3	1.4x10-07	1.4x10-06
ENSG00000257027	ENSG00000257027	novel transcript	lncRNA	1.8x10+01	1.799	0.369	1.4x10-07	1.4x10-06
ENSG00000137265	IRF4	interferon regulatory factor 4	protein coding	5.983	4.509	1.004	1.4x10-07	1.4x10-06
ENSG00000131115	ZNF227	zinc finger protein 227	protein coding	3.0x10+02	-1.015	0.204	1.5x10-07	1.4x10-06
ENSG00000160190	SLC37A1	solute carrier family 37 member 1	protein coding	9.6x10+01	1.032	0.207	1.5x10-07	1.4x10-06
ENSG00000154217	PITPNC1	phosphatidylinositol transfer protein cytoplasmic 1	protein coding	7.0x10+02	1.606	0.35	1.5x10-07	1.5x10-06
ENSG00000165533	TTC8	tetratricopeptide repeat domain 8	protein coding	4.2x10+02	-1.157	0.237	1.5x10-07	1.5x10-06
ENSG00000224020	MIR181A2HG	MIR181A2 host gene	lncRNA	3.8x10+01	-1.173	0.236	1.5x10-07	1.5x10-06
ENSG00000151576	QTRT2	queuine tRNA-ribosyltransferase accessory subunit 2	protein coding	6.1x10+02	-1.652	0.365	1.5x10-07	1.5x10-06
ENSG00000168488	ATXN2L	ataxin 2 like	protein coding	3.3x10+03	1.058	0.215	1.5x10-07	1.5x10-06
ENSG00000110888	CAPRIN2	caprin family member 2	protein coding	8.7x10+02	1.155	0.236	1.5x10-07	1.5x10-06
ENSG00000165506	DNAAF2	dynein axonemal assembly factor 2	protein coding	4.4x10+02	-1.361	0.287	1.5x10-07	1.5x10-06
ENSG00000198840	MT-ND3	mitochondrially encoded NADH:ubiquinone oxidoreductase core subunit 3	protein coding	6.4x10+03	-1.242	0.259	1.5x10-07	1.5x10-06
ENSG00000185101	ANO9	anoctamin 9	protein coding	1.9x10+03	1.363	0.288	1.5x10-07	1.5x10-06
ENSG00000198835	GJC2	gap junction protein gamma 2	protein coding	3.6x10+01	2.161	0.471	1.5x10-07	1.5x10-06
ENSG00000114054	PCCB	propionyl-CoA carboxylase subunit beta	protein coding	6.8x10+02	-1.143	0.235	1.5x10-07	1.5x10-06
ENSG00000109736	MFSD10	major facilitator superfamily domain containing 10	protein coding	3.6x10+03	1.069	0.217	1.5x10-07	1.5x10-06
ENSG00000105376	ICAM5	intercellular adhesion molecule 5	protein coding	6.3x10+01	2.306	0.531	1.5x10-07	1.5x10-06
ENSG00000110427	KIAA1549L	KIAA1549 like	protein coding	4.1x10+02	1.553	0.335	1.5x10-07	1.5x10-06
ENSG00000122515	ZMIZ2	zinc finger MIZ-type containing 2	protein coding	1.5x10+03	1.113	0.227	1.6x10-07	1.5x10-06
ENSG00000152315	KCNK13	potassium two pore domain channel subfamily K member 13	protein coding	1.7x10+01	3.406	0.786	1.6x10-07	1.5x10-06
ENSG00000163568	AIM2	absent in melanoma 2	protein coding	6.2x10+01	3.909	1.028	1.6x10-07	1.6x10-06
ENSG00000117228	GBP1	guanylate binding protein 1	protein coding	9.8x10+03	2.098	0.498	1.6x10-07	1.6x10-06
ENSG00000186908	ZDHHC17	zinc finger DHHC-type palmitoyltransferase 17	protein coding	5.6x10+02	-1.096	0.223	1.6x10-07	1.6x10-06
ENSG00000110063	DCPS	decapping enzyme, scavenger	protein coding	3.6x10+02	-1.088	0.222	1.7x10-07	1.6x10-06
ENSG00000166166	TRMT61A	tRNA methyltransferase 61A	protein coding	4.6x10+02	-1.836	0.42	1.7x10-07	1.6x10-06
ENSG00000235863	B3GALT4	beta-1,3-galactosyltransferase 4	protein coding	2.1x10+02	1.177	0.241	1.7x10-07	1.6x10-06
ENSG00000111912	NCOA7	nuclear receptor coactivator 7	protein coding	1.6x10+03	1.241	0.257	1.7x10-07	1.6x10-06
ENSG00000050628	PTGER3	prostaglandin E receptor 3	protein coding	1.6x10+02	-2.127	0.488	1.7x10-07	1.7x10-06
ENSG00000132535	DLG4	discs large MAGUK scaffold protein 4	protein coding	6.7x10+02	1.776	0.401	1.7x10-07	1.7x10-06
ENSG00000124787	RPP40	ribonuclease P/MRP subunit p40	protein coding	1.9x10+02	-1.653	0.366	1.7x10-07	1.7x10-06
ENSG00000197183	NOL4L	nucleolar protein 4 like	protein coding	3.7x10+02	2.429	0.628	1.7x10-07	1.7x10-06
ENSG00000266777	SH3GL1P1	SH3 domain containing GRB2 like 1, endophilin A2 pseudogene 1	transcribed processed_pseudogene	2.7x10+01	2.01	0.426	1.7x10-07	1.7x10-06
ENSG00000095739	BAMBI	BMP and activin membrane bound inhibitor	protein coding	1.1x10+03	1.645	0.362	1.7x10-07	1.7x10-06
ENSG00000137513	NARS2	asparaginyl-tRNA synthetase 2, mitochondrial	protein coding	3.9x10+02	-1.475	0.318	1.7x10-07	1.7x10-06
ENSG00000205534	SMG1P2	SMG1 pseudogene 2	transcribed unprocessed_pseudogene	2.0x10+02	1.027	0.207	1.7x10-07	1.7x10-06
ENSG00000178105	DDX10	DEAD-box helicase 10	protein coding	7.4x10+02	-1.575	0.347	1.7x10-07	1.7x10-06
ENSG00000146414	SHPRH	SNF2 histone linker PHD RING helicase	protein coding	5.8x10+02	-1.02	0.207	1.7x10-07	1.7x10-06
ENSG00000129437	KLK14	kallikrein related peptidase 14	protein coding	2.0x10+01	2.981	0.644	1.8x10-07	1.7x10-06
ENSG00000221995	ENSG00000221995			2.0x10+02	1.679	0.366	1.8x10-07	1.7x10-06
ENSG00000198890	PRMT6	protein arginine methyltransferase 6	protein coding	4.0x10+02	-2.156	0.526	1.8x10-07	1.7x10-06
ENSG00000122254	HS3ST2	heparan sulfate-glucosamine 3-sulfotransferase 2	protein coding	2.8x10+02	1.387	0.292	1.8x10-07	1.7x10-06
ENSG00000155465	SLC7A7	solute carrier family 7 member 7	protein coding	1.2x10+01	2.377	0.5	1.8x10-07	1.8x10-06
ENSG00000196344	ADH7	alcohol dehydrogenase 7 (class IV), mu or sigma polypeptide	protein coding	4.7x10+01	-2.548	0.581	1.9x10-07	1.8x10-06
ENSG00000163214	DHX57	DExH-box helicase 57	protein coding	7.3x10+02	-1.017	0.207	1.9x10-07	1.8x10-06
ENSG00000258465	ENSG00000258465	novel protein	protein coding	1.3x10+02	-4.573	1.987	1.9x10-07	1.8x10-06
ENSG00000173391	OLR1	oxidized low density lipoprotein receptor 1	protein coding	1.8x10+02	1.434	0.299	1.9x10-07	1.9x10-06
ENSG00000119698	PPP4R4	protein phosphatase 4 regulatory subunit 4	protein coding	9.5x10+02	1.241	0.26	2.0x10-07	1.9x10-06
ENSG00000136286	MYO1G	myosin IG	protein coding	9.481	3.625	0.795	2.0x10-07	1.9x10-06
ENSG00000242950	ERVW-1	endogenous retrovirus group W member 1, envelope	protein coding	3.3x10+01	-3.497	0.811	2.0x10-07	1.9x10-06
ENSG00000189060	H1-0	H1.0 linker histone	protein coding	3.5x10+04	1.111	0.228	2.0x10-07	1.9x10-06
ENSG00000137692	DCUN1D5	defective in cullin neddylation 1 domain containing 5	protein coding	1.0x10+03	-1.06	0.218	2.0x10-07	1.9x10-06
ENSG00000108679	LGALS3BP	galectin 3 binding protein	protein coding	7.4x10+03	1.213	0.249	2.0x10-07	1.9x10-06
ENSG00000272141	ENSG00000272141	novel transcript	lncRNA	1.2x10+02	1.067	0.215	2.0x10-07	1.9x10-06
ENSG00000107140	TESK1	testis associated actin remodelling kinase 1	protein coding	5.1x10+02	1.135	0.235	2.0x10-07	1.9x10-06
ENSG00000183010	PYCR1	pyrroline-5-carboxylate reductase 1	protein coding	2.7x10+02	-1.393	0.297	2.1x10-07	2.0x10-06
ENSG00000261068	ENSG00000261068			9.6x10+01	1.935	0.424	2.1x10-07	2.0x10-06
ENSG00000125445	MRPS7	mitochondrial ribosomal protein S7	protein coding	1.4x10+03	-1.06	0.22	2.2x10-07	2.1x10-06
ENSG00000270097	ENSG00000270097			7.536	2.903	0.612	2.2x10-07	2.1x10-06
ENSG00000136111	TBC1D4	TBC1 domain family member 4	protein coding	7.4x10+02	-1.149	0.24	2.2x10-07	2.1x10-06
ENSG00000242732	RTL5	retrotransposon Gag like 5	protein coding	2.8x10+01	1.462	0.303	2.2x10-07	2.1x10-06
ENSG00000007516	BAIAP3	BAI1 associated protein 3	protein coding	3.7x10+01	1.433	0.295	2.2x10-07	2.1x10-06
ENSG00000198482	ZNF808	zinc finger protein 808	protein coding	1.7x10+02	1.18	0.244	2.2x10-07	2.1x10-06
ENSG00000137168	PPIL1	peptidylprolyl isomerase like 1	protein coding	9.9x10+02	-1.763	0.407	2.3x10-07	2.1x10-06
ENSG00000148300	REXO4	REX4 homolog, 3’-5’ exonuclease	protein coding	8.5x10+02	-1.571	0.348	2.3x10-07	2.1x10-06
ENSG00000266010	GATA6-AS1	GATA6 antisense RNA 1 (head to head)	lncRNA	1.4x10+01	2.195	0.465	2.3x10-07	2.2x10-06
ENSG00000163026	WDCP	WD repeat and coiled coil containing	protein coding	3.1x10+02	-2.172	0.533	2.3x10-07	2.2x10-06
ENSG00000107518	ATRNL1	attractin like 1	protein coding	7.779	3.135	0.667	2.3x10-07	2.2x10-06
ENSG00000166278	C2	complement C2	protein coding	1.9x10+01	1.891	0.406	2.3x10-07	2.2x10-06
ENSG00000229692	SOS1-IT1	SOS1 intronic transcript 1	lncRNA	2.1x10+01	1.611	0.335	2.3x10-07	2.2x10-06
ENSG00000137309	HMGA1	high mobility group AT-hook 1	protein coding	1.4x10+04	1.17	0.245	2.3x10-07	2.2x10-06
ENSG00000146067	FAM193B	family with sequence similarity 193 member B	protein coding	1.2x10+03	1.003	0.206	2.3x10-07	2.2x10-06
ENSG00000214465	SMARCE1P6	SWI/SNF related, matrix associated, actin dependent regulator of chromatin, subfamily e, member 1 pseudogene 6	processed pseudogene	6.7	5.252	1.192	2.3x10-07	2.2x10-06
ENSG00000104131	EIF3J	eukaryotic translation initiation factor 3 subunit J	protein coding	3.1x10+03	-1.177	0.249	2.4x10-07	2.2x10-06
ENSG00000088356	PDRG1	p53 and DNA damage regulated 1	protein coding	1.2x10+03	-1.183	0.248	2.4x10-07	2.2x10-06
ENSG00000163508	EOMES	eomesodermin	protein coding	9.94	-2.581	0.544	2.4x10-07	2.2x10-06
ENSG00000260846	FRG2HP	FSHD region gene 2 family member H, pseudogene	unprocessed pseudogene	1.0x10+01	-3.299	0.714	2.4x10-07	2.2x10-06
ENSG00000130762	ARHGEF16	Rho guanine nucleotide exchange factor 16	protein coding	5.0x10+02	1.081	0.223	2.4x10-07	2.2x10-06
ENSG00000230724	LINC01001	long intergenic non-protein coding RNA 1001	lncRNA	1.2x10+02	1.222	0.254	2.4x10-07	2.2x10-06
ENSG00000117395	EBNA1BP2	EBNA1 binding protein 2	protein coding	2.9x10+03	-1.376	0.298	2.4x10-07	2.3x10-06
ENSG00000127311	HELB	DNA helicase B	protein coding	5.4x10+01	1.233	0.253	2.4x10-07	2.3x10-06
ENSG00000041802	LSG1	large 60S subunit nuclear export GTPase 1	protein coding	9.8x10+02	-1.483	0.327	2.4x10-07	2.3x10-06
ENSG00000159648	TEPP	testis, prostate and placenta expressed	protein coding	2.9x10+01	1.568	0.329	2.5x10-07	2.3x10-06
ENSG00000064547	LPAR2	lysophosphatidic acid receptor 2	protein coding	2.3x10+02	1.164	0.242	2.5x10-07	2.3x10-06
ENSG00000123080	CDKN2C	cyclin dependent kinase inhibitor 2C	protein coding	2.0x10+01	1.712	0.361	2.5x10-07	2.3x10-06
ENSG00000100097	LGALS1	galectin 1	protein coding	6.4x10+03	1.382	0.3	2.5x10-07	2.3x10-06
ENSG00000225447	RPS15AP10	ribosomal protein S15a pseudogene 10	processed pseudogene	7.232	3.444	0.759	2.5x10-07	2.3x10-06
ENSG00000130304	SLC27A1	solute carrier family 27 member 1	protein coding	2.3x10+02	1.193	0.249	2.5x10-07	2.3x10-06
ENSG00000086189	DIMT1	DIM1 rRNA methyltransferase and ribosome maturation factor	protein coding	9.7x10+02	-1.255	0.268	2.6x10-07	2.4x10-06
ENSG00000108797	CNTNAP1	contactin associated protein 1	protein coding	3.2x10+01	1.585	0.336	2.6x10-07	2.4x10-06
ENSG00000267504	ENSG00000267504	novel transcript, sense intronic to NEDD4L	lncRNA	2.5x10+01	3.425	0.818	2.6x10-07	2.4x10-06
ENSG00000169242	EFNA1	ephrin A1	protein coding	7.2x10+03	1.558	0.348	2.6x10-07	2.4x10-06
ENSG00000136937	NCBP1	nuclear cap binding protein subunit 1	protein coding	1.5x10+03	-1.156	0.244	2.6x10-07	2.4x10-06
ENSG00000076242	MLH1	mutL homolog 1	protein coding	5.8x10+02	-1.257	0.268	2.6x10-07	2.4x10-06
ENSG00000057657	PRDM1	PR/SET domain 1	protein coding	1.0x10+04	1.958	0.459	2.7x10-07	2.5x10-06
ENSG00000058600	POLR3E	RNA polymerase III subunit E	protein coding	1.1x10+03	-1.359	0.293	2.7x10-07	2.5x10-06
ENSG00000272808	GCAWKR	gastric cancer associated WDR5 and KAT2A binding lncRNA	lncRNA	1.2x10+01	3.219	0.698	2.7x10-07	2.5x10-06
ENSG00000269985	ENSG00000269985	novel transcript, antisense to FARS2	lncRNA	2.6x10+01	-2.447	0.533	2.7x10-07	2.5x10-06
ENSG00000115816	CEBPZ	CCAAT enhancer binding protein zeta	protein coding	2.9x10+03	-1.053	0.219	2.7x10-07	2.5x10-06
ENSG00000125998	FAM83C	family with sequence similarity 83 member C	protein coding	1.8x10+03	-1.139	0.24	2.7x10-07	2.5x10-06
ENSG00000041515	MYO16	myosin XVI	protein coding	5.8x10+01	1.109	0.227	2.8x10-07	2.6x10-06
ENSG00000129451	KLK10	kallikrein related peptidase 10	protein coding	7.0x10+03	1.291	0.277	2.8x10-07	2.6x10-06
ENSG00000134531	EMP1	epithelial membrane protein 1	protein coding	2.0x10+04	1.745	0.403	2.8x10-07	2.6x10-06
ENSG00000108561	C1QBP	complement C1q binding protein	protein coding	2.1x10+03	-1.408	0.308	2.8x10-07	2.6x10-06
ENSG00000107738	VSIR	V-set immunoregulatory receptor	protein coding	8.2x10+02	1.191	0.252	2.8x10-07	2.6x10-06
ENSG00000230487	PSMG3-AS1	PSMG3 antisense RNA 1 (head to head)	lncRNA	2.3x10+01	-1.54	0.323	2.8x10-07	2.6x10-06
ENSG00000182667	NTM	neurotrimin	protein coding	8.0x10+01	-1.474	0.314	2.8x10-07	2.6x10-06
ENSG00000198015	MRPL42	mitochondrial ribosomal protein L42	protein coding	1.1x10+03	-1.007	0.209	2.9x10-07	2.6x10-06
ENSG00000167550	RHEBL1	RHEB like 1	protein coding	3.2x10+01	1.984	0.444	2.9x10-07	2.6x10-06
ENSG00000215513	ENSG00000215513			6.7x10+02	1.326	0.286	2.9x10-07	2.7x10-06
ENSG00000132485	ZRANB2	zinc finger RANBP2-type containing 2	protein coding	3.8x10+03	-1.13	0.239	2.9x10-07	2.7x10-06
ENSG00000260735	ENSG00000260735	phospholipase A2 group X (PLA2G10) pseudogene	transcribed processed_pseudogene	1.0x10+01	2.76	0.602	2.9x10-07	2.7x10-06
ENSG00000263327	TAPT1-AS1	TAPT1 antisense RNA 1 (head to head)	lncRNA	2.9x10+01	-1.862	0.41	2.9x10-07	2.7x10-06
ENSG00000107954	NEURL1	neuralized E3 ubiquitin protein ligase 1	protein coding	1.8x10+01	2.737	0.599	2.9x10-07	2.7x10-06
ENSG00000154736	ADAMTS5	ADAM metallopeptidase with thrombospondin type 1 motif 5	protein coding	2.3x10+01	-1.804	0.392	3.0x10-07	2.7x10-06
ENSG00000117174	ZNHIT6	zinc finger HIT-type containing 6	protein coding	1.1x10+03	-1.867	0.445	3.0x10-07	2.7x10-06
ENSG00000151876	FBXO4	F-box protein 4	protein coding	5.7x10+01	-1.012	0.208	3.0x10-07	2.7x10-06
ENSG00000107105	ELAVL2	ELAV like RNA binding protein 2	protein coding	1.8x10+02	1.185	0.245	3.0x10-07	2.7x10-06
ENSG00000161999	JMJD8	jumonji domain containing 8	protein coding	4.3x10+02	-1.044	0.217	3.0x10-07	2.7x10-06
ENSG00000243137	PSG4	pregnancy specific beta-1-glycoprotein 4	protein coding	6.7x10+02	-1.061	0.221	3.0x10-07	2.8x10-06
ENSG00000259523	ENSG00000259523	novel transcript, antisense to TJP1	lncRNA	2.2x10+01	-1.887	0.412	3.1x10-07	2.8x10-06
ENSG00000105642	KCNN1	potassium calcium-activated channel subfamily N member 1	protein coding	9.048	3.328	0.765	3.1x10-07	2.8x10-06
ENSG00000168806	LCMT2	leucine carboxyl methyltransferase 2	protein coding	1.1x10+02	-1.676	0.375	3.1x10-07	2.8x10-06
ENSG00000237892	KLF7-IT1	KLF7 intronic transcript 1	lncRNA	2.0x10+01	2.618	0.581	3.1x10-07	2.8x10-06
ENSG00000167617	CDC42EP5	CDC42 effector protein 5	protein coding	5.9x10+02	1.905	0.441	3.2x10-07	2.8x10-06
ENSG00000008083	JARID2	jumonji and AT-rich interaction domain containing 2	protein coding	2.6x10+03	1.291	0.279	3.2x10-07	2.9x10-06
ENSG00000076685	NT5C2	5’-nucleotidase, cytosolic II	protein coding	4.8x10+03	1.268	0.273	3.2x10-07	2.9x10-06
ENSG00000255302	EID1	EP300 interacting inhibitor of differentiation 1	protein coding	1.3x10+03	-1.589	0.361	3.2x10-07	2.9x10-06
ENSG00000053524	MCF2L2	MCF.2 cell line derived transforming sequence-like 2	protein coding	4.2x10+01	2.638	0.62	3.2x10-07	2.9x10-06
ENSG00000145022	TCTA	T cell leukemia translocation altered	protein coding	6.5x10+02	-1.135	0.24	3.2x10-07	2.9x10-06
ENSG00000244694	PTCHD4	patched domain containing 4	protein coding	4.2x10+01	-1.132	0.233	3.3x10-07	2.9x10-06
ENSG00000198042	MAK16	MAK16 homolog	protein coding	5.4x10+02	-1.682	0.39	3.3x10-07	3.0x10-06
ENSG00000143942	CHAC2	ChaC glutathione specific gamma-glutamylcyclotransferase 2	protein coding	1.5x10+02	-1.971	0.477	3.3x10-07	3.0x10-06
ENSG00000138316	ADAMTS14	ADAM metallopeptidase with thrombospondin type 1 motif 14	protein coding	6.0x10+01	1.773	0.39	3.3x10-07	3.0x10-06
ENSG00000135245	HILPDA	hypoxia inducible lipid droplet associated	protein coding	2.7x10+03	3.651	1.39	3.4x10-07	3.0x10-06
ENSG00000072840	EVC	EvC ciliary complex subunit 1	protein coding	1.3x10+03	1.291	0.28	3.4x10-07	3.0x10-06
ENSG00000166592	RRAD	RRAD, Ras related glycolysis inhibitor and calcium channel regulator	protein coding	3.6x10+03	1.677	0.382	3.4x10-07	3.0x10-06
ENSG00000125046	SSUH2	ssu-2 homolog	protein coding	4.9x10+01	2.783	0.707	3.4x10-07	3.0x10-06
ENSG00000205364	MT1M	metallothionein 1M	protein coding	6.58	3.932	0.904	3.4x10-07	3.0x10-06
ENSG00000178538	CA8	carbonic anhydrase 8	protein coding	1.6x10+01	2.171	0.484	3.4x10-07	3.1x10-06
ENSG00000124802	EEF1E1	eukaryotic translation elongation factor 1 epsilon 1	protein coding	6.0x10+02	-1.551	0.351	3.4x10-07	3.1x10-06
ENSG00000053372	MRTO4	MRT4 homolog, ribosome maturation factor	protein coding	8.3x10+02	-1.912	0.465	3.4x10-07	3.1x10-06
ENSG00000133627	ACTR3B	actin related protein 3B	protein coding	7.0x10+01	-1.276	0.272	3.5x10-07	3.1x10-06
ENSG00000010072	SPRTN	SprT-like N-terminal domain	protein coding	5.9x10+02	-1.108	0.233	3.5x10-07	3.2x10-06
ENSG00000162413	KLHL21	kelch like family member 21	protein coding	8.3x10+03	1.168	0.249	3.6x10-07	3.2x10-06
ENSG00000168477	TNXB	tenascin XB	protein coding	9.2x10+01	1.508	0.33	3.6x10-07	3.2x10-06
ENSG00000128059	PPAT	phosphoribosyl pyrophosphate amidotransferase	protein coding	6.3x10+02	-1.504	0.339	3.6x10-07	3.2x10-06
ENSG00000188897	ENSG00000188897	novel lipoprotein amino terminal region containing protein	protein coding	9.1x10+01	1.988	0.462	3.6x10-07	3.2x10-06
ENSG00000135521	LTV1	LTV1 ribosome biogenesis factor	protein coding	8.6x10+02	-1.574	0.36	3.7x10-07	3.2x10-06
ENSG00000167635	ZNF146	zinc finger protein 146	protein coding	2.3x10+03	-1.113	0.237	3.7x10-07	3.3x10-06
ENSG00000069011	PITX1	paired like homeodomain 1	protein coding	2.1x10+02	2.334	0.6	3.8x10-07	3.3x10-06
ENSG00000181904	C5orf24	chromosome 5 open reading frame 24	protein coding	9.1x10+02	-1.256	0.272	3.8x10-07	3.3x10-06
ENSG00000071073	MGAT4A	alpha-1,3-mannosyl-glycoprotein 4-beta-N-acetylglucosaminyltransferase A	protein coding	2.2x10+02	1.06	0.221	3.8x10-07	3.3x10-06
ENSG00000217929	CICP18	capicua transcriptional repressor pseudogene 18	transcribed processed_pseudogene	3.1x10+01	1.183	0.245	3.8x10-07	3.3x10-06
ENSG00000101187	SLCO4A1	solute carrier organic anion transporter family member 4A1	protein coding	1.5x10+03	2.194	0.557	3.8x10-07	3.3x10-06
ENSG00000154133	ROBO4	roundabout guidance receptor 4	protein coding	1.0x10+02	1.861	0.438	3.8x10-07	3.4x10-06
ENSG00000139292	LGR5	leucine rich repeat containing G protein-coupled receptor 5	protein coding	1.9x10+01	-2.598	0.577	3.8x10-07	3.4x10-06
ENSG00000109103	UNC119	unc-119 lipid binding chaperone	protein coding	1.2x10+03	1.179	0.253	3.9x10-07	3.5x10-06
ENSG00000173409	ARV1	ARV1 homolog, fatty acid homeostasis modulator	protein coding	6.0x10+02	-1.154	0.247	3.9x10-07	3.5x10-06
ENSG00000136875	PRPF4	pre-mRNA processing factor 4	protein coding	1.3x10+03	-1.34	0.296	4.0x10-07	3.5x10-06
ENSG00000251095	ENSG00000251095	novel transcript	lncRNA	4.6x10+02	-1.245	0.27	4.0x10-07	3.5x10-06
ENSG00000054179	ENTPD2	ectonucleoside triphosphate diphosphohydrolase 2	protein coding	1.9x10+02	1.776	0.415	4.1x10-07	3.6x10-06
ENSG00000162851	TFB2M	transcription factor B2, mitochondrial	protein coding	2.8x10+02	-1.379	0.304	4.1x10-07	3.6x10-06
ENSG00000228445	UGT1A2P	UDP glucuronosyltransferase family 1 member A2, pseudogene	unprocessed pseudogene	5.807	3.774	0.822	4.1x10-07	3.6x10-06
ENSG00000179833	SERTAD2	SERTA domain containing 2	protein coding	6.0x10+03	1.572	0.359	4.1x10-07	3.6x10-06
ENSG00000143476	DTL	denticleless E3 ubiquitin protein ligase homolog	protein coding	1.4x10+02	-1.983	0.484	4.2x10-07	3.6x10-06
ENSG00000108592	FTSJ3	FtsJ RNA 2’-O-methyltransferase 3	protein coding	1.5x10+03	-1.293	0.284	4.2x10-07	3.6x10-06
ENSG00000213578	CPLX3	complexin 3	protein coding	7.7x10+01	-4.015	0.956	4.2x10-07	3.7x10-06
ENSG00000126603	GLIS2	GLIS family zinc finger 2	protein coding	3.2x10+02	1.575	0.359	4.2x10-07	3.7x10-06
ENSG00000142875	PRKACB	protein kinase cAMP-activated catalytic subunit beta	protein coding	3.7x10+02	-1.234	0.265	4.3x10-07	3.7x10-06
ENSG00000157895	C12orf43	chromosome 12 open reading frame 43	protein coding	3.8x10+02	-1.445	0.324	4.3x10-07	3.7x10-06
ENSG00000123505	AMD1	adenosylmethionine decarboxylase 1	protein coding	2.1x10+03	-1.302	0.287	4.3x10-07	3.7x10-06
ENSG00000166783	MARF1	meiosis regulator and mRNA stability factor 1	protein coding	2.7x10+03	1.16	0.25	4.3x10-07	3.8x10-06
ENSG00000164125	GASK1B	golgi associated kinase 1B	protein coding	6.0x10+01	-2.687	0.726	4.3x10-07	3.8x10-06
ENSG00000149483	TMEM138	transmembrane protein 138	protein coding	6.8x10+02	-1.106	0.237	4.4x10-07	3.8x10-06
ENSG00000267673	FDX2	ferredoxin 2	protein coding	4.0x10+02	-1.019	0.215	4.6x10-07	3.9x10-06
ENSG00000149294	NCAM1	neural cell adhesion molecule 1	protein coding	7.299	3.016	0.669	4.6x10-07	4.0x10-06
ENSG00000172551	MUCL1	mucin like 1	protein coding	1.1x10+02	-1.988	0.445	4.6x10-07	4.0x10-06
ENSG00000084774	CAD	carbamoyl-phosphate synthetase 2, aspartate transcarbamylase, and dihydroorotase	protein coding	1.5x10+03	-2.141	0.56	4.6x10-07	4.0x10-06
ENSG00000163053	SLC16A14	solute carrier family 16 member 14	protein coding	5.8x10+01	1.308	0.279	4.7x10-07	4.1x10-06
ENSG00000135372	NAT10	N-acetyltransferase 10	protein coding	1.6x10+03	-1.562	0.361	4.7x10-07	4.1x10-06
ENSG00000141738	GRB7	growth factor receptor bound protein 7	protein coding	5.2x10+03	1.599	0.372	4.7x10-07	4.1x10-06
ENSG00000235847	LDHAP7	lactate dehydrogenase A pseudogene 7	processed pseudogene	3.5x10+01	1.926	0.437	4.8x10-07	4.1x10-06
ENSG00000234797	RPS3AP6	RPS3A pseudogene 6	processed pseudogene	3.0x10+02	1.049	0.219	4.8x10-07	4.1x10-06
ENSG00000198938	MT-CO3	mitochondrially encoded cytochrome c oxidase III	protein coding	6.2x10+04	-1.052	0.224	4.9x10-07	4.2x10-06
ENSG00000161542	PRPSAP1	phosphoribosyl pyrophosphate synthetase associated protein 1	protein coding	1.0x10+03	1.153	0.249	4.9x10-07	4.2x10-06
ENSG00000197713	RPE	ribulose-5-phosphate-3-epimerase	protein coding	1.5x10+03	-1.005	0.213	4.9x10-07	4.2x10-06
ENSG00000133401	PDZD2	PDZ domain containing 2	protein coding	3.0x10+03	1.058	0.227	4.9x10-07	4.2x10-06
ENSG00000249641	HOXC13-AS	HOXC13 antisense RNA	lncRNA	4.9x10+01	-1.143	0.24	4.9x10-07	4.2x10-06
ENSG00000183665	TRMT12	tRNA methyltransferase 12 homolog	protein coding	2.6x10+02	-1.479	0.333	4.9x10-07	4.2x10-06
ENSG00000100591	AHSA1	activator of HSP90 ATPase activity 1	protein coding	3.8x10+03	-1.186	0.259	5.0x10-07	4.2x10-06
ENSG00000167721	TSR1	TSR1 ribosome maturation factor	protein coding	2.7x10+03	-1.473	0.335	5.0x10-07	4.3x10-06
ENSG00000123600	METTL8	methyltransferase 8, methylcytidine	protein coding	6.6x10+02	-1.674	0.395	5.0x10-07	4.3x10-06
ENSG00000119326	CTNNAL1	catenin alpha like 1	protein coding	4.4x10+02	-1.893	0.467	5.0x10-07	4.3x10-06
ENSG00000160049	DFFA	DNA fragmentation factor subunit alpha	protein coding	1.7x10+03	-1.073	0.231	5.1x10-07	4.3x10-06
ENSG00000011347	SYT7	synaptotagmin 7	protein coding	9.4x10+02	1.932	0.482	5.1x10-07	4.3x10-06
ENSG00000258429	PDF	peptide deformylase, mitochondrial	protein coding	1.0x10+02	-2.362	0.594	5.1x10-07	4.3x10-06
ENSG00000163406	SLC15A2	solute carrier family 15 member 2	protein coding	7.5x10+01	-1.306	0.285	5.1x10-07	4.3x10-06
ENSG00000115541	HSPE1	heat shock protein family E (Hsp10) member 1	protein coding	3.0x10+03	-1.228	0.268	5.1x10-07	4.4x10-06
ENSG00000269959	SPACA6-AS1	SPACA6 antisense RNA 1	lncRNA	2.6x10+01	1.957	0.433	5.2x10-07	4.4x10-06
ENSG00000189046	ALKBH2	alkB homolog 2, alpha-ketoglutarate dependent dioxygenase	protein coding	2.9x10+02	-1.44	0.326	5.3x10-07	4.5x10-06
ENSG00000124217	MOCS3	molybdenum cofactor synthesis 3	protein coding	2.5x10+02	-1.274	0.281	5.3x10-07	4.5x10-06
ENSG00000119705	SLIRP	SRA stem-loop interacting RNA binding protein	protein coding	6.1x10+02	-1.081	0.233	5.3x10-07	4.5x10-06
ENSG00000253304	TMEM200B	transmembrane protein 200B	protein coding	4.1x10+01	1.669	0.371	5.3x10-07	4.5x10-06
ENSG00000259436	ENSG00000259436	novel transcript, antisense to POU2F2	lncRNA	1.4x10+01	2.73	0.615	5.4x10-07	4.6x10-06
ENSG00000101977	MCF2	MCF.2 cell line derived transforming sequence	protein coding	8.793	2.531	0.559	5.4x10-07	4.6x10-06
ENSG00000197852	INKA2	inka box actin regulator 2	protein coding	1.8x10+02	-1.269	0.28	5.5x10-07	4.7x10-06
ENSG00000165732	DDX21	DExD-box helicase 21	protein coding	1.0x10+04	-1.208	0.266	5.5x10-07	4.7x10-06
ENSG00000170425	ADORA2B	adenosine A2b receptor	protein coding	2.6x10+02	-1.408	0.316	5.5x10-07	4.7x10-06
ENSG00000120800	UTP20	UTP20 small subunit processome component	protein coding	8.4x10+02	-1.817	0.447	5.6x10-07	4.7x10-06
ENSG00000187922	LCN10	lipocalin 10	protein coding	1.0x10+01	6.554	1.59	5.6x10-07	4.8x10-06
ENSG00000163870	TPRA1	transmembrane protein adipocyte associated 1	protein coding	2.0x10+03	1.03	0.22	5.7x10-07	4.8x10-06
ENSG00000128284	APOL3	apolipoprotein L3	protein coding	2.1x10+02	3.024	0.872	5.7x10-07	4.8x10-06
ENSG00000135373	EHF	ETS homologous factor	protein coding	1.0x10+04	1.378	0.311	5.7x10-07	4.8x10-06
ENSG00000105974	CAV1	caveolin 1	protein coding	1.7x10+04	-1.199	0.267	5.7x10-07	4.8x10-06
ENSG00000157625	TAB3	TGF-beta activated kinase 1 (MAP3K7) binding protein 3	protein coding	2.6x10+03	1.224	0.269	5.8x10-07	4.9x10-06
ENSG00000179988	PSTK	phosphoseryl-tRNA kinase	protein coding	1.0x10+02	-1.168	0.253	5.8x10-07	4.9x10-06
ENSG00000156170	NDUFAF6	NADH:ubiquinone oxidoreductase complex assembly factor 6	protein coding	1.3x10+02	-1.143	0.247	5.8x10-07	4.9x10-06
ENSG00000224081	SLC44A3-AS1	SLC44A3 antisense RNA 1	transcribed processed_pseudogene	3.0x10+01	1.466	0.316	5.9x10-07	5.0x10-06
ENSG00000257743	MGAM2	maltase-glucoamylase 2 (putative)	protein coding	2.0x10+01	1.562	0.341	6.0x10-07	5.0x10-06
ENSG00000153902	LGI4	leucine rich repeat LGI family member 4	protein coding	9.074	2.703	0.604	6.0x10-07	5.1x10-06
ENSG00000148842	CNNM2	cyclin and CBS domain divalent metal cation transport mediator 2	protein coding	3.2x10+02	1.441	0.326	6.1x10-07	5.1x10-06
ENSG00000134375	TIMM17A	translocase of inner mitochondrial membrane 17A	protein coding	2.4x10+03	-1.094	0.237	6.1x10-07	5.1x10-06
ENSG00000070759	TESK2	testis associated actin remodelling kinase 2	protein coding	3.1x10+02	1.7	0.405	6.2x10-07	5.2x10-06
ENSG00000121380	BCL2L14	BCL2 like 14	protein coding	2.2x10+01	4.708	1.517	6.2x10-07	5.2x10-06
ENSG00000170074	FAM153A	family with sequence similarity 153 member A	protein coding	1.2x10+01	3.878	0.915	6.2x10-07	5.2x10-06
ENSG00000060491	OGFR	opioid growth factor receptor	protein coding	2.7x10+03	1.167	0.253	6.2x10-07	5.2x10-06
ENSG00000110104	CCDC86	coiled-coil domain containing 86	protein coding	1.2x10+03	-1.548	0.362	6.3x10-07	5.2x10-06
ENSG00000173141	MRPL57	mitochondrial ribosomal protein L57	protein coding	6.6x10+02	-1.028	0.22	6.3x10-07	5.3x10-06
ENSG00000160193	WDR4	WD repeat domain 4	protein coding	2.6x10+02	-1.934	0.485	6.3x10-07	5.3x10-06
ENSG00000158457	TSPAN33	tetraspanin 33	protein coding	8.6x10+01	1.611	0.365	6.4x10-07	5.3x10-06
ENSG00000018510	AGPS	alkylglycerone phosphate synthase	protein coding	1.5x10+03	-1.37	0.312	6.4x10-07	5.3x10-06
ENSG00000146399	TAAR1	trace amine associated receptor 1	protein coding	4.139	7.144	2.685	6.5x10-07	5.4x10-06
ENSG00000232133	IMPDH1P10	inosine monophosphate dehydrogenase 1 pseudogene 10	processed pseudogene	3.5x10+02	-1.28	0.279	6.6x10-07	5.5x10-06
ENSG00000117054	ACADM	acyl-CoA dehydrogenase medium chain	protein coding	6.5x10+02	-1.135	0.248	6.6x10-07	5.5x10-06
ENSG00000213085	CFAP45	cilia and flagella associated protein 45	protein coding	4.9x10+01	1.251	0.269	6.7x10-07	5.6x10-06
ENSG00000100578	KIAA0586	KIAA0586	protein coding	2.5x10+02	-1.243	0.275	6.7x10-07	5.6x10-06
ENSG00000142046	TMEM91	transmembrane protein 91	protein coding	1.8x10+02	1.762	0.422	6.7x10-07	5.6x10-06
ENSG00000148296	SURF6	surfeit 6	protein coding	1.0x10+03	-1.616	0.38	6.7x10-07	5.6x10-06
ENSG00000109771	LRP2BP	LRP2 binding protein	protein coding	2.1x10+01	1.828	0.404	6.8x10-07	5.6x10-06
ENSG00000112561	TFEB	transcription factor EB	protein coding	2.3x10+02	1.259	0.277	6.8x10-07	5.6x10-06
ENSG00000136718	IMP4	IMP U3 small nucleolar ribonucleoprotein 4	protein coding	1.0x10+03	-1.321	0.297	6.8x10-07	5.6x10-06
ENSG00000250771	ENSG00000250771	toll-like receptor 2 pseudogene	transcribed unprocessed_pseudogene	4.6x10+01	4.17	1.34	6.9x10-07	5.7x10-06
ENSG00000072682	P4HA2	prolyl 4-hydroxylase subunit alpha 2	protein coding	2.0x10+03	1.049	0.227	7.0x10-07	5.8x10-06
ENSG00000198948	MFAP3L	microfibril associated protein 3 like	protein coding	5.6x10+02	-1.198	0.261	7.1x10-07	5.9x10-06
ENSG00000062370	ZNF112	zinc finger protein 112	protein coding	1.9x10+02	-1.063	0.23	7.2x10-07	5.9x10-06
ENSG00000132275	RRP8	ribosomal RNA processing 8	protein coding	4.9x10+02	-1.068	0.233	7.2x10-07	5.9x10-06
ENSG00000167088	SNRPD1	small nuclear ribonucleoprotein D1 polypeptide	protein coding	1.3x10+03	-1.4	0.322	7.2x10-07	5.9x10-06
ENSG00000231382	NBPF21P	NBPF member 21, pseudogene	unprocessed pseudogene	3.15	6.556	2.575	7.3x10-07	6.0x10-06
ENSG00000088756	ARHGAP28	Rho GTPase activating protein 28	protein coding	5.1x10+01	-1.386	0.305	7.4x10-07	6.1x10-06
ENSG00000123609	NMI	N-myc and STAT interactor	protein coding	8.0x10+02	1.703	0.412	7.4x10-07	6.1x10-06
ENSG00000164796	CSMD3	CUB and Sushi multiple domains 3	protein coding	1.1x10+02	-1.252	0.275	7.4x10-07	6.1x10-06
ENSG00000185619	PCGF3	polycomb group ring finger 3	protein coding	2.3x10+03	1.015	0.219	7.4x10-07	6.1x10-06
ENSG00000213626	LBH	LBH regulator of WNT signaling pathway	protein coding	1.9x10+03	2.585	0.817	7.4x10-07	6.1x10-06
ENSG00000100714	MTHFD1	methylenetetrahydrofolate dehydrogenase, cyclohydrolase and formyltetrahydrofolate synthetase 1	protein coding	1.3x10+03	-1.267	0.284	7.5x10-07	6.1x10-06
ENSG00000240563	L1TD1	LINE1 type transposase domain containing 1	protein coding	1.6x10+02	-1.158	0.254	7.5x10-07	6.2x10-06
ENSG00000124782	RREB1	ras responsive element binding protein 1	protein coding	2.1x10+03	1.279	0.286	7.6x10-07	6.2x10-06
ENSG00000136802	LRRC8A	leucine rich repeat containing 8 VRAC subunit A	protein coding	1.5x10+04	1.158	0.256	7.7x10-07	6.3x10-06
ENSG00000159131	GART	phosphoribosylglycinamide formyltransferase, phosphoribosylglycinamide synthetase, phosphoribosylaminoimidazole synthetase	protein coding	2.6x10+03	-1.095	0.241	7.8x10-07	6.3x10-06
ENSG00000162139	NEU3	neuraminidase 3	protein coding	1.9x10+02	-1.552	0.362	7.8x10-07	6.3x10-06
ENSG00000163788	SNRK	SNF related kinase	protein coding	2.9x10+03	1.178	0.261	7.8x10-07	6.4x10-06
ENSG00000147592	LACTB2	lactamase beta 2	protein coding	3.2x10+02	-1.077	0.235	8.0x10-07	6.5x10-06
ENSG00000111728	ST8SIA1	ST8 alpha-N-acetyl-neuraminide alpha-2,8-sialyltransferase 1	protein coding	1.8x10+01	1.698	0.373	8.1x10-07	6.6x10-06
ENSG00000255571	MIR9-3HG	MIR9-3 host gene	lncRNA	4.539	5.408	1.417	8.1x10-07	6.6x10-06
ENSG00000226887	ERVMER34-1	endogenous retrovirus group MER34 member 1, envelope	protein coding	8.9x10+01	-2.119	0.552	8.1x10-07	6.6x10-06
ENSG00000168621	GDNF	glial cell derived neurotrophic factor	protein coding	5.3x10+01	1.536	0.341	8.2x10-07	6.6x10-06
ENSG00000103356	EARS2	glutamyl-tRNA synthetase 2, mitochondrial	protein coding	6.2x10+02	-1.547	0.368	8.2x10-07	6.6x10-06
ENSG00000175768	TOMM5	translocase of outer mitochondrial membrane 5	protein coding	1.7x10+03	-1.042	0.228	8.2x10-07	6.7x10-06
ENSG00000166523	CLEC4E	C-type lectin domain family 4 member E	protein coding	4.594	4.582	1.123	8.3x10-07	6.7x10-06
ENSG00000112208	BAG2	BAG cochaperone 2	protein coding	8.2x10+01	-1.367	0.309	8.3x10-07	6.7x10-06
ENSG00000214796	TUBA5P	tubulin alpha 5, pseudogene	transcribed unprocessed_pseudogene	2.8x10+01	-1.844	0.412	8.4x10-07	6.8x10-06
ENSG00000061794	MRPS35	mitochondrial ribosomal protein S35	protein coding	1.4x10+03	-1.02	0.222	8.4x10-07	6.8x10-06
ENSG00000069493	CLEC2D	C-type lectin domain family 2 member D	protein coding	4.6x10+01	2.546	0.685	8.5x10-07	6.9x10-06
ENSG00000118402	ELOVL4	ELOVL fatty acid elongase 4	protein coding	3.2x10+03	-1.214	0.271	8.6x10-07	7.0x10-06
ENSG00000155980	KIF5A	kinesin family member 5A	protein coding	4.8x10+01	-1.215	0.262	8.7x10-07	7.0x10-06
ENSG00000196172	ZNF681	zinc finger protein 681	protein coding	8.5x10+01	-1.27	0.28	8.8x10-07	7.1x10-06
ENSG00000226312	CFLAR-AS1	CFLAR antisense RNA 1	lncRNA	7.3x10+01	-1.411	0.319	8.9x10-07	7.1x10-06
ENSG00000150048	CLEC1A	C-type lectin domain family 1 member A	protein coding	5.112	4.055	0.989	8.9x10-07	7.2x10-06
ENSG00000156427	FGF18	fibroblast growth factor 18	protein coding	2.6x10+01	2.53	0.591	9.0x10-07	7.2x10-06
ENSG00000186442	KRT3	keratin 3	protein coding	2.5x10+01	-1.267	0.274	9.1x10-07	7.3x10-06
ENSG00000273084	ENSG00000273084	novel transcript	lncRNA	3.2x10+01	-1.634	0.372	9.2x10-07	7.3x10-06
ENSG00000107816	LZTS2	leucine zipper tumor suppressor 2	protein coding	1.9x10+03	1.147	0.255	9.3x10-07	7.4x10-06
ENSG00000179335	CLK3	CDC like kinase 3	protein coding	2.8x10+03	1.086	0.24	9.4x10-07	7.5x10-06
ENSG00000140274	DUOXA2	dual oxidase maturation factor 2	protein coding	6.145	3.981	0.972	9.5x10-07	7.6x10-06
ENSG00000105849	POLR1F	RNA polymerase I subunit F	protein coding	9.8x10+02	-1.317	0.302	9.6x10-07	7.6x10-06
ENSG00000147324	MFHAS1	multifunctional ROCO family signaling regulator 1	protein coding	1.0x10+03	1.252	0.282	9.6x10-07	7.7x10-06
ENSG00000180626	ZNF594	zinc finger protein 594	protein coding	6.3x10+01	-1.9	0.471	9.8x10-07	7.8x10-06
ENSG00000039523	RIPOR1	RHO family interacting cell polarization regulator 1	protein coding	2.9x10+03	1.127	0.251	9.8x10-07	7.8x10-06
ENSG00000100968	NFATC4	nuclear factor of activated T cells 4	protein coding	4.6x10+02	1.312	0.3	9.8x10-07	7.8x10-06
ENSG00000248429	GASK1B-AS1	GASK1B antisense RNA 1	lncRNA	8.4x10+01	-2.563	0.766	9.9x10-07	7.8x10-06
ENSG00000184886	ENSG00000184886			2.4x10+02	-2.015	0.528	9.9x10-07	7.9x10-06
ENSG00000213443	NPM1P7	nucleophosmin 1 pseudogene 7	processed pseudogene	1.6x10+01	1.851	0.417	1.0x10-06	7.9x10-06
ENSG00000080644	CHRNA3	cholinergic receptor nicotinic alpha 3 subunit	protein coding	3.4x10+01	1.752	0.399	1.0x10-06	7.9x10-06
ENSG00000143375	CGN	cingulin	protein coding	1.4x10+03	1.636	0.397	1.0x10-06	7.9x10-06
ENSG00000005436	GCFC2	GC-rich sequence DNA-binding factor 2	protein coding	2.5x10+02	-1.582	0.38	1.0x10-06	8.0x10-06
ENSG00000130810	PPAN	peter pan homolog	protein coding	7.9x10+02	-1.277	0.29	1.0x10-06	8.0x10-06
ENSG00000070444	MNT	MAX network transcriptional repressor	protein coding	9.2x10+02	1.987	0.525	1.0x10-06	8.1x10-06
ENSG00000100196	KDELR3	KDEL endoplasmic reticulum protein retention receptor 3	protein coding	1.0x10+02	1.133	0.249	1.0x10-06	8.1x10-06
ENSG00000126249	PDCD2L	programmed cell death 2 like	protein coding	2.0x10+02	-1.394	0.323	1.0x10-06	8.1x10-06
ENSG00000186767	SPIN4	spindlin family member 4	protein coding	2.7x10+03	2.386	0.713	1.0x10-06	8.1x10-06
ENSG00000165288	BRWD3	bromodomain and WD repeat domain containing 3	protein coding	1.1x10+03	1.179	0.264	1.0x10-06	8.3x10-06
ENSG00000142686	C1orf216	chromosome 1 open reading frame 216	protein coding	2.6x10+02	-1.767	0.433	1.0x10-06	8.3x10-06
ENSG00000171861	MRM3	mitochondrial rRNA methyltransferase 3	protein coding	3.3x10+02	-1.341	0.31	1.0x10-06	8.3x10-06
ENSG00000004468	CD38	CD38 molecule	protein coding	1.1x10+01	3.311	0.821	1.1x10-06	8.3x10-06
ENSG00000243509	TNFRSF6B	TNF receptor superfamily member 6b	protein coding	1.8x10+02	4.429	1.086	1.1x10-06	8.3x10-06
ENSG00000130935	NOL11	nucleolar protein 11	protein coding	1.9x10+03	-1.239	0.283	1.1x10-06	8.4x10-06
ENSG00000132109	TRIM21	tripartite motif containing 21	protein coding	1.7x10+03	1.435	0.336	1.1x10-06	8.4x10-06
ENSG00000003096	KLHL13	kelch like family member 13	protein coding	1.0x10+02	-2.035	0.53	1.1x10-06	8.4x10-06
ENSG00000123892	RAB38	RAB38, member RAS oncogene family	protein coding	3.8x10+03	1.054	0.233	1.1x10-06	8.4x10-06
ENSG00000140905	GCSH	glycine cleavage system protein H	protein coding	3.1x10+02	-1.071	0.237	1.1x10-06	8.4x10-06
ENSG00000163738	MTHFD2L	methylenetetrahydrofolate dehydrogenase (NADP+ dependent) 2 like	protein coding	3.1x10+02	-1.154	0.259	1.1x10-06	8.4x10-06
ENSG00000112365	ZBTB24	zinc finger and BTB domain containing 24	protein coding	2.2x10+02	-1.402	0.327	1.1x10-06	8.4x10-06
ENSG00000158483	FAM86C1P	family with sequence similarity 86 member C1, pseudogene	transcribed unprocessed_pseudogene	8.2x10+01	-1.984	0.51	1.1x10-06	8.4x10-06
ENSG00000151465	CDC123	cell division cycle 123	protein coding	1.6x10+03	-1.385	0.325	1.1x10-06	8.5x10-06
ENSG00000139343	SNRPF	small nuclear ribonucleoprotein polypeptide F	protein coding	7.4x10+02	-1.026	0.226	1.1x10-06	8.5x10-06
ENSG00000197358	BNIP3P1	BCL2 interacting protein 3 pseudogene 1	transcribed processed_pseudogene	2.1x10+01	1.768	0.399	1.1x10-06	8.5x10-06
ENSG00000270101	ENSG00000270101			1.2x10+02	-1.02	0.221	1.1x10-06	8.6x10-06
ENSG00000166670	MMP10	matrix metallopeptidase 10	protein coding	2.5x10+03	3.161	1.096	1.1x10-06	8.6x10-06
ENSG00000214193	SH3D21	SH3 domain containing 21	protein coding	2.7x10+03	1.701	0.423	1.1x10-06	8.6x10-06
ENSG00000011638	LDAF1	lipid droplet assembly factor 1	protein coding	2.2x10+03	1.681	0.415	1.1x10-06	8.7x10-06
ENSG00000087074	PPP1R15A	protein phosphatase 1 regulatory subunit 15A	protein coding	2.7x10+04	1.411	0.33	1.1x10-06	8.8x10-06
ENSG00000138347	MYPN	myopalladin	protein coding	2.9x10+02	-1.676	0.409	1.1x10-06	8.8x10-06
ENSG00000189149	CRYM-AS1	CRYM antisense RNA 1	transcribed unitary_pseudogene	3.0x10+01	2.304	0.547	1.2x10-06	9.0x10-06
ENSG00000171490	RSL1D1	ribosomal L1 domain containing 1	protein coding	4.0x10+03	-1.144	0.259	1.2x10-06	9.1x10-06
ENSG00000196850	PPTC7	protein phosphatase targeting COQ7	protein coding	2.6x10+03	1.017	0.225	1.2x10-06	9.2x10-06
ENSG00000162998	FRZB	frizzled related protein	protein coding	4.9x10+01	2.628	0.713	1.2x10-06	9.2x10-06
ENSG00000182175	RGMA	repulsive guidance molecule BMP co-receptor a	protein coding	2.7x10+02	2.226	0.631	1.2x10-06	9.2x10-06
ENSG00000258667	HIF1A-AS3	HIF1A antisense RNA 3	lncRNA	6.374	3.463	0.827	1.2x10-06	9.4x10-06
ENSG00000269343	ZNF587B	zinc finger protein 587B	protein coding	2.7x10+02	-1.303	0.301	1.2x10-06	9.5x10-06
ENSG00000149212	SESN3	sestrin 3	protein coding	1.2x10+03	-1.12	0.249	1.2x10-06	9.6x10-06
ENSG00000136305	CIDEB	cell death inducing DFFA like effector b	protein coding	2.8x10+01	1.547	0.35	1.2x10-06	9.6x10-06
ENSG00000008056	SYN1	synapsin I	protein coding	3.6x10+01	1.324	0.293	1.3x10-06	9.7x10-06
ENSG00000130234	ACE2	angiotensin converting enzyme 2	protein coding	1.5x10+02	2.142	0.563	1.3x10-06	9.8x10-06
ENSG00000149311	ATM	ATM serine/threonine kinase	protein coding	4.3x10+02	-1.042	0.231	1.3x10-06	9.9x10-06
ENSG00000171388	APLN	apelin	protein coding	1.2x10+01	2.531	0.592	1.3x10-06	9.9x10-06
ENSG00000156030	MIDEAS	mitotic deacetylase associated SANT domain protein	protein coding	1.4x10+03	1.702	0.425	1.3x10-06	9.9x10-06
ENSG00000179913	B3GNT3	UDP-GlcNAc:betaGal beta-1,3-N-acetylglucosaminyltransferase 3	protein coding	6.4x10+02	1.101	0.247	1.3x10-06	9.9x10-06
ENSG00000177119	ANO6	anoctamin 6	protein coding	5.3x10+03	1.079	0.241	1.3x10-06	9.9x10-06
ENSG00000080608	PUM3	pumilio RNA binding family member 3	protein coding	1.4x10+03	-1.437	0.344	1.3x10-06	9.9x10-06
ENSG00000138449	SLC40A1	solute carrier family 40 member 1	protein coding	1.0x10+02	-1.374	0.311	1.3x10-06	1.0x10-05
ENSG00000170448	NFXL1	nuclear transcription factor, X-box binding like 1	protein coding	4.7x10+02	-1.015	0.225	1.3x10-06	1.0x10-05
ENSG00000090924	PLEKHG2	pleckstrin homology and RhoGEF domain containing G2	protein coding	7.6x10+02	1.681	0.42	1.3x10-06	1.0x10-05
ENSG00000133316	WDR74	WD repeat domain 74	protein coding	7.4x10+02	-1.612	0.398	1.3x10-06	1.0x10-05
ENSG00000254708	MMADHCP2	MMADHC pseudogene 2	processed pseudogene	7.705	3.181	0.774	1.3x10-06	1.0x10-05
ENSG00000105281	SLC1A5	solute carrier family 1 member 5	protein coding	2.2x10+03	-1.119	0.252	1.3x10-06	1.0x10-05
ENSG00000198720	ANKRD13B	ankyrin repeat domain 13B	protein coding	1.4x10+02	-1.024	0.225	1.3x10-06	1.0x10-05
ENSG00000156697	UTP14A	UTP14A small subunit processome component	protein coding	9.6x10+02	-1.469	0.353	1.3x10-06	1.0x10-05
ENSG00000188818	ZDHHC11	zinc finger DHHC-type containing 11	protein coding	5.4x10+01	1.362	0.308	1.3x10-06	1.0x10-05
ENSG00000141076	UTP4	UTP4 small subunit processome component	protein coding	1.1x10+03	-1.295	0.302	1.3x10-06	1.0x10-05
ENSG00000165023	DIRAS2	DIRAS family GTPase 2	protein coding	1.6x10+01	3.083	0.809	1.3x10-06	1.0x10-05
ENSG00000234771	SLC25A25-AS1	SLC25A25 antisense RNA 1	lncRNA	3.9x10+01	1.375	0.309	1.3x10-06	1.0x10-05
ENSG00000269926	ENSG00000269926			7.403	3.575	0.889	1.4x10-06	1.0x10-05
ENSG00000143258	USP21	ubiquitin specific peptidase 21	protein coding	3.7x10+02	1.063	0.237	1.4x10-06	1.0x10-05
ENSG00000185633	NDUFA4L2	NDUFA4 mitochondrial complex associated like 2	protein coding	2.9x10+03	1.743	0.443	1.4x10-06	1.0x10-05
ENSG00000085563	ABCB1	ATP binding cassette subfamily B member 1	protein coding	2.0x10+01	-2.5	0.651	1.4x10-06	1.0x10-05
ENSG00000188508	KRTDAP	keratinocyte differentiation associated protein	protein coding	1.2x10+04	-1.707	0.422	1.4x10-06	1.0x10-05
ENSG00000173145	NOC3L	NOC3 like DNA replication regulator	protein coding	1.1x10+03	-1.493	0.361	1.4x10-06	1.0x10-05
ENSG00000227467	LINC01537	long intergenic non-protein coding RNA 1537	lncRNA	2.6x10+01	2.284	0.56	1.4x10-06	1.0x10-05
ENSG00000152402	GUCY1A2	guanylate cyclase 1 soluble subunit alpha 2	protein coding	5.868	3.081	0.702	1.4x10-06	1.0x10-05
ENSG00000138678	GPAT3	glycerol-3-phosphate acyltransferase 3	protein coding	4.6x10+02	1.845	0.466	1.4x10-06	1.1x10-05
ENSG00000125148	MT2A	metallothionein 2A	protein coding	5.0x10+03	1.412	0.331	1.4x10-06	1.1x10-05
ENSG00000196152	ZNF79	zinc finger protein 79	protein coding	3.5x10+02	-1.332	0.311	1.4x10-06	1.1x10-05
ENSG00000214548	MEG3	maternally expressed 3	lncRNA	4.7x10+02	1.278	0.294	1.4x10-06	1.1x10-05
ENSG00000261373	VPS9D1-AS1	VPS9D1 antisense RNA 1	lncRNA	8.0x10+01	-1.622	0.394	1.4x10-06	1.1x10-05
ENSG00000120942	UBIAD1	UbiA prenyltransferase domain containing 1	protein coding	3.2x10+02	-1.048	0.234	1.4x10-06	1.1x10-05
ENSG00000143630	HCN3	hyperpolarization activated cyclic nucleotide gated potassium channel 3	protein coding	3.0x10+02	1.409	0.332	1.5x10-06	1.1x10-05
ENSG00000134871	COL4A2	collagen type IV alpha 2 chain	protein coding	8.3x10+02	-1.204	0.274	1.5x10-06	1.1x10-05
ENSG00000240225	ZNF542P	zinc finger protein 542, pseudogene	transcribed unprocessed_pseudogene	4.8x10+02	-1.156	0.263	1.5x10-06	1.1x10-05
ENSG00000181722	ZBTB20	zinc finger and BTB domain containing 20	protein coding	1.5x10+01	2.425	0.573	1.5x10-06	1.1x10-05
ENSG00000204519	ZNF551	zinc finger protein 551	protein coding	2.9x10+02	-1.558	0.375	1.5x10-06	1.1x10-05
ENSG00000261578	ENSG00000261578	novel transcript, overlapping to TSKU	lncRNA	2.0x10+01	1.997	0.463	1.5x10-06	1.1x10-05
ENSG00000173905	GOLIM4	golgi integral membrane protein 4	protein coding	3.4x10+02	-1.11	0.249	1.5x10-06	1.1x10-05
ENSG00000149929	HIRIP3	HIRA interacting protein 3	protein coding	2.6x10+02	-1.132	0.257	1.5x10-06	1.1x10-05
ENSG00000176998	HCG4	HLA complex group 4	unprocessed pseudogene	2.3x10+02	1.176	0.267	1.5x10-06	1.1x10-05
ENSG00000149716	LTO1	LTO1 maturation factor of ABCE1	protein coding	6.5x10+02	-1.071	0.241	1.5x10-06	1.2x10-05
ENSG00000206082	ENSG00000206082			1.2x10+02	1.271	0.29	1.5x10-06	1.2x10-05
ENSG00000272403	ENSG00000272403			4.3x10+01	1.681	0.398	1.5x10-06	1.2x10-05
ENSG00000183578	TNFAIP8L3	TNF alpha induced protein 8 like 3	protein coding	3.4x10+02	-1.282	0.298	1.5x10-06	1.2x10-05
ENSG00000113196	HAND1	heart and neural crest derivatives expressed 1	protein coding	9.295	2.902	0.694	1.6x10-06	1.2x10-05
ENSG00000121060	TRIM25	tripartite motif containing 25	protein coding	4.7x10+03	1.471	0.359	1.6x10-06	1.2x10-05
ENSG00000145623	OSMR	oncostatin M receptor	protein coding	6.7x10+03	1.082	0.245	1.6x10-06	1.2x10-05
ENSG00000205560	CPT1B	carnitine palmitoyltransferase 1B	protein coding	3.2x10+02	1.183	0.269	1.6x10-06	1.2x10-05
ENSG00000135406	PRPH	peripherin	protein coding	7.359	3.072	0.735	1.6x10-06	1.2x10-05
ENSG00000137842	TMEM62	transmembrane protein 62	protein coding	7.4x10+02	1.151	0.263	1.6x10-06	1.2x10-05
ENSG00000221990	EXOC3-AS1	EXOC3 antisense RNA 1	lncRNA	4.9x10+01	-1.567	0.37	1.6x10-06	1.2x10-05
ENSG00000186666	BCDIN3D	BCDIN3 domain containing RNA methyltransferase	protein coding	1.9x10+02	-1.225	0.28	1.6x10-06	1.2x10-05
ENSG00000215244	LINC02649	long intergenic non-protein coding RNA 2649	lncRNA	7.044	4.039	1.028	1.6x10-06	1.2x10-05
ENSG00000213997	PGAM1P7	phosphoglycerate mutase 1 pseudogene 7	processed pseudogene	1.0x10+01	2.483	0.577	1.6x10-06	1.2x10-05
ENSG00000256269	HMBS	hydroxymethylbilane synthase	protein coding	4.8x10+02	-1.454	0.351	1.6x10-06	1.2x10-05
ENSG00000205702	CYP2D7	cytochrome P450 family 2 subfamily D member 7 (gene/pseudogene)	polymorphic pseudogene	2.4x10+01	1.645	0.378	1.6x10-06	1.2x10-05
ENSG00000011295	TTC19	tetratricopeptide repeat domain 19	protein coding	6.6x10+02	-1.207	0.28	1.7x10-06	1.2x10-05
ENSG00000063761	ADCK1	aarF domain containing kinase 1	protein coding	1.6x10+02	-1.665	0.417	1.7x10-06	1.2x10-05
ENSG00000103089	FA2H	fatty acid 2-hydroxylase	protein coding	5.1x10+02	2.506	0.802	1.7x10-06	1.3x10-05
ENSG00000205189	ZBTB10	zinc finger and BTB domain containing 10	protein coding	8.2x10+02	1.521	0.372	1.7x10-06	1.3x10-05
ENSG00000167363	FN3K	fructosamine 3 kinase	protein coding	1.7x10+01	1.433	0.322	1.7x10-06	1.3x10-05
ENSG00000198712	MT-CO2	mitochondrially encoded cytochrome c oxidase II	protein coding	8.1x10+04	-1.024	0.23	1.7x10-06	1.3x10-05
ENSG00000128045	RASL11B	RAS like family 11 member B	protein coding	2.4x10+01	-1.357	0.307	1.7x10-06	1.3x10-05
ENSG00000255750	ENSG00000255750	novel transcript, antisense to SSPN	lncRNA	1.5x10+01	2.551	0.607	1.7x10-06	1.3x10-05
ENSG00000088205	DDX18	DEAD-box helicase 18	protein coding	2.4x10+03	-1.154	0.267	1.7x10-06	1.3x10-05
ENSG00000244094	SPRR2F	small proline rich protein 2F	protein coding	2.7x10+01	1.613	0.373	1.7x10-06	1.3x10-05
ENSG00000178700	DHFR2	dihydrofolate reductase 2	protein coding	1.2x10+02	-2.004	0.538	1.7x10-06	1.3x10-05
ENSG00000037474	NSUN2	NOP2/Sun RNA methyltransferase 2	protein coding	2.9x10+03	-1.092	0.251	1.8x10-06	1.3x10-05
ENSG00000154174	TOMM70	translocase of outer mitochondrial membrane 70	protein coding	2.0x10+03	-1.026	0.233	1.8x10-06	1.3x10-05
ENSG00000253218	KLF3P1	Kruppel like factor 3 pseudogene 1	processed pseudogene	5.793	5.011	1.251	1.8x10-06	1.3x10-05
ENSG00000013619	MAMLD1	mastermind like domain containing 1	protein coding	1.1x10+02	1.792	0.454	1.8x10-06	1.3x10-05
ENSG00000135047	CTSL	cathepsin L	protein coding	3.7x10+03	1.001	0.226	1.8x10-06	1.3x10-05
ENSG00000225217	HSPA7	heat shock protein family A (Hsp70) member 7 (pseudogene)	unprocessed pseudogene	3.6x10+02	3.988	2.017	1.8x10-06	1.3x10-05
ENSG00000119139	TJP2	tight junction protein 2	protein coding	1.7x10+04	1.143	0.263	1.8x10-06	1.3x10-05
ENSG00000132603	NIP7	nucleolar pre-rRNA processing protein NIP7	protein coding	9.4x10+02	-1.281	0.302	1.8x10-06	1.3x10-05
ENSG00000133321	PLAAT4	phospholipase A and acyltransferase 4	protein coding	1.0x10+02	2.707	0.763	1.8x10-06	1.3x10-05
ENSG00000183527	PSMG1	proteasome assembly chaperone 1	protein coding	5.6x10+02	-1.055	0.24	1.8x10-06	1.3x10-05
ENSG00000256664	ENSG00000256664	ribosomal L24 domain containing 1 (RSL24D1) pseudogene	processed pseudogene	1.4x10+02	1.314	0.301	1.8x10-06	1.3x10-05
ENSG00000173093	CCDC63	coiled-coil domain containing 63	protein coding	9.063	-3.891	0.943	1.8x10-06	1.3x10-05
ENSG00000053770	AP5M1	adaptor related protein complex 5 subunit mu 1	protein coding	4.6x10+02	-1.153	0.266	1.8x10-06	1.3x10-05
ENSG00000058729	RIOK2	RIO kinase 2	protein coding	9.4x10+02	-1.728	0.447	1.8x10-06	1.3x10-05
ENSG00000239672	NME1	NME/NM23 nucleoside diphosphate kinase 1	protein coding	8.3x10+02	-1.104	0.253	1.8x10-06	1.3x10-05
ENSG00000115970	THADA	THADA armadillo repeat containing	protein coding	1.0x10+03	-1.052	0.239	1.8x10-06	1.3x10-05
ENSG00000105855	ITGB8	integrin subunit beta 8	protein coding	3.4x10+03	1.283	0.3	1.8x10-06	1.3x10-05
ENSG00000129480	DTD2	D-aminoacyl-tRNA deacylase 2	protein coding	1.2x10+02	-1.339	0.316	1.9x10-06	1.3x10-05
ENSG00000184922	FMNL1	formin like 1	protein coding	5.3x10+02	2.134	0.616	1.9x10-06	1.4x10-05
ENSG00000001497	LAS1L	LAS1 like ribosome biogenesis factor	protein coding	1.1x10+03	-1.268	0.3	1.9x10-06	1.4x10-05
ENSG00000151835	SACS	sacsin molecular chaperone	protein coding	1.3x10+03	-1.082	0.248	1.9x10-06	1.4x10-05
ENSG00000118894	EEF2KMT	eukaryotic elongation factor 2 lysine methyltransferase	protein coding	2.9x10+02	-1.667	0.425	1.9x10-06	1.4x10-05
ENSG00000267473	ENSG00000267473			3.8x10+01	2.092	0.536	1.9x10-06	1.4x10-05
ENSG00000142634	EFHD2	EF-hand domain family member D2	protein coding	1.5x10+03	1.011	0.228	1.9x10-06	1.4x10-05
ENSG00000094796	KRT31	keratin 31	protein coding	7.8x10+02	1.166	0.269	1.9x10-06	1.4x10-05
ENSG00000196296	ATP2A1	ATPase sarcoplasmic/endoplasmic reticulum Ca2+ transporting 1	protein coding	1.7x10+01	1.65	0.379	1.9x10-06	1.4x10-05
ENSG00000171103	TRMT61B	tRNA methyltransferase 61B	protein coding	2.7x10+02	-1.403	0.337	2.0x10-06	1.4x10-05
ENSG00000136261	BZW2	basic leucine zipper and W2 domains 2	protein coding	1.3x10+03	-1.17	0.273	2.0x10-06	1.4x10-05
ENSG00000136383	ALPK3	alpha kinase 3	protein coding	3.6x10+01	1.442	0.332	2.0x10-06	1.4x10-05
ENSG00000164393	ADGRF2	adhesion G protein-coupled receptor F2	transcribed unitary_pseudogene	2.7x10+02	-1.808	0.465	2.0x10-06	1.4x10-05
ENSG00000107201	DDX58	DExD/H-box helicase 58	protein coding	8.5x10+03	2.101	0.575	2.0x10-06	1.4x10-05
ENSG00000100413	POLR3H	RNA polymerase III subunit H	protein coding	4.5x10+02	-1.958	0.534	2.0x10-06	1.4x10-05
ENSG00000122733	PHF24	PHD finger protein 24	protein coding	1.2x10+02	2.428	0.732	2.0x10-06	1.4x10-05
ENSG00000089195	TRMT6	tRNA methyltransferase 6 non-catalytic subunit	protein coding	1.1x10+03	-1.328	0.319	2.0x10-06	1.5x10-05
ENSG00000018699	TTC27	tetratricopeptide repeat domain 27	protein coding	6.4x10+02	-1.386	0.336	2.0x10-06	1.5x10-05
ENSG00000168071	CCDC88B	coiled-coil domain containing 88B	protein coding	3.6x10+02	1.802	0.471	2.0x10-06	1.5x10-05
ENSG00000259374	NDUFB4P11	NADH:ubiquinone oxidoreductase subunit B4 pseudogene 11	transcribed processed_pseudogene	5.275	4.213	1.071	2.0x10-06	1.5x10-05
ENSG00000213923	CSNK1E	casein kinase 1 epsilon	protein coding	1.3x10+04	1.298	0.31	2.1x10-06	1.5x10-05
ENSG00000132768	DPH2	diphthamide biosynthesis 2	protein coding	5.4x10+02	-1.771	0.467	2.1x10-06	1.5x10-05
ENSG00000170903	MSANTD4	Myb/SANT DNA binding domain containing 4 with coiled-coils	protein coding	7.1x10+02	-1.349	0.325	2.1x10-06	1.5x10-05
ENSG00000240065	PSMB9	proteasome 20S subunit beta 9	protein coding	3.1x10+02	2.242	0.623	2.1x10-06	1.5x10-05
ENSG00000125398	SOX9	SRY-box transcription factor 9	protein coding	8.5x10+03	1.052	0.241	2.1x10-06	1.5x10-05
[truncated: 2,135 more rows]
