# Supplementary material for: Host genetic factors related to innate immunity, environmental sensing and cellular functions are associated with human skin microbiota
Source: Nat Commun. 2022 Oct 19;13:6204. doi: 10.1038/s41467-022-33906-5 (PMC9582029; doi:10.1038/s41467-022-33906-5)
Supplement: Supplementary file 7 — Supplementary Data 4 [file 41467_2022_33906_MOESM7_ESM.xlsx]

## Sheet: Sheet1
Regulation	Biological Process	GO	Overlap	P value	q value	Odds ratio	Combined score	GWAS gene in set	Genes
Up	cytokine-mediated signaling pathway	19221	195/621	5.1x10-32	2.4x10-28	3.1	223		IFITM3;IFITM1;IL1RN;IFITM2;TNFRSF6B;IFIT5;IFI35;IFIT1;IFIT3;ICAM1;IFIT2;MT2A;IL36A;RPS6KA5;TRIM25;JUNB;B2M;TRIM21;TRIM22;IL15RA;RSAD2;IL1R2;PRKCD;HLA-B;FLT3LG;HLA-C;HLA-A;HLA-F;HLA-G;EREG;HLA-E;IL23A;PSME1;PSME2;EBI3;PDGFB;HLA-DQA2;HLA-DQA1;STAT5A;HLA-DRB5;TNFSF14;TNFSF15;TNFSF12;TNFSF13;LIF;IL36G;IFNLR1;BST2;TNFSF4;HLA-DRB1;CD40;IL20;IL24;PTPRJ;CX3CL1;TRIM5;TIMP1;JAK3;SERPINB2;EDN2;IL15;IFNGR2;O…
Down	ribosome biogenesis	42254	65/192	3.0x10-27	1.0x10-23	6.8	418		LTV1;POP5;DDX49;PAK1IP1;WDR3;WDR46;WDR43;RRP9;NOB1;MTREX;RIOK2;RRP12;UTP14A;PELP1;UTP15;NOM1;WDR36;WDR74;DDX10;WDR75;IMP4;URB2;UTP18;EBNA1BP2;LSG1;DKC1;MRTO4;PIH1D2;DDX27;NIP7;HEATR1;NOLC1;RPF2;SDAD1;NOL6;RRP7A;EXOSC7;EXOSC6;EMG1;PDCD11;BMS1;PES1;DHX37;RRS1;SURF6;HEATR3;UTP20;LYAR;EXOSC2;DCAF13;NOP56;NOP14;NOP58;NOP16;UTP4;UTP3;DDX31;LTO1;WDR12;BYSL;TBL3;LAS1L;ESF1;NOL11;ABCE1
Down	rRNA processing	6364	55/173	9.0x10-22	1.6x10-18	6.2	300		POP5;DDX49;WDR3;NAT10;WDR46;WDR43;RRP9;NOB1;MTREX;RIOK2;RRP12;UTP14A;RRP15;PELP1;UTP15;WDR36;WDR74;DDX10;WDR75;IMP4;UTP18;EBNA1BP2;DKC1;MRTO4;PIH1D2;DDX27;NOP2;HEATR1;MAK16;NOLC1;NOL6;RRP7A;EXOSC7;EXOSC6;EMG1;PDCD11;BMS1;PES1;DHX37;UTP20;LYAR;EXOSC2;DCAF13;NOP56;NOP14;NOP58;UTP4;UTP3;WDR12;BYSL;RSL1D1;TBL3;LAS1L;ESF1;NOL11
Up	defense response to symbiont	140546	61/124	9.3x10-22	2.1x10-18	6.3	308		IFITM3;RTP4;IFITM1;CD40;IFITM2;IFIT5;CGAS;IFIT1;IFI44L;IFIT3;IFIT2;OASL;IFIH1;TRIM5;IFNAR2;ZBP1;BNIP3L;RSAD2;RIPK3;DDX58;ACOD1;PLSCR1;OAS1;OAS2;IRF1;OAS3;DDIT4;IFIT1B;IRF2;IRF7;TLR2;TRIM56;IFI6;NLRC5;SAMHD1;RELA;IFNL2;IFNL1;PMAIP1;IFNL3;APOBEC3D;APOBEC3F;APOBEC3G;MLKL;IFNB1;STAT1;BNIP3;MX2;STAT2;MX1;EIF2AK2;IFNLR1;ISG15;BST2;ISG20;MOV10;IL6;STING1;SHFL;APOBEC3A;APOBEC3B
Up	cellular response to type I interferon	71357	42/65	1.8x10-21	2.1x10-18	11.9	569		IFITM3;IFITM1;SP100;IFITM2;IFIT5;IFI6;ADAR;IFI35;IFIT1;SAMHD1;IFIT3;IFIT2;OASL;GBP2;IFNAR2;RSAD2;IFNB1;STAT1;MX2;STAT2;MX1;HLA-B;HLA-C;ISG15;HLA-A;HLA-F;HLA-G;PSMB8;HLA-E;BST2;ISG20;OAS1;IRF4;OAS2;IRF1;OAS3;IRF2;IRF7;IRF5;IRF6;XAF1;IRF9
Up	type I interferon signaling pathway	60337	42/65	1.8x10-21	2.1x10-18	11.9	569		IFITM3;IFITM1;SP100;IFITM2;IFIT5;IFI6;ADAR;IFI35;IFIT1;SAMHD1;IFIT3;IFIT2;OASL;GBP2;IFNAR2;RSAD2;IFNB1;STAT1;MX2;STAT2;MX1;HLA-B;HLA-C;ISG15;HLA-A;HLA-F;HLA-G;PSMB8;HLA-E;BST2;ISG20;OAS1;IRF4;OAS2;IRF1;OAS3;IRF2;IRF7;IRF5;IRF6;XAF1;IRF9
Up	defense response to virus	51607	63/133	2.6x10-21	2.4x10-18	5.9	280		IFITM3;RTP4;IFITM1;CD40;IFITM2;IFIT5;CGAS;IFIT1;IFI44L;IFIT3;IFIT2;OASL;IFIH1;TRIM5;IFNAR2;ZBP1;BNIP3L;RSAD2;RIPK3;DDX58;ACOD1;ZDHHC11;PLSCR1;OAS1;OAS2;IRF1;OAS3;DDIT4;IFIT1B;IRF2;IRF7;TLR2;TRIM56;IFI6;NLRC5;SAMHD1;RELA;IFNL2;IFNL1;PMAIP1;IFNL3;APOBEC3D;APOBEC3F;APOBEC3G;MLKL;IFNB1;STAT1;BNIP3;MX2;STAT2;MX1;EIF2AK2;IFNLR1;ISG15;BST2;ISG20;CXCL10;MOV10;IL6;STING1;SHFL;APOBEC3A;APOBEC3B
Up	interferon-gamma-mediated signaling pathway	60333	42/68	2.3x10-20	1.8x10-17	10.5	477		CAMK2B;CIITA;SP100;CAMK2A;PTAFR;ICAM1;OASL;MT2A;TRIM5;TRIM25;NCAM1;GBP2;B2M;TRIM21;GBP1;HLA-DQA2;TRIM22;HLA-DQA1;HLA-DRB5;STAT1;IFNGR2;PRKCD;HLA-B;HLA-C;HLA-A;HLA-F;HLA-G;PML;HLA-E;OAS1;IRF4;OAS2;IRF1;OAS3;IRF2;IRF7;IRF5;IRF6;TRIM38;IRF9;HLA-DRB1;HLA-DQB1
Down	rRNA metabolic process	16072	51/162	4.5x10-20	5.2x10-17	6.1	271		POP5;DDX49;WDR3;DIS3L;WDR46;WDR43;RRP9;NOB1;MTREX;RRP12;UTP14A;PELP1;UTP15;WDR36;WDR74;DDX10;WDR75;IMP4;UTP18;EBNA1BP2;DKC1;MRTO4;PIH1D2;DDX27;HEATR1;NOLC1;NOL6;RRP7A;EXOSC7;EXOSC6;EMG1;PDCD11;BMS1;PES1;DHX37;UTP20;LYAR;EXOSC2;DCAF13;NOP56;NOP14;NOP58;NIFK;UTP4;UTP3;WDR12;BYSL;TBL3;LAS1L;ESF1;NOL11
Up	cellular response to interferon-gamma	71346	54/121	4.9x10-17	3.3x10-14	5.3	198		CIITA;CX3CL1;ICAM1;OASL;MT2A;TRIM5;TRIM25;LGALS9;B2M;TRIM21;TRIM22;GBP5;GBP7;IFNGR2;PRKCD;HLA-B;ACOD1;HLA-C;HLA-A;HLA-F;HLA-G;HLA-E;OAS1;IRF4;OAS2;IRF1;OAS3;IRF2;IRF7;IRF5;CD47;IRF6;IRF9;HLA-DQB1;TLR2;CAMK2B;SP100;CAMK2A;PTAFR;CCL2;NCAM1;GBP2;HLA-DQA2;GBP1;HLA-DQA1;GBP4;GBP3;HLA-DRB5;CCL22;CCL20;STAT1;PML;TRIM38;HLA-DRB1
Down	ncRNA processing	34470	53/201	5.1x10-17	4.4x10-14	4.7	178		POP5;DDX49;POP1;WDR3;WDR46;WDR43;RRP9;NOB1;MTREX;RRP12;UTP14A;PELP1;UTP15;WDR36;WDR74;DDX10;WDR75;IMP4;UTP18;EBNA1BP2;DKC1;MRTO4;PIH1D2;DDX27;HEATR1;NOLC1;NOL6;RRP7A;EXOSC7;EXOSC6;EMG1;PDCD11;PES1;BMS1;DHX37;UTP20;LYAR;EXOSC2;DCAF13;NOP56;NOP14;NOP58;SSB;UTP4;UTP3;WDR12;BYSL;TBL3;LAS1L;INTS5;ESF1;INTS7;NOL11
Up	negative regulation of viral genome replication	45071	32/54	4.2x10-15	2.5x10-12	9.5	313		IFITM3;IFITM1;IFITM2;IFIT5;ZC3HAV1;IFIT1;TNF;OASL;RESF1;IFIH1;IFNL3;N4BP1;APOBEC3D;APOBEC3F;RSAD2;APOBEC3G;IFNB1;MX1;EIF2AK2;ISG15;BST2;ISG20;PARP10;PLSCR1;OAS1;TNIP1;OAS2;OAS3;SHFL;APOBEC3A;LTF;APOBEC3B
Up	innate immune response	45087	92/302	8.5x10-15	4.5x10-12	2.9	93		IFITM3;PGLYRP4;IFITM1;PGLYRP3;CD40;CIITA;IFITM2;PGLYRP2;NRROS;NCF1;NCF2;ADAR;IFIT1;WFDC5;TREM1;WFDC2;WFDC3;IFIH1;DMBT1;TRIM5;DHX58;TRIM25;B2M;TRIM21;TRIM22;DDX58;CYBA;ZDHHC11;HLA-E;FGR;OAS1;IRF7;TRIM14;PPARG;ANG;IRF5;WFDC10B;CLEC4E;CFB;TLR2;S100A7;LTF;TRIM56;WFDC12;SP100;IFI6;NLRC5;NOD2;MEFV;AGER;CORO1A;RELA;RELB;C3;CYP27B1;IFNL2;IFNL1;CLEC7A;RNASE8;UBD;S100A12;PTK2B;TRIM49;APOL1;IFNL3;LYN;CHGA;C…
Up	negative regulation of viral process	48525	36/70	3.5x10-14	1.6x10-11	6.9	214		IFITM3;IFITM1;IFITM2;IFIT5;ZC3HAV1;IFIT1;TNF;OASL;IFIH1;ZFP36;TRIM5;TRIM21;IFNL3;N4BP1;APOBEC3F;RSAD2;APOBEC3G;IFNB1;STAT1;MX1;EIF2AK2;ISG15;PML;BST2;ISG20;PARP10;PLSCR1;OAS1;TNIP1;OAS2;OAS3;TRIM14;PTX3;SHFL;APOBEC3A;LTF
Down	ribonucleoprotein complex biogenesis	22613	25/60	1.0x10-13	7.3x10-11	9.3	279		LTV1;PAK1IP1;NIP7;RPF2;SDAD1;EMG1;PES1;TGS1;DHX37;RRS1;HEATR3;SURF6;RIOK2;NOM1;NOP14;NOP16;WDR74;DDX31;LTO1;URB2;WDR12;BYSL;EBNA1BP2;SHQ1;MRTO4
Up	regulation of viral genome replication	45069	33/67	1.9x10-12	8.3x10-10	6.3	170		IFITM3;IFITM1;CXCL8;IFITM2;IFIT5;ADAR;ZC3HAV1;IFIT1;TNF;OASL;IFIH1;IFNL3;N4BP1;APOBEC3F;RSAD2;APOBEC3G;IFNB1;MX1;EIF2AK2;ISG15;BST2;ISG20;PARP10;PLSCR1;NR5A2;OAS1;TNIP1;OAS2;OAS3;PPARA;SHFL;APOBEC3A;LTF
Up	cellular response to cytokine stimulus	71345	121/482	2.9x10-12	1.1x10-09	2.2	59		CSF3;IL1RN;CSF2;IFITM2;CSF1;MT1X;IFIT1;TNF;ICAM1;ZFP36;MT2A;IL36A;ZC3H12A;LGALS9;SOX9;IL13RA2;JUNB;IL6R;IL13RA1;IFNAR2;GBP5;GBP7;IL11RA;IL1R2;RC3H1;ACOD1;FLT3LG;PRLR;EREG;SIGIRR;IL23A;CSF1R;EBI3;TCF7;ADAMTS12;SOCS2;SOCS3;SBNO2;BCL2L11;SOCS1;IRAK2;UBC;IL36RN;STAT5A;POU2F1;SMAD3;TGFB1;PDE2A;LIF;IL36G;IFNLR1;CXCL10;IL6;IL7;CD40;IL20;CXCL8;ITGB2;IL24;PTPRJ;CXCL1;CXCL2;CX3CL1;TIMP1;JAK3;NKX3-1;EDN2;MM…
Down	tRNA modification	6400	24/65	7.4x10-12	4.3x10-09	7.6	196	THADA	TRUB1;MOCS3;SSB;METTL1;NSUN2;PUS1;TRMO;WDR4;BCDIN3D;THADA;PUS7;ALKBH8;DTWD2;CTU2;QTRT2;CTU1;TRMT5;TRMT6;TRMT12;TRMT13;LCMT2;TRMT61A;TRDMT1;TRMT61B
Up	inflammatory response	6954	70/230	1.4x10-11	5.2x10-09	2.9	72		SERPINA3;CXCL6;IL1RN;CD40;CIITA;CXCL9;NRROS;CXCL8;TNFAIP6;GPR68;ITGB2;LY75;ADM;CXCL1;CXCL3;TNF;CXCL2;CX3CL1;CXCL5;LTB4R;IL36A;ADGRE5;C3AR1;OLR1;LGALS9;PTGIR;PARP4;PLA2G4C;CYBA;HSPG2;TLR1;IL1A;ADORA2A;ELF3;IL1B;KIT;TLR10;ADAM8;S100A9;S100A8;TLR2;CSF1R;PTGER2;C5AR1;CXCR4;NOD1;MEFV;RELA;RELB;NLRP3;CCL2;IL36RN;APOL3;CCL22;TGFB1;NOS2;CCL20;IL10RB;IL36G;SELE;NFATC4;CXCL10;MFHAS1;BMP2;CXCL11;IL6;VNN1;TN…
Down	ribosomal large subunit biogenesis	42273	22/57	2.0x10-11	9.8x10-09	8.2	202		NOP16;PAK1IP1;NIP7;MAK16;NOP2;PPAN;WDR74;LTO1;RPF2;SDAD1;WDR12;NLE1;RSL1D1;EBNA1BP2;LAS1L;PES1;MRTO4;RRS1;HEATR3;SURF6;BRIX1;RRP15
Up	response to cytokine	34097	52/150	3.0x10-11	1.0x10-08	3.5	84		IFITM3;CSF3;IFITM1;CD40;CIITA;IFITM2;ADAR;LAMP3;TIMP2;TIMP3;LGALS9;TIMP1;GGT1;IL6R;TRIM21;JAK3;IFNAR2;MME;IRAK3;OSMR;SIGIRR;PLSCR1;IL1B;HCLS1;TRIM56;CSF1R;NFAT5;SP100;CXCR4;TNFRSF11A;MEFV;RELA;RELB;CYP27B1;IRAK2;UBD;CD74;SMAD3;GCH1;STAT1;MX2;MX1;EIF2AK2;IFNLR1;ISG15;PTPN12;SELE;PML;BST2;REL;XAF1;SHFL
Up	regulation of inflammatory response	50727	64/206	4.0x10-11	1.2x10-08	3	71		IL20;TNFAIP6;SERPINE1;TNFAIP3;IFI35;TNF;CX3CL1;C1QTNF3;CASP5;MDK;NFKBIZ;CCN3;FFAR2;GGT1;GPSM3;ZBP1;IL15;PRKCD;MMP3;ACOD1;TNFRSF1B;MMP9;ACE2;GPRC5B;FNDC4;IL23A;IL1B;NINJ1;PPARG;CD47;PPARA;S100A9;S100A8;BIRC2;PTGES;PPARD;TLR2;BIRC3;SEMA7A;AKNA;AOAH;NOD2;ADAMTS12;MEFV;USP18;RELA;SBNO2;S100A12;NLRP3;IL33;PDE2A;GPR4;NMI;SELE;NFKBIA;BST1;MFHAS1;IL6;TNIP1;TNFSF4;SAA1;TEK;PIK3AP1;CD200
Down	maturation of LSU-rRNA	470	14/26	4.2x10-10	1.8x10-07	15.1	327		DDX18;NIFK;MAK16;NOP2;URB1;RPF2;WDR12;FTSJ3;RSL1D1;LAS1L;PES1;ZNHIT6;RPL7L1;RRP15
Down	RNA methylation	1510	21/60	4.8x10-10	1.9x10-07	7	150	THADA	TRMT10C;DIMT1;METTL1;NSUN2;TRMO;NOP2;BCDIN3D;TFB2M;THADA;ALKBH8;FTSJ3;TGS1;TRMT5;TRMT6;TRMT12;TRMT13;LCMT2;METTL8;TRMT61A;TRDMT1;TRMT61B
Up	positive regulation of NF-kappaB transcription factor activity	51092	49/155	3.9x10-09	1.2x10-06	3	58		CD40;RTKN2;TNF;CX3CL1;IL18RAP;RPS6KA5;TRIM5;CAPN3;TRIM25;LGALS9;TRIM21;TRIM22;RIPK3;IRAK3;TRAF1;AIM2;IL1B;TRIM14;ADAM8;PRKCQ;RBCK1;ARHGEF2;S100A9;CARD11;S100A8;LTF;TLR2;CAMK2A;NOD1;TNFRSF11A;NOD2;AGER;RELA;CLEC7A;IRAK2;UBC;NLRP3;S100A12;NTRK1;EIF2AK2;CFLAR;NFKB2;NFKBIA;IL6;SLCO3A1;TAB3;TRIM38;RHEBL1;HSPA1B
Down	tRNA methylation	30488	15/34	3.5x10-09	1.2x10-06	10.2	199	THADA	TRMT10C;METTL1;NSUN2;TRMO;BCDIN3D;THADA;HSD17B10;ALKBH8;TRMT5;TRMT12;TRMT13;LCMT2;TRMT61A;TRDMT1;TRMT61B
Down	RNA modification	9451	19/58	1.1x10-08	3.6x10-06	6.3	116		TRUB1;SSB;METTL1;NSUN2;WDR4;NOP2;NAT10;BCDIN3D;PUS7;PUS7L;FTSJ3;DTWD2;CTU2;QTRT2;CTU1;TRMT6;LCMT2;TRMT61A;TRDMT1
Up	positive regulation of defense response	31349	35/98	2.0x10-08	5.6x10-06	3.6	64		SERPINE1;IFI35;CD1D;TNF;NPAS2;CX3CL1;MDK;NFKBIZ;S100A12;GPSM3;ZBP1;GBP5;IL33;IL15;IFNB1;PDE2A;SH2D1B;CYBA;GPR4;NMI;EREG;NFKBIA;GPRC5B;PLSCR1;TNIP1;IL23A;TNFSF4;IL1B;NINJ1;ADAM8;CD47;S100A9;OPTN;S100A8;TLR2
Up	extracellular matrix organization	30198	76/300	2.1x10-08	5.6x10-06	2.2	39		DDR1;COL16A1;ITGB3;SERPINE1;ITGB2;ICAM2;ICAM4;ICAM5;CTSS;ICAM1;LOXL2;ADAMTS4;ADAMTSL4;CTSL;CREB3L1;CTSK;TIMP2;CYP1B1;ITGB8;ITGB7;TIMP1;ITGB6;ADAMTS9;COL27A1;MMP7;MIA;COL25A1;MMP1;ITGA2;MMP3;BGN;HSPG2;MMP9;MMP10;ADAM19;GREM1;MMP14;COL2A1;MMP13;LOX;COL6A2;PXDN;COL6A1;COL8A2;MMP19;ADAM8;CD47;ITGA5;LCP1;MATN4;ITGA9;LAMA5;COL13A1;LAMA2;COL11A2;PDGFB;KLK4;ADAMTS12;NID1;SCUBE3;ADAMTS14;HAS1;SPOCK2;ADAMT…
Down	maturation of SSU-rRNA from tricistronic rRNA transcript (SSU-rRNA, 5.8S rRNA, LSU-rRNA)	462	13/30	5.1x10-08	1.4x10-05	9.9	166		NOP14;UTP4;UTP3;HEATR1;RPP40;WDR46;TBL3;BMS1;DHX37;RRS1;TSR1;UTP20;DCAF13
Down	maturation of SSU-rRNA	30490	14/35	5.4x10-08	1.4x10-05	8.6	145		NOP14;UTP4;UTP3;WDR3;HEATR1;NAT10;WDR46;NOB1;BMS1;DHX37;TSR1;RIOK2;NOL11;DCAF13
Up	detection of bacterium	16045	2022-11-14	6.3x10-08	1.6x10-05	23.7	393		PGLYRP4;PGLYRP3;PGLYRP2;DMBT1;HLA-B;NOD1;SSC5D;CD1D;HLA-A;NOD2;HLA-DRB1
Down	tRNA processing	8033	19/64	6.9x10-08	1.7x10-05	5.5	90	TSEN2	TRUB1;POP5;SSB;TRMT10C;POP1;METTL1;NSUN2;WDR4;RPP40;TRNT1;TSEN2;DTWD2;CTU2;QTRT2;CTU1;TRMT6;LCMT2;TRMT61A;TRDMT1
Down	maturation of LSU-rRNA from tricistronic rRNA transcript (SSU-rRNA, 5.8S rRNA, LSU-rRNA)	463	2022-09-14	7.5x10-08	1.7x10-05	23.3	382		DDX18;NIFK;PES1;RPL7L1;ZNHIT6;URB1;RPF2;WDR12;FTSJ3
Down	maturation of 5.8S rRNA from tricistronic rRNA transcript (SSU-rRNA, 5.8S rRNA, LSU-rRNA)	466	2022-11-22	9.0x10-08	1.8x10-05	12.9	210		EXOSC7;NOP14;PES1;RPP40;ERI3;RRS1;UTP20;URB1;WDR12;EXOSC2;FTSJ3
Down	mRNA modification	16556	2022-11-22	9.0x10-08	1.8x10-05	12.9	210		TRUB1;TRMT10C;DKC1;NSUN2;PUS1;RPUSD2;TRMT6;PUS7;METTL8;TRMT61A;TRMT61B
Up	regulation of viral entry into host cell	46596	19/39	1.2x10-07	2.9x10-05	6.2	98		IFITM3;CD74;CIITA;IFITM1;IFITM2;TMPRSS4;TMPRSS2;LGALS1;TRIM5;TRIM25;TRIM14;PTX3;LGALS9;TRIM38;TRIM21;TRIM22;HLA-DRB1;NECTIN2;LY6E
Up	external encapsulating structure organization	45229	58/217	1.4x10-07	3.1x10-05	2.4	38		DDR1;COL16A1;ITGB3;SERPINE1;ITGB2;ICAM2;ICAM4;ICAM5;ICAM1;TGM1;ADAMTS4;ADAMTSL4;ITGB8;ITGB7;ITGB6;ADAMTS9;COL27A1;MMP7;MIA;MMP1;ITGA2;MMP3;BGN;HSPG2;MMP9;MMP10;ADAM19;MMP14;COL2A1;MMP13;LOX;COL6A2;PXDN;COL6A1;COL8A2;MMP19;CD47;ITGA5;MATN4;ITGA9;LAMA5;COL13A1;LAMA2;COL11A2;PDGFB;ADAMTS12;NID1;ADAMTS14;SPOCK2;ADAMTS17;JAM2;LAMB3;LUM;COL22A1;COL5A1;SMOC1;COL5A3;MFAP2
Down	DNA replication initiation	6270	14/38	1.8x10-07	3.5x10-05	7.6	117		PRIM1;MCM10;CDC7;CDC6;NOC3L;ORC5;POLA1;CDC45;ORC6;POLE2;MCM3;MCM4;MCM6;MCM2
Up	positive regulation of response to external stimulus	32103	42/139	2.0x10-07	4.4x10-05	2.8	43		SERPINE1;PDGFB;IFI35;CD1D;DDX60;TNF;CX3CL1;OASL;THBD;MDK;DHX58;NFKBIZ;S100A12;GPSM3;ZBP1;GBP5;IL33;TGFB1;IL15;IFNB1;PDE2A;SH2D1B;ACOD1;CYBA;GPR4;NMI;BMP6;EREG;NFKBIA;GPRC5B;PLSCR1;TNIP1;IL23A;TNFSF4;IL1B;NINJ1;ADAM8;CD47;S100A9;OPTN;S100A8;TLR2
Up	response to interferon-gamma	34341	29/80	2.2x10-07	4.5x10-05	3.7	56		IFITM3;CD40;CIITA;IFITM1;SP100;IFITM2;MEFV;CX3CL1;CYP27B1;UBD;CCL2;LGALS9;GBP2;TRIM21;GBP1;GBP4;GBP3;GBP5;CD74;GBP7;CCL22;GCH1;CCL20;STAT1;ACOD1;BST2;CD47;SHFL;TLR2
Up	response to lipopolysaccharide	32496	46/159	2.3x10-07	4.5x10-05	2.6	41		CXCL6;CXCL9;CXCL8;SERPINE1;TNFAIP3;CXCL1;TNFRSF11A;NOD2;CXCL3;CXCL2;NUGGC;CXCL5;RELA;CYP27B1;ZFP36;SBNO2;IL36A;ZC3H12A;PDE4B;NLRP3;CCL2;IL36RN;LGALS9;GGT1;GCH1;NOS2;ACOD1;IL36G;IRAK3;TNFRSF1B;SELE;CXCL10;IL1A;ADAM17;CXCL11;IL6;CD6;TNIP2;TNFSF4;IL1B;CARD17;PELI1;CD68;S100A9;S100A8;S100A7
Up	extracellular structure organization	43062	57/216	2.8x10-07	5.3x10-05	2.3	35		DDR1;COL16A1;ITGB3;SERPINE1;ITGB2;ICAM2;ICAM4;ICAM5;ICAM1;ADAMTS4;ADAMTSL4;ITGB8;ITGB7;ITGB6;ADAMTS9;COL27A1;MMP7;MIA;MMP1;ITGA2;MMP3;BGN;HSPG2;MMP9;MMP10;ADAM19;MMP14;COL2A1;MMP13;LOX;COL6A2;PXDN;COL6A1;COL8A2;MMP19;CD47;ITGA5;MATN4;ITGA9;LAMA5;COL13A1;LAMA2;COL11A2;PDGFB;ADAMTS12;NID1;ADAMTS14;SPOCK2;ADAMTS17;JAM2;LAMB3;LUM;COL22A1;COL5A1;SMOC1;COL5A3;MFAP2
Up	cellular response to lipopolysaccharide	71222	37/120	6.1x10-07	1.1x10-04	2.9	41		CXCL6;CXCL9;CXCL8;SERPINE1;TNFAIP3;CXCL1;NOD2;CXCL3;TNF;CXCL2;NUGGC;CXCL5;RELA;ZFP36;SBNO2;IL36A;ZC3H12A;PDE4B;NLRP3;CCL2;IL36RN;LYN;TGFB1;PRKCE;ACOD1;IL36G;TNFRSF1B;CXCL10;IL1A;CXCL11;IL6;CD6;TNIP2;TNFSF4;IL1B;CARD17;CD68
Up	positive regulation of inflammatory response	50729	30/89	8.5x10-07	1.5x10-04	3.3	46		SERPINE1;C2CD4A;IFI35;TNF;CX3CL1;MDK;NFKBIZ;S100A12;GPSM3;ZBP1;IL33;IL15;PDE2A;GPR4;NMI;OSMR;NFKBIA;GPRC5B;IL6;TNIP1;IL23A;IL1B;TNFSF4;NINJ1;ADAM8;CD47;NUPR1;S100A9;S100A8;TLR2
Up	positive regulation of DNA-binding transcription factor activity	51091	61/246	1.1x10-06	1.9x10-04	2.1	29		CD40;CSF3;RTKN2;TNF;CX3CL1;RPS6KA5;IL18RAP;TRIM5;TRIM25;CAPN3;LGALS9;TRIM21;TRIM22;EDN1;RIPK3;DDX58;IRAK3;TRAF1;AIM2;IL1B;KIT;TRIM14;HCLS1;PRKCQ;PPARG;ADAM8;RBCK1;ARHGEF2;S100A9;CARD11;S100A8;TLR2;LTF;CAMK2A;NOD1;TNFRSF11A;NOD2;AGER;RELA;CLEC7A;IRAK2;UBC;S100A12;NLRP3;NTRK1;SMAD3;FZD4;EIF2AK2;CFLAR;HIPK2;VEGFA;NFKB2;NFKBIA;IL6;SLCO3A1;STING1;TAB3;TRIM38;RHEBL1;CD200;HSPA1B
Up	regulation of innate immune response	45088	24/64	1.2x10-06	1.9x10-04	3.9	53		IFNAR2;GBP5;IFNB1;SH2D1B;TNFAIP3;ACOD1;IRAK3;IFI35;CD1D;NMI;PARP9;SAMHD1;USP18;EREG;HLA-E;FGR;PLSCR1;IRF1;DHX58;ADAM8;TRIM21;BIRC2;N4BP1;BIRC3
Up	regulation of cell population proliferation	42127	149/764	1.3x10-06	2.0x10-04	1.6	22	PDGFRA	CSF3;IFITM1;VIPR1;CSF2;CSF1;RTKN2;IFI35;IFIT3;IGF1R;FTH1;CYP1B1;TNFRSF8;SOX9;JUNB;IL6R;IL13RA1;PDGFRA;IL11RA;IGFBP3;MATK;FLT3LG;POU3F2;PRLR;PGF;CDC25B;EREG;ACE2;CLDN5;ADAM17;ROR2;NUPR1;CSF1R;NPR3;PDGFB;TGFA;TNFRSF11A;DPP4;CYP27B1;CLEC7A;IGFBP6;SLAMF1;LYN;STAT5A;TFAP2A;TGFB1;EGR4;TNFRSF9;INSR;TNFSF13;LIF;HMGA1;EIF2AK2;IFNLR1;NMI;ALOX15B;BMP6;FOSL1;CXCL10;BST1;CXCL11;BMP2;IL6;NR4A3;GDNF;BAMBI;FES;I…
Up	positive regulation of intracellular signal transduction	1902533	113/546	1.4x10-06	2.1x10-04	1.7	23	PDGFRA	SEMA5A;CSF3;NCF1;RTKN2;IFIT5;IFI35;TNF;IGF1R;LGALS1;DHX58;TNFSF10;TRIM25;LGALS9;SOX9;TRIM21;TRIM22;TGM2;PDGFRA;UNC5CL;UNC5B;FLT3LG;GPR37L1;EREG;IL23A;RRAGD;TRIM14;ADAM8;RBCK1;ROR2;NUPR1;S100A9;S100A8;CARD11;JCAD;PDGFB;TGFA;DDX60;AGER;PIK3R5;BCL2L11;CLEC7A;UBD;S100A12;PMAIP1;ICOS;LYN;TGFB1;TNFSF14;INSR;LIF;EIF2AK2;NMI;BST2;MFHAS1;BMP2;IL6;FGF18;REL;TAB3;FGFR3;HLA-DRB1;RET;CD40;ECM1;FLT1;SECTM1;CGA…
Up	regulation of immune response	50776	48/179	1.5x10-06	2.1x10-04	2.4	32		IFITM1;CD40;ITGB2;ICAM2;ICAM4;ICAM5;CD1D;SAMHD1;TREM1;ICAM1;HERC5;C3;IL4I1;IFNL1;DHX58;ITGB7;B2M;N4BP1;CD276;LYN;LAG3;RSAD2;RIPK3;CD300A;IL15;HLA-B;SH2D1B;HLA-C;HLA-A;HLA-F;HLA-G;HLA-E;OSCAR;FGR;PLSCR1;COL2A1;IRF4;TNFSF4;IRF1;IRF7;KLRD1;CLEC2D;CD200;CD22;HLA-DRB1;BIRC2;NECTIN2;BIRC3
Up	positive regulation of peptidyl-tyrosine phosphorylation	50731	39/134	1.5x10-06	2.2x10-04	2.7	36		CSF1R;CSF3;CD40;CSF2;IL20;ITGB3;PDGFB;PTPRJ;TNF;SOCS3;IFNL1;PTK2B;TNFRSF14;HES1;IL6R;LYN;CD74;TGFB1;SEMA4D;IL15;LIF;PARP14;PARP9;BMP6;VEGFA;EFNA1;GREM1;IL6;GPRC5B;IL23A;DLG4;CLCF1;KIT;UNC119;HCLS1;CSPG4;ARHGEF2;ITGA5;FGFR3
Up	response to interferon-beta	35456	14/28	3.8x10-06	5.3x10-04	6.5	81		IFITM3;IFNAR2;IFITM1;IFITM2;IFNB1;STAT1;ACOD1;BST2;PLSCR1;AIM2;OAS1;IRF1;XAF1;SHFL
Down	positive regulation of telomerase RNA localization to Cajal body	1904874	2022-08-15	2.9x10-06	5.4x10-04	14.8	188		CCT3;CCT2;SHQ1;DKC1;RUVBL2;RUVBL1;CCT7;CCT5
Up	regulation of interleukin-6 production	32675	33/110	4.7x10-06	6.3x10-04	2.8	34		TNFAIP3;NOD2;TNF;AGER;CX3CL1;IFIH1;C1QTNF3;CLEC7A;ZC3H12A;NCKAP1L;LGALS9;IL6R;SLAMF1;CD74;IL33;NOS2;DDX58;HLA-B;CYBA;IRAK3;POU2F2;EREG;TLR1;IL1A;IL6;TNFSF4;IL1B;LEP;ARHGEF2;CD47;CD200;TMEM106A;TLR2
Up	regulation of cytokine production	1817	41/150	4.9x10-06	6.4x10-04	2.4	30		HILPDA;DTX4;TNF;IFIH1;C1QTNF3;RPS6KA5;LGALS9;TRIM21;N4BP1;CD276;ZBP1;LYN;SRGN;IL33;BTN2A2;BTN3A1;RIPK3;NOS2;BTN2A1;DDX58;IL15;TREX1;HLA-B;EIF2AK2;ISG15;TNFRSF1B;EREG;CCDC88B;FGR;ACE2;IL1A;IL6;STING1;TNFSF4;LEP;IRF7;SAA1;CD47;HLA-DRB1;LTF;TRIM56
Up	antigen processing and presentation of exogenous peptide antigen via MHC class I, TAP-independent	2480	2022-07-08	5.6x10-06	7.1x10-04	45.2	546		HLA-B;HLA-C;HLA-A;HLA-F;B2M;HLA-G;HLA-E
Up	negative regulation of cytokine production	1818	47/182	5.7x10-06	7.1x10-04	2.3	27		UBA7;NLRC5;TNFAIP3;UBE2L6;MEFV;TNF;AGER;CX3CL1;VSIR;HDAC7;HERC5;IFIH1;C1QTNF3;ZFP36;RPS6KA5;IFNL1;DHX58;ZC3H12A;TRIM25;IL36RN;NCKAP1L;LGALS9;ABCD1;JAK3;GBP1;N4BP1;SLAMF1;SRGN;BTN2A2;DDX58;SLC2A10;ACOD1;INHBB;ISG15;SSC5D;IRAK3;SIGIRR;IL6;CEACAM1;NAV3;IL23A;TNFSF4;BCL3;PPARA;TRIB2;CD200;HLA-DRB1
Up	positive regulation of cell motility	2000147	54/221	7.1x10-06	8.6x10-04	2.1	25	PDGFRA	RET;SEMA5A;RIPOR1;FLT1;CSF1;FAM107A;VSIR;IGF1R;PLAU;MDK;DUOXA2;PDGFRA;EDN1;MMP7;SEMA6D;MMP9;FGR;CLDN4;MMP14;ADAM17;CEACAM6;IL1B;KIT;MYADM;ROR2;HBEGF;GRB7;LRRC15;CSF1R;SEMA7A;SEMA3A;SEMA3B;PDGFB;TWIST2;SEMA3F;NTN1;CLEC7A;PODXL;SPOCK2;PDPN;PTK2B;DUOX2;TCAF2;TGFB1;SEMA4D;INSR;SEMA4B;SEMA4C;SOD2;VEGFA;BMP2;DAB2;SNAI1;SPRY2
Down	double-strand break repair via break-induced replication	727	2022-07-12	5.8x10-06	1.0x10-03	18.1	218		GINS2;CDC45;MCM3;MCM4;CDC7;MCM6;MCM2
Down	DNA replication	6260	22/108	7.8x10-06	1.3x10-03	3.3	39		WDHD1;FEN1;RFC3;TOP3A;CDC7;MCM10;CDC6;BRCA1;ORC5;FAM111B;POLA1;ORC6;CDC45;EXO1;GRWD1;POLE2;MCM3;MCM4;ATM;MCM6;ATR;MCM2
Down	spliceosomal snRNP assembly	387	1938-12-01	8.9x10-06	1.4x10-03	6	69		SNRPD1;GEMIN2;TGS1;DDX20;GEMIN4;GEMIN5;GEMIN6;SNRPF;PRPF19;SNRPC;SRSF10;WDR77
Down	maturation of 5.8S rRNA	460	2022-08-17	9.8x10-06	1.5x10-03	11.5	132		LAS1L;PES1;MAK16;MTREX;URB1;WDR12;RRP15;FTSJ3
Up	cellular response to molecule of bacterial origin	71219	33/115	1.3x10-05	1.6x10-03	2.6	29		CXCL6;CXCL9;CXCL8;SERPINE1;TNFAIP3;CXCL1;NOD2;CXCL3;CXCL2;NUGGC;CXCL5;RELA;ZFP36;SBNO2;IL36A;ZC3H12A;PDE4B;NLRP3;CCL2;IL36RN;ACOD1;IL36G;TNFRSF1B;CXCL10;IL1A;CXCL11;IL6;TNIP2;TNFSF4;IL1B;CARD17;CD68;TLR2
Down	endonucleolytic cleavage of tricistronic rRNA transcript (SSU-rRNA, 5.8S rRNA, LSU-rRNA)	479	2022-07-13	1.2x10-05	1.6x10-03	15.1	171		NOP14;TBL3;BMS1;RPP40;RRS1;TSR1;UTP20
Down	pseudouridine synthesis	1522	2022-07-13	1.2x10-05	1.6x10-03	15.1	171		TRUB1;DKC1;PUS1;RPUSD2;GAR1;PUS7;PUS7L
Up	positive regulation of tyrosine phosphorylation of STAT protein	42531	21/59	1.4x10-05	1.6x10-03	3.6	40		LYN;CSF1R;CD40;CSF2;IL20;IL15;LIF;PARP9;PARP14;TNF;VEGFA;SOCS3;IL6;IFNL1;IL23A;CLCF1;KIT;HCLS1;HES1;IL6R;FGFR3
Up	regulation of tyrosine phosphorylation of STAT protein	42509	23/68	1.5x10-05	1.7x10-03	3.3	37		LYN;CSF1R;CD40;CSF2;IL20;IL15;LIF;PARP9;PARP14;TNF;VEGFA;SOCS3;IL6;IFNL1;SOCS1;IL23A;CLCF1;KIT;HCLS1;HES1;IL6R;SH2B3;FGFR3
Down	ribonucleoprotein complex assembly	22618	25/136	1.3x10-05	1.7x10-03	2.9	33		GEMIN2;NOP2;PPAN;DDX20;RPF2;PRPF19;RRP7A;SNRPD1;TGS1;POLR2D;RRS1;BRIX1;KHDC4;SRSF10;NCBP1;MRPS7;NLE1;WDR77;GCFC2;SHQ1;GEMIN4;GEMIN5;GEMIN6;SNRPF;SNRPC
Up	positive regulation of cytokine production	1819	73/335	1.7x10-05	1.8x10-03	1.8	20		CD40;CSF2;SERPINE1;HILPDA;CGAS;TNF;IFIH1;C1QTNF3;MDK;DHX58;PDE4B;CYP1B1;FFAR2;LGALS9;IL6R;ZBP1;GBP5;BTN3A1;IL15;DDX58;CYBA;HLA-A;HLA-G;EREG;HLA-E;TLR1;FGR;IL1A;ADAM17;IL23A;IRF4;IL1B;IRF1;IRF7;PRKCQ;IRF5;ARHGEF2;LTB;TMEM106A;CARD11;TLR2;CSF1R;EBI3;NOD1;NOD2;AGER;RASGRP1;RELA;C3;IFNL1;CLEC7A;NLRP3;TNFRSF14;CD276;CD74;IL33;TGFB1;NOS2;EIF2AK2;ISG15;POU2F2;ALOX15B;NFKB2;CCDC88B;IL6;STING1;CD6;IL7;TNF…
Down	ribosomal small subunit biogenesis	42274	1940-12-01	1.6x10-05	2.0x10-03	5.5	61		LTV1;RRP7A;NOM1;EMG1;NOP14;NOB1;UTP4;WDR3;SURF6;RIOK2;NOL11;MRPS7
Down	regulation of telomerase RNA localization to Cajal body	1904872	2022-08-18	1.6x10-05	2.0x10-03	10.3	114		CCT3;CCT2;SHQ1;DKC1;RUVBL2;RUVBL1;CCT7;CCT5
Down	mitotic DNA replication	1902969	2022-06-10	2.3x10-05	2.5x10-03	19.4	207		POLA1;CDC45;MCM3;MCM4;MCM6;MCM2
Down	positive regulation of rRNA processing	2000234	2022-06-10	2.3x10-05	2.5x10-03	19.4	207		UTP15;DIMT1;HEATR1;WDR75;RIOK2;WDR43
Down	small nucleolar ribonucleoprotein complex assembly	491	2022-06-10	2.3x10-05	2.5x10-03	19.4	207		NUFIP1;SHQ1;RUVBL2;ZNHIT6;RUVBL1;PIH1D2
Down	water-soluble vitamin metabolic process	6767	17/76	2.3x10-05	2.5x10-03	3.7	40		DHFR2;SLC46A1;MMAB;MTHFR;DHFR;MTHFD1;SLC25A19;TCN1;MTHFD2L;PCCB;SLC19A3;AOX1;ENPP1;SLC25A32;MMACHC;AASDHPPT;SLC19A1
Down	folic acid metabolic process	46655	2022-08-19	2.7x10-05	2.8x10-03	9.4	99		DHFR;DHFR2;SLC46A1;MTHFD1;MTHFD2L;MTHFR;SLC25A32;SLC19A1
Up	positive regulation of chemokine production	32722	19/53	3.2x10-05	3.4x10-03	3.6	37		CSF1R;CD74;IL33;EIF2AK2;TNF;AGER;ALOX15B;ADAM17;IL6;OAS1;CLEC7A;IL7;IL1B;OAS3;TNFSF4;FFAR2;LGALS9;IL6R;TLR2
Down	mRNA pseudouridine synthesis	1990481	2022-05-07	3.6x10-05	3.6x10-03	32.2	330		TRUB1;DKC1;PUS1;RPUSD2;PUS7
Down	pyrimidine-containing compound biosynthetic process	72528	2022-05-07	3.6x10-05	3.6x10-03	32.2	330		PRPS1;CAD;CTPS1;UMPS;DHODH
Up	antigen processing and presentation of endogenous peptide antigen via MHC class I via ER pathway	2484	2022-06-07	3.6x10-05	3.7x10-03	38.7	395		HLA-B;HLA-C;HLA-A;HLA-F;HLA-G;HLA-E
Up	antigen processing and presentation of endogenous peptide antigen via MHC class I via ER pathway, TAP-independent	2486	2022-06-07	3.6x10-05	3.7x10-03	38.7	395		HLA-B;HLA-C;HLA-A;HLA-F;HLA-G;HLA-E
Down	folic acid-containing compound metabolic process	6760	2022-08-20	4.1x10-05	4.0x10-03	8.6	87		DHFR;DHFR2;SLC46A1;MTHFD1;MTHFD2L;MTHFR;SLC25A32;SLC19A1
Up	tumor necrosis factor-mediated signaling pathway	33209	32/116	4.2x10-05	4.3x10-03	2.5	25		CD40;TNFRSF6B;TNFRSF11A;TNF;PSMB10;RELA;TNFSF13B;TNFRSF8;PTK2B;TNFRSF14;TNFSF14;TNFSF15;CD70;STAT1;TNFRSF9;TNFSF12;TNFSF13;TRAF1;TNFRSF1B;PSMB8;PSMB9;NFKBIA;ADAM17;AIM2;TNFSF4;PSME1;LTA;PSME2;TNFRSF25;LTB;BIRC2;BIRC3
Up	granulocyte chemotaxis	71621	23/73	5.3x10-05	5.3x10-03	3	29		CXCL6;CXCL9;EDN1;CXCL8;EDN2;CCL22;CCL20;ITGB2;CXCL1;CXCL3;CXCL2;CX3CL1;CXCL5;ADGRE2;CXCL10;CXCL11;PDE4B;SAA1;CCL2;S100A12;NCKAP1L;S100A9;S100A8
Up	regulation of chemokine production	32642	16/42	5.7x10-05	5.5x10-03	4	39		CSF1R;CD74;IL33;EIF2AK2;AGER;TNF;ALOX15B;SIGIRR;ADAM17;IL6;IL7;TNFSF4;FFAR2;LGALS9;IL6R;TLR2
Up	defense response to bacterium	42742	43/176	5.8x10-05	5.5x10-03	2.1	20		WFDC12;PGLYRP4;PGLYRP3;PGLYRP2;SERPINE1;NOD1;NOD2;WFDC5;WFDC2;WFDC3;DMBT1;RNASE8;S100A12;TNFRSF14;GBP2;IL6R;GBP4;GSDMD;CHGA;GSDMB;GBP7;NOS2;PRKCD;ISG15;HLA-A;HLA-E;FGR;ADAM17;IL6;TF;OAS1;IL23A;OAS2;OAS3;ANG;WFDC10B;DEFB4A;S100A9;OPTN;S100A8;S100A7;LTF;TLR2
Up	regulation of defense response	31347	25/83	6.0x10-05	5.5x10-03	2.8	27		SEMA7A;IL20;AKNA;NOD2;ADAMTS12;SAMHD1;USP18;RELA;HERC5;SBNO2;CASP5;DHX58;GGT1;N4BP1;ZBP1;SELE;FGR;ACE2;BST1;IRF1;TNFSF4;PIK3AP1;BIRC2;BIRC3;PTGES
Up	positive regulation of I-kappaB kinase/NF-kappaB signaling	43123	42/171	6.2x10-05	5.6x10-03	2.1	20		CD40;ECM1;CANT1;PELI2;IFIT5;SECTM1;NOD1;NOD2;TNF;CX3CL1;RELA;LGALS1;CLEC7A;CASP10;TRIM5;UBD;TNFSF10;TRIM25;S100A12;LGALS9;TRIM21;TRIM22;APOL3;CD74;UNC5CL;PLEKHG5;CFLAR;BST2;GPRC5B;TNIP2;REL;PELI1;TRIM14;TAB3;RBCK1;TRIM38;CARD11;HLA-DRB1;BIRC2;TMEM106A;BIRC3;LTF
Up	positive regulation by symbiont of entry into host	75294	2022-07-10	6.5x10-05	5.7x10-03	15.1	145		CD74;LGALS1;TMPRSS4;TMPRSS2;LGALS9;TRIM38;HLA-DRB1
Up	positive regulation of viral entry into host cell	46598	2022-07-10	6.5x10-05	5.7x10-03	15.1	145		CD74;LGALS1;TMPRSS4;TMPRSS2;LGALS9;TRIM38;HLA-DRB1
Up	negative regulation of natural killer cell mediated cytotoxicity	45953	2022-09-16	6.7x10-05	5.7x10-03	8.3	80		CEACAM1;HLA-B;SERPINB9;KLRD1;HLA-A;LGALS9;HLA-F;HLA-G;HLA-E
Down	regulation of rRNA processing	2000232	2022-07-16	6.4x10-05	6.0x10-03	10	97		UTP15;SHQ1;DIMT1;HEATR1;WDR75;RIOK2;WDR43
Up	cellular response to tumor necrosis factor	71356	46/194	7.2x10-05	6.1x10-03	2	19		CD40;TNFRSF6B;CXCL8;TNFRSF11A;ADAMTS12;TNF;CX3CL1;RELA;PSMB10;TNFSF13B;ZFP36;ZC3H12A;TNFRSF8;CCL2;PTK2B;TNFRSF14;GBP2;GBP1;NKX3-1;GBP3;CCL22;TNFSF14;TNFSF15;CCL20;CD70;STAT1;TNFSF12;TNFRSF9;TNFSF13;ACOD1;TRAF1;TNFRSF1B;PSMB8;PSMB9;NFKBIA;ADAM17;AIM2;TNFSF4;PSME1;LTA;PSME2;TNFRSF25;ARHGEF2;LTB;BIRC2;BIRC3
Up	neutrophil chemotaxis	30593	22/70	8.0x10-05	6.7x10-03	3	28		CXCL6;CXCL9;EDN1;CXCL8;EDN2;CCL22;CCL20;ITGB2;CXCL1;CXCL3;CXCL2;CX3CL1;CXCL5;CXCL10;CXCL11;PDE4B;SAA1;CCL2;S100A12;NCKAP1L;S100A9;S100A8
Up	positive regulation of immune response	50778	23/75	8.5x10-05	6.8x10-03	2.9	27		GBP5;CD74;RSAD2;IL15;IFNB1;ITGB2;SH2D1B;CYBA;IFI35;CD1D;NOD2;NMI;EREG;PLSCR1;IFNL1;IL23A;TNFSF4;MYB;NLRP3;ADAM8;LGALS9;HLA-DRB1;ZP4
Up	positive regulation of T cell activation	50870	23/75	8.5x10-05	6.8x10-03	2.9	27		IL15;CD70;HLA-A;CD1D;NOD2;CCDC88B;IL6;CD6;MDK;ZMIZ1;IL23A;IL7;IL1B;LEP;TNFSF4;CCL2;PRKCQ;NCKAP1L;LGALS9;CD47;JAK3;ZP4;CD276
Up	regulation of I-kappaB kinase/NF-kappaB signaling	43122	51/224	9.2x10-05	7.3x10-03	1.9	18		CD40;ECM1;IFIT5;SECTM1;SUMO4;TNFAIP3;TNF;CX3CL1;LGALS1;CASP10;TRIM5;ZC3H12A;TNFSF10;TRIM25;CAPN3;LGALS9;TRIM21;TRIM22;UNC5CL;PLEKHG5;TRAF1;GPRC5B;IL1B;PELI1;TRIM14;RBCK1;OPTN;TMEM106A;CARD11;BIRC2;BIRC3;LTF;CANT1;PELI2;NOD1;NOD2;RELA;CLEC7A;UBD;S100A12;APOL3;CD74;STAT1;CFLAR;BST2;TNIP1;TNIP2;REL;TAB3;TRIM38;HLA-DRB1
Down	positive regulation of protein localization to chromosome, telomeric region	1904816	2022-06-12	8.9x10-05	7.9x10-03	12.9	120		CCT3;CCT2;DKC1;CCT7;CCT5;GNL3
Down	purine nucleoside monophosphate biosynthetic process	9127	2022-06-12	8.9x10-05	7.9x10-03	12.9	120		ADSL;ATIC;PPAT;GART;PAICS;PFAS
Down	box C/D snoRNP assembly	492	2022-05-08	9.1x10-05	7.9x10-03	21.5	200		NUFIP1;RUVBL2;ZNHIT6;RUVBL1;PIH1D2
Up	regulation of endopeptidase activity	52548	22/71	1.0x10-04	7.9x10-03	2.9	27		SERPINB10;SERPINA3;SERPINB1;SERPINA1;SERPINB2;SERPINC1;SERPINE1;SERPINB9;A2ML1;SERPINA6;VSIR;PSMB8;PSMB9;SPOCK2;TIMP2;PSME1;TIMP3;PSME2;SERPING1;TIMP1;BIRC2;BIRC3
Up	regulation of cell migration	30334	82/408	1.1x10-04	8.0x10-03	1.6	15	PDGFRA;SRGAP3	RET;SEMA5A;ACVRL1;IFITM1;CLIC4;ROBO4;RIPOR1;FLT1;CSF1;PLXND1;SERPINE1;FAM107A;PTPRJ;VSIR;CX3CL1;IGF1R;DUSP10;MDK;PLAU;CYP1B1;PDGFRA;EDN1;MMP7;LIMCH1;DDX58;SEMA6D;MINK1;MMP9;FGR;CLDN5;CLDN4;MMP14;CEACAM1;ADAM17;NAV3;CEACAM6;IL1B;SPATA13;KIT;MYADM;ROR2;HBEGF;CAMK2B;LRRC15;CSF1R;GRB7;SEMA7A;SEMA3A;SEMA3B;CAMK2A;PDGFB;TWIST2;STC1;SEMA3F;NKD1;PARD6B;CLEC7A;PODXL;PDPN;MGAT3;PTK2B;SRGAP3;RFFL;NGFR;NTNG2…
Up	positive regulation of interleukin-6 production	32755	23/76	1.1x10-04	8.0x10-03	2.8	26		CD74;IL33;NOS2;DDX58;CYBA;NOD2;POU2F2;TNF;AGER;EREG;IFIH1;TLR1;IL1A;IL6;CLEC7A;IL1B;LEP;TNFSF4;LGALS9;ARHGEF2;IL6R;TMEM106A;TLR2
Up	negative regulation of cell population proliferation	8285	77/379	1.2x10-04	8.8x10-03	1.7	15		ACVRL1;CDKN1C;IFITM1;BTG1;CXCL8;TNFAIP3;PTPRJ;CXCL1;IFI35;IFIT3;DUSP10;FTH1;CYP1B1;TNFRSF8;SPEG;CCN3;SOX9;B2M;NKX3-1;KLF11;PTGIR;CD300A;IGFBP3;TINF2;RUNX3;CBFA2T3;MTSS1;EREG;GREM1;IL1A;IL1B;IRF1;PPARG;ANG;NUPR1;ROR2;IRF6;DLL4;CYP27B1;MNT;ACVR1C;IFNL1;FRZB;CLMN;PDPN;PTK2B;HES1;IGFBP6;VHL;TP53I11;SH2B3;LYN;CDKN2D;TFAP2A;NTRK1;CDKN2C;TGFB1;HMGA1;EIF2AK2;IFNLR1;NMI;SOD2;ALOX15B;MYO16;PML;TBX3;PARP10;…
Up	regulation of defense response to virus by host	50691	14/36	1.3x10-04	9.1x10-03	4.1	37		APOBEC3F;APOBEC3G;DTX3L;DDX58;STAT1;CGAS;TNFAIP3;IFNLR1;ZDHHC11;PARP9;AIM2;STING1;IL23A;ZC3H12A
Up	positive regulation of defense response to virus by host	2230	2022-12-28	1.3x10-04	9.1x10-03	4.8	43		APOBEC3F;AIM2;APOBEC3G;DTX3L;STING1;DDX58;STAT1;IL23A;ZC3H12A;CGAS;ZDHHC11;PARP9
Up	leukocyte aggregation	70486	2022-06-08	1.3x10-04	9.1x10-03	19.4	173		SEMA4D;IL1B;RAC2;S100A9;JAM2;S100A8
Down	protein targeting to mitochondrion	6626	13/55	1.1x10-04	9.6x10-03	4	36		TOMM70;TIMM8B;TIMM8A;TOMM40;TIMM13;TIMM44;TIMM21;TIMM10;GDAP1;TIMM23B;TIMM17A;PMPCA;TOMM5
Up	cellular response to interleukin-1	71347	38/155	1.4x10-04	9.8x10-03	2.1	19		IL1RN;CD40;CXCL8;PELI2;NOD1;NOD2;ADAMTS12;CX3CL1;PSMB10;RELA;RPS6KA5;IRAK2;ZC3H12A;UBC;CCL2;MAP3K8;SOX9;GBP2;GBP1;NKX3-1;GBP3;CCL22;CCL20;IL1R2;ACOD1;RC3H1;IRAK3;PSMB8;PSMB9;NFKBIA;IL1A;TNIP2;IL1B;PSME1;PELI1;PSME2;TAB3;CD47
Up	antigen processing and presentation of endogenous peptide antigen	2483	2022-08-14	1.5x10-04	1.0x10-02	8.6	76		ERAP2;TAP1;HLA-A;HLA-F;HLA-G;B2M;HLA-DRB1;HLA-E
Up	negative regulation of pri-miRNA transcription by RNA polymerase II	1902894	2022-08-14	1.5x10-04	1.0x10-02	8.6	76		PDGFB;PPARG;SOX9;PPARA;POU5F1;RELA;NFATC4;PPARD
Down	mitochondrial tRNA methylation	70901	2022-04-05	1.3x10-04	1.0x10-02	51.5	462		TRMT10C;TRMT5;HSD17B10;TRMT61B
Down	pyrimidine nucleobase biosynthetic process	19856	2022-04-05	1.3x10-04	1.0x10-02	51.5	462		CAD;CTPS1;UMPS;DHODH
Up	positive regulation of cell migration	30335	58/269	1.6x10-04	1.0x10-02	1.8	16	PDGFRA	RET;SEMA5A;RIPOR1;FLT1;CSF1;FAM107A;VSIR;IGF1R;GLIPR2;PLAU;MDK;SOX9;INSL3;PDGFRA;EDN1;MMP7;PRKCE;SEMA6D;MMP9;FGR;CLDN4;MMP14;ADAM17;CEACAM6;IL1B;KIT;MYADM;ARHGEF2;ROR2;HBEGF;GRB7;LRRC15;CSF1R;SEMA7A;SEMA3A;SEMA3B;PDGFB;TWIST2;SEMA3F;CLEC7A;PODXL;PDPN;PTK2B;NCKAP1L;RREB1;TCAF2;TGFB1;SEMA4D;INSR;SEMA4B;SEMA4C;SOD2;VEGFA;FERMT1;BMP2;DAB2;SNAI1;SPRY2
Down	positive regulation of transcription by RNA polymerase I	45943	2022-08-23	1.3x10-04	1.1x10-02	6.9	61	DHX33	UTP15;DHX33;NCL;HEATR1;WDR75;NOL11;LYAR;WDR43
Up	epithelial cell migration	10631	15/41	1.6x10-04	1.1x10-02	3.7	32		PLXND1;PKN3;STAT1;PLEKHG5;TNFSF12;TESK1;LOXL2;DPP4;FERMT1;PTP4A3;KIT;CYP1B1;FAT2;S100P;PKN1
Up	regulation of p38MAPK cascade	1900744	14/37	1.8x10-04	1.2x10-02	3.9	34		NCF1;DUSP1;MINK1;AGER;RASGRP1;VEGFA;MFHAS1;BMP2;DUSP10;IL1B;LEP;ZC3H12A;RELL1;LGALS9
Up	regulation of response to external stimulus	32101	33/130	1.9x10-04	1.2x10-02	2.2	19	PDGFRA	SEMA7A;AKNA;IL20;GUCY2D;CXCR4;NOD2;ADAMTS12;SAMHD1;USP18;CX3CL1;RELA;HERC5;SBNO2;CASP5;TRIM5;DHX58;CNGA1;GGT1;N4BP1;ZBP1;PDGFRA;SELE;FGR;ACE2;BST1;P2RX4;TNFSF4;IRF1;PIK3AP1;BIRC2;PTGES;BIRC3;CNGB1
Up	regulation of T cell mediated cytotoxicity	1914	2022-12-29	1.9x10-04	1.2x10-02	4.6	39		CEACAM1;RIPK3;IL23A;HLA-B;KLRD1;CD1D;HLA-A;HLA-F;AGER;HLA-G;HLA-DRB1;HLA-E
Up	apoptotic process	6915	51/231	2.1x10-04	1.3x10-02	1.8	16		CSRNP1;CGB7;ITGB2;ATP2A1;HK2;IFIT2;BBC3;CASP7;CASP5;CASP10;CAPN3;PHLDA2;RNF152;IER3;PRKCE;PRKCD;IL1A;PLSCR1;ADORA2A;IL1B;IRF1;DDIT4;LTA;TNFRSF25;PPARD;TLR2;PPP1R15A;IFI6;CXCR4;BCL2L11;PAK6;NLRP3;PMAIP1;PTK2B;RELT;BCL2L14;PAK4;NGFR;PLK3;EGLN3;TNFSF14;TNFSF12;BNIP3;MX1;CIDEB;SEPTIN4;CFLAR;ALOX15B;NFKBIA;DLC1;MDM2
Up	response to interferon-alpha	35455	2022-09-18	2.2x10-04	1.3x10-02	6.5	54		IFITM3;IFNAR2;BST2;IFITM1;IFITM2;MX2;LAMP3;EIF2AK2;ADAR
Down	tRNA aminoacylation for protein translation	6418	1943-11-01	1.8x10-04	1.4x10-02	4.4	38		AIMP2;MARS2;LARS1;NARS2;DARS2;IARS1;EEF1E1;FARSA;EARS2;VARS1;FARSB
Up	regulation of interleukin-12 production	32655	17/51	2.3x10-04	1.4x10-02	3.2	27		CD40;HLA-B;IRAK3;MEFV;HLA-G;AGER;MDK;IL23A;CLEC7A;TNFSF4;IRF5;LGALS9;CD47;LTB;JAK3;TLR2;SLAMF1
Up	protection from natural killer cell mediated cytotoxicity	42270	2022-05-06	2.3x10-04	1.4x10-02	32.2	270		HLA-B;SERPINB9;HLA-A;HLA-G;HLA-E
Up	regulation of type 2 immune response	2828	2022-05-06	2.3x10-04	1.4x10-02	32.2	270		CD74;IFNL1;TNFSF4;NLRP3;NOD2
Up	positive regulation of lymphocyte proliferation	50671	22/75	2.5x10-04	1.4x10-02	2.7	22		CD74;CD40;IL15;CD70;CD1D;TNFSF13B;HLA-E;CCDC88B;BST1;IL6;CD6;IL23A;IL7;IL1B;CLCF1;LEP;TNFSF4;CD38;NCKAP1L;JAK3;ZP4;CD276
Up	negative regulation of innate immune response	45824	14/38	2.5x10-04	1.4x10-02	3.8	31		STAT2;NLRC5;TNFAIP3;ACOD1;IRAK3;ISG15;NMI;SAMHD1;USP18;OAS1;OAS3;DHX58;SERPING1;TRIM21
Up	regulation of NIK/NF-kappaB signaling	1901222	23/80	2.5x10-04	1.4x10-02	2.6	22		NFAT5;TNFSF14;RTKN2;EIF2AK2;NOD1;IFI35;NOD2;NMI;TNF;AGER;RELA;HDAC7;NFKBIA;C1QTNF3;PTP4A3;IL23A;IL1B;ZC3H12A;BCL3;NLRP3;CCN3;LGALS9;TLR2
Down	mitochondrial tRNA modification	70900	2022-05-09	1.9x10-04	1.5x10-02	16.1	138		TRMT10C;PUS1;TRMT5;HSD17B10;TRMT61B
Up	positive regulation of MAPK cascade	43410	58/274	2.6x10-04	1.5x10-02	1.7	14	PDGFRA	RET;CD40;FLT1;DIRAS2;PTPRJ;TNF;CX3CL1;ICAM1;IGF1R;GLIPR2;TRIM5;LGALS9;PDGFRA;EDN1;KSR1;GPR37L1;KIT;ADAM8;ROR2;TMEM106A;JCAD;S100A7;CSF1R;SEMA7A;PELI2;C5AR1;PDGFB;NOD2;AGER;RASGRP1;PIK3R5;P2RY6;S100A12;CCL2;PTK2B;SLAMF1;NTRK1;CD74;CCL22;TGFB1;CCL20;INSR;GPR55;SEMA4C;LIF;EIF2AK2;VEGFA;MARCO;MFHAS1;BMP2;IL6;LEP;FGF18;ACKR3;SPRY2;TEK;FGFR3;HLA-DRB1
Up	cellular response to oxygen-containing compound	1901701	66/323	3.0x10-04	1.7x10-02	1.7	14	PDGFRA	RET;CXCL6;CXCL9;GUCY1B1;CXCL8;NCF1;SERPINE1;CIB2;TNFAIP3;CXCL1;FZD10;RORB;CXCL3;CXCL2;CXCL5;ZFP36;IL36A;ZC3H12A;PDK4;PDE4B;FFAR2;SOX9;TGM2;PDGFRA;PRKCD;MMP3;ACOD1;TNFRSF1B;MMP9;IL1A;IL1B;RRAGD;CARD17;RAPGEF3;TLR2;HCN3;INSIG1;PDGFB;NOD2;NUGGC;RELA;SLC5A5;SBNO2;P2RY6;GNG2;NLRP3;CCL2;PTK2B;IL36RN;LYN;FZD4;WNT7B;PDE2A;ATP2B4;IL36G;TRPV1;CXCL10;CXCL11;IL6;NR4A3;P2RX4;FES;TNIP2;TNFSF4;NEURL1;CD68
Up	positive regulation of tumor necrosis factor superfamily cytokine production	1903557	23/81	3.1x10-04	1.7x10-02	2.6	21		IL33;DDX58;PTPRJ;CYBA;NOD2;AGER;RASGRP1;HLA-E;IFIH1;TLR1;IL1A;IL6;OAS1;IL23A;OAS2;CLEC7A;OAS3;TNFRSF8;ADAM8;LGALS9;ARHGEF2;TMEM106A;TLR2
Down	ribonucleoside monophosphate biosynthetic process	9156	2022-06-14	2.5x10-04	1.8x10-02	9.7	80		ADSL;ATIC;PPAT;PAICS;PFAS;GART
Down	tRNA wobble base modification	2097	2022-06-14	2.5x10-04	1.8x10-02	9.7	80		CTU2;CTU1;MOCS3;KTI12;ELP3;ALKBH8
Down	tRNA wobble uridine modification	2098	2022-06-14	2.5x10-04	1.8x10-02	9.7	80		CTU2;CTU1;MOCS3;KTI12;ELP3;ALKBH8
Down	epidermis development	8544	16/83	2.6x10-04	1.8x10-02	3.1	26		KRTDAP;SPRR2E;SPRR3;SPRR2G;CALML5;KRT2;SPINK5;EDA2R;KLK7;PTHLH;KRT9;OVOL2;LCE2B;FLG2;ACER1;SPRR2B
Up	positive regulation of vascular permeability	43117	2022-07-12	3.4x10-04	1.8x10-02	9	72		OCLN;TGFB1;TRPV4;PDE2A;BMP6;TJP2;VEGFA
Up	protein mono-ADP-ribosylation	140289	2022-07-12	3.4x10-04	1.8x10-02	9	72		PARP10;PARP4;TIPARP;PARP14;PARP9;PARP15;PARP12
Up	endothelial cell migration	43542	14/39	3.4x10-04	1.8x10-02	3.6	29		PLXND1;STAT1;PLEKHG5;TNFSF12;EMP2;LOXL2;VEGFA;DPP4;NR4A1;PTP4A3;ID1;CYP1B1;CCN3;S100P
Up	response to type I interferon	34340	2022-06-09	3.4x10-04	1.8x10-02	12.9	103		SP100;MX1;ISG15;IFIT1;SHFL;TRIM56
Up	regulation of MAP kinase activity	43405	26/97	3.5x10-04	1.8x10-02	2.4	19		CD40;FLT1;DIRAS2;PDGFB;PTPRJ;NOD2;TNF;RASGRP1;PIK3R5;S100A12;SH2B3;LYN;EDN1;TGFB1;KSR1;CD300A;DUSP1;PRKCD;IRAK3;VEGFA;IL1B;FGF18;KIT;SPRY2;ADAM8;TRIB2
Up	regulation of neuroinflammatory response	150077	2022-09-19	3.7x10-04	1.8x10-02	5.8	46		IL33;IL6;IL1B;MMP3;NUPR1;TNFRSF1B;MMP9;TNF;CD200
Up	positive regulation of cellular process	48522	114/625	3.7x10-04	1.8x10-02	1.4	11	PDGFRA	CSF3;VIPR1;CSF2;CSF1;FMR1;RTKN2;TNF;NCMAP;IGF1R;TGM1;ZFP36;CDH3;ZC3H12A;SOX9;TRIM21;IL6R;IL13RA1;TGM2;IL15RA;PDGFRA;IL11RA;PRKCD;MATK;FLT3LG;CYBA;POU3F2;PRLR;PGF;CDC25B;EREG;CLDN5;ADAM17;ADAM8;NUPR1;S100A9;S100A8;CSF1R;PDGFB;TGFA;TNFRSF11A;DPP4;CLEC7A;TPPP;PRODH;SLAMF1;LYN;TGFB1;EGR4;INSR;TNFSF13;LIF;CIDEB;BMP6;FOSL1;H1-5;BST1;IL6;GDNF;BAMBI;IL7;TNFSF4;FGF18;MDM2;SPDYA;ECHDC3;IL7R;FGFR3;FLT1;SLC4…
Up	neutrophil migration	1990266	22/77	3.7x10-04	1.8x10-02	2.6	20		CXCL6;CXCL9;EDN1;CXCL8;EDN2;CCL22;CCL20;ITGB2;CXCL1;CXCL3;CXCL2;CX3CL1;CXCL5;CXCL10;CXCL11;PDE4B;SAA1;CCL2;S100A12;NCKAP1L;S100A9;S100A8
Up	positive regulation of phosphatidylinositol 3-kinase signaling	14068	22/77	3.7x10-04	1.8x10-02	2.6	20	PDGFRA	LYN;NTRK1;PDGFRA;CSF3;FLT1;NCF1;SEMA4D;UNC5B;INSR;PDGFB;TNF;IGF1R;PIK3R5;FGR;LEP;KIT;HCLS1;SOX9;ROR2;TEK;PIK3AP1;NKX3-1
Up	positive regulation of tumor necrosis factor production	32760	22/77	3.7x10-04	1.8x10-02	2.6	20		IL33;DDX58;PTPRJ;CYBA;NOD2;AGER;RASGRP1;HLA-E;IFIH1;TLR1;IL1A;IL6;OAS1;IL23A;OAS2;CLEC7A;OAS3;TNFRSF8;LGALS9;ARHGEF2;TMEM106A;TLR2
Up	positive regulation of phagocytosis	50766	17/53	3.9x10-04	1.9x10-02	3	24		IL15RA;IL15;PTPRJ;ANO6;CYBA;IL2RG;TNF;C2;C3;C4A;RAB31;CLEC7A;IL1B;IL2RB;CCL2;NCKAP1L;CD47
Up	regulation of tumor necrosis factor production	32680	31/124	3.9x10-04	1.9x10-02	2.2	17		TNFAIP3;PTPRJ;NOD2;AGER;RASGRP1;CX3CL1;VSIR;IFIH1;ZFP36;CLEC7A;ZC3H12A;TNFRSF8;LGALS9;SLAMF1;IL33;DDX58;CYBA;IRAK3;HLA-E;TLR1;IL1A;IL6;OAS1;IL23A;OAS2;OAS3;ARHGEF2;CD47;TMEM106A;LTF;TLR2
Up	positive regulation of cell population proliferation	8284	90/474	3.9x10-04	1.9x10-02	1.5	12	PDGFRA	CSF3;VIPR1;CSF2;FLT1;CSF1;RTKN2;HILPDA;TCIRG1;TNF;CX3CL1;CXCL5;IGF1R;ESM1;MDK;TIMP1;SOX9;IL6R;IL13RA1;NKX3-1;PDGFRA;EDN1;EDN2;IL15;IL11RA;MATK;TBC1D8;FLT3LG;EMP2;OSMR;POU3F2;PRLR;PGF;CDC25B;EREG;GREM1;CLDN5;ADAM17;CEACAM6;IL1B;HCLS1;CD47;ZFPM2;HBEGF;LTF;CSF1R;C5AR1;PDGFB;TGFA;TNFRSF11A;NOD2;RELA;DPP4;DLL4;CLEC7A;PTK2B;HES1;S1PR3;S1PR2;SLAMF1;LYN;CD74;TGFB1;EGR4;STAT1;INSR;TNFSF13;LIF;VEGFC;VEGFD;…
Up	receptor signaling pathway via JAK-STAT	7259	2022-12-31	4.0x10-04	1.9x10-02	4.1	32		SOCS2;IFNAR2;STAT5A;IL15;STAT1;STAT2;CLCF1;LEP;STAT4;CCL2;NMI;JAK3
Up	regulation of angiogenesis	45765	45/203	4.3x10-04	2.0x10-02	1.9	14		SEMA5A;CD40;ECM1;SP100;BTG1;CXCL8;FLT1;PLXND1;NPR1;SERPINE1;TNFAIP3;HK2;ZC3H12A;PGK1;CYP1B1;ITGB8;PAK4;STAT1;CEMIP2;TNFSF12;VASH2;ATP2B4;VEGFC;EMP2;VEGFD;HLA-G;HSPG2;PGF;PML;HIPK2;VEGFA;CLDN5;IL1A;CXCL10;CEACAM1;IL6;IL1B;LEP;NINJ1;FGF18;SPRY2;PPARG;ANGPTL4;TEK;RAPGEF3
Up	response to molecule of bacterial origin	2237	21/73	4.5x10-04	2.1x10-02	2.6	20		CXCL8;GCH1;NOS2;TNFAIP3;ACOD1;IRAK3;TNFRSF11A;CXCL2;SELE;CYP27B1;ADAM17;IL6;CD6;IL1B;PELI1;IRF5;LGALS9;GGT1;S100A9;S100A8;S100A7
Up	regulation of interferon-beta production	32648	16/49	4.5x10-04	2.1x10-02	3.1	24		PTPRS;DDX58;ISG15;RELB;IFIH1;OAS1;STING1;OAS2;IRF1;OAS3;DHX58;IRF7;REL;IRF5;TLR2;TRIM56
Down	positive regulation of G2/M transition of mitotic cell cycle	10971	2022-07-20	3.4x10-04	2.2x10-02	7	56		RAD51C;CDK4;CDC7;FBXO5;DTL;CDC25A;STOX1
Down	mitochondrion organization	7005	26/175	3.5x10-04	2.2x10-02	2.3	18		TOMM40;TIMM13;MIEF2;PHB;TIMM10;HSD17B10;TMEM70;MSTO1;TIMM17A;MTERF1;TOMM70;TIMM8B;PTCD2;CAV2;TWNK;TIMM44;TFB2M;BCS1L;ATAD3A;GDAP1;RAB32;ADCK1;DNAJA3;CYCS;SLIRP;TOMM5
Down	mitotic DNA replication initiation	1902975	2022-04-06	3.6x10-04	2.2x10-02	25.8	204		POLA1;MCM3;MCM4;MCM2
Down	nuclear cell cycle DNA replication initiation	1902315	2022-04-06	3.6x10-04	2.2x10-02	25.8	204		POLA1;MCM3;MCM4;MCM2
Down	tRNA 3’-end processing	42780	2022-04-06	3.6x10-04	2.2x10-02	25.8	204		SSB;TRMT10C;TRNT1;HSD17B10
Down	positive regulation of establishment of protein localization to telomere	1904851	2022-05-10	3.6x10-04	2.2x10-02	12.9	102		CCT3;CCT2;DKC1;CCT7;CCT5
Down	DNA-dependent DNA replication	6261	21/129	3.6x10-04	2.2x10-02	2.5	20		WDHD1;GINS2;RFC3;PRIM1;TWNK;DDX21;CDC7;MCM10;CDC6;NOC3L;ORC5;POLA1;ORC6;CDC45;PSME3;POLE2;MCM3;MCM4;MCM6;MCM2;TEFM
Up	negative regulation of platelet activation	10544	2022-08-16	5.0x10-04	2.3x10-02	6.5	49	PDGFRA	PDGFRA;THBD;CEACAM1;C1QTNF1;PRKCD;PDGFB;CD9;SH2B3
Down	mitochondrial RNA metabolic process	959	2022-06-15	4.0x10-04	2.3x10-02	8.6	67		MTERF2;TWNK;MTERF1;TFB2M;EARS2;TEFM
Down	mRNA methylation	80009	2022-06-15	4.0x10-04	2.3x10-02	8.6	67		TRMT10C;NSUN2;TRMT6;METTL8;TRMT61A;TRMT61B
Down	tRNA 5’-end processing	99116	2022-06-15	4.0x10-04	2.3x10-02	8.6	67		POP5;SSB;TRMT10C;POP1;RPP40;HSD17B10
Up	positive regulation of interferon-beta production	32728	13/36	5.2x10-04	2.3x10-02	3.6	28		DDX58;ISG15;IFIH1;OAS1;STING1;OAS2;IRF1;OAS3;DHX58;IRF7;IRF5;TLR2;TRIM56
Up	positive regulation of response to biotic stimulus	2833	15/45	5.3x10-04	2.3x10-02	3.2	24		GBP5;IFNB1;SH2D1B;ACOD1;CYBA;CD1D;IFI35;NMI;DDX60;BMP6;OASL;EREG;PLSCR1;DHX58;ADAM8
Up	regulation of receptor signaling pathway via JAK-STAT	46425	15/45	5.3x10-04	2.3x10-02	3.2	24		IL10RB;IL10RA;TNF;SOCS3;IL6;IFNL1;SOCS1;LEP;BCL3;KIT;CYP1B1;HES1;VHL;JAK3;SH2B3
Down	DNA-templated transcription, termination	6353	14/70	4.1x10-04	2.3x10-02	3.2	25		NCBP1;MTERF2;CSTF2T;GTF2H2;GTF2H3;POLR1A;POLR1B;POLR1C;TAF1A;MTERF1;POLR1F;POLR1G;SNRPF;POLR3K
Up	peptidyl-tyrosine phosphorylation	18108	20/69	5.5x10-04	2.4x10-02	2.6	20	PDGFRA	DDR1;LYN;NTRK1;PDGFRA;CSF1R;FLT1;SRMS;IL15;INSR;PDGFB;PRLR;IGF1R;FGR;FES;LEP;KIT;PTK2B;TEK;JAK3;FGFR3
Down	DNA metabolic process	6259	36/277	4.4x10-04	2.5x10-02	1.9	15		FEN1;PCNA;PRIM1;DDX21;XPC;MCM10;BRCA1;ORC5;ORC6;CDC45;EXO1;ZRANB3;WDHD1;RFC3;XRCC2;TREX2;TOP3A;LTO1;CDC7;CDC6;NOC3L;GLRX2;GTF2H3;REXO4;POLA1;RAD51C;POLE2;MCM3;MCM4;ATM;MCM6;DNASE1L2;DNASE1L3;DCTPP1;ATR;MCM2
Up	negative regulation of axon extension involved in axon guidance	48843	2022-09-20	5.9x10-04	2.5x10-02	5.3	39		SEMA5A;SEMA7A;SEMA4D;SEMA3A;SEMA4B;SEMA6D;SEMA3B;SEMA4C;SEMA3F
Down	peptidyl-lysine methylation	18022	2022-08-27	4.6x10-04	2.5x10-02	5.4	42		N6AMT1;SUV39H2;SETD6;SUV39H1;ANTKMT;EEF2KMT;ATPSCKMT;EEF1AKMT1
Up	positive regulation of p38MAPK cascade	1900745	2022-10-24	6.2x10-04	2.6x10-02	4.6	34		MFHAS1;BMP2;NCF1;IL1B;LEP;MINK1;ZC3H12A;RELL1;AGER;VEGFA
Up	regulation of axon extension involved in axon guidance	48841	2022-10-24	6.2x10-04	2.6x10-02	4.6	34		SEMA5A;SEMA7A;SEMA4D;SEMA3A;SEMA4B;SEMA6D;SEMA3B;SEMA4C;SEMA3F;VEGFA
Up	negative regulation of cytokine-mediated signaling pathway	1960	17/55	6.3x10-04	2.6x10-02	2.9	21		IL1RN;STAT2;NLRC5;IRAK3;ISG15;SAMHD1;PARP14;USP18;SIGIRR;IL6;OAS1;OAS3;PADI2;PPARG;IL36RN;RFFL;SH2B3
Up	cellular response to chemokine	1990869	18/60	6.5x10-04	2.7x10-02	2.8	20		CXCL6;CXCL9;CXCL8;CCL22;DUSP1;CCL20;CXCL1;CXCL3;CXCL2;CX3CL1;CXCL5;CXCL10;CXCL11;ZC3H12A;CCL2;PTK2B;ACKR3;SH2B3
Up	response to organic cyclic compound	14070	18/60	6.5x10-04	2.7x10-02	2.8	20		CDKN2D;ABCA2;TGFB1;TIPARP;SLC1A1;TRPV1;TNF;SOCS2;CYP27B1;CYP24A1;STING1;IL1B;CYP1A1;CYP1B1;CCL2;PMAIP1;GGT1;NKX3-1
Down	establishment of protein localization to mitochondrion	72655	1948-11-01	5.0x10-04	2.7x10-02	3.8	29		TIMM8B;TOMM70;TIMM23B;TOMM40;TIMM13;TIMM17A;TIMM44;TIMM10;TIMM21;GDAP1;TOMM5
Up	cellular response to lipid	71396	47/219	7.0x10-04	2.9x10-02	1.8	13		RET;CXCL6;CXCL9;CXCL8;INSIG1;SERPINE1;TNFAIP3;ATP1A3;CXCL1;FZD10;RORB;NOD2;CXCL3;TFPI;CXCL2;NUGGC;RELA;CXCL5;ZFP36;SBNO2;IL36A;ZC3H12A;PDK4;PDE4B;NLRP3;CCL2;PTK2B;FFAR2;IL36RN;SOX9;NKX3-1;LYN;FZD4;WNT7B;ACOD1;IL36G;TNFRSF1B;IL1A;CXCL10;CXCL11;IL6;FES;TNIP2;TNFSF4;IL1B;CARD17;CD68
Up	negative regulation of steroid metabolic process	45939	2022-05-07	7.3x10-04	3.0x10-02	16.1	116		ABCA2;BMP2;UGT1A1;UGT1A8;WNT4
Up	toll-like receptor signaling pathway	2224	24/91	7.5x10-04	3.0x10-02	2.3	17		SFTPA2;UNC93B1;ITGB2;IRAK3;NMI;CTSS;TLR1;OAS1;TNIP1;CTSL;IRAK2;TNIP2;CTSK;UBC;TAB3;TLR10;LGALS9;SFTPA1;PIK3AP1;S100A9;BIRC2;S100A8;BIRC3;TLR2
Up	myelin assembly	32288	2022-06-10	7.6x10-04	3.0x10-02	9.7	69		ABCA2;CNTNAP1;PMP22;CD9;TPPP;NCMAP
Up	response to interleukin-1	70555	23/86	7.7x10-04	3.1x10-02	2.4	17		CD40;CXCL8;CCL22;CCL20;ACOD1;RC3H1;IRAK3;TNFRSF11A;ADAMTS12;SELE;CX3CL1;RELA;IRAK2;IL1B;ZC3H12A;CCL2;LGALS9;SOX9;CD47;GBP2;GBP1;NKX3-1;GBP3
Down	purine ribonucleoside monophosphate biosynthetic process	9168	2022-06-16	6.0x10-04	3.1x10-02	7.7	57		ADSL;ATIC;PPAT;PAICS;PFAS;GART
Down	mitochondrial transcription	6390	2022-05-11	6.2x10-04	3.1x10-02	10.7	79		MTERF2;TWNK;MTERF1;TFB2M;TEFM
Down	positive regulation of protein localization to Cajal body	1904871	2022-05-11	6.2x10-04	3.1x10-02	10.7	79		CCT3;CCT2;DKC1;CCT7;CCT5
Down	regulation of establishment of protein localization to telomere	70203	2022-05-11	6.2x10-04	3.1x10-02	10.7	79		CCT3;CCT2;DKC1;CCT7;CCT5
Down	regulation of protein localization to Cajal body	1904869	2022-05-11	6.2x10-04	3.1x10-02	10.7	79		CCT3;CCT2;DKC1;CCT7;CCT5
Down	tetrahydrofolate metabolic process	46653	2022-05-11	6.2x10-04	3.1x10-02	10.7	79		DHFR;DHFR2;MTHFD1;MTHFD2L;MTHFR
Up	positive regulation of vasculature development	1904018	26/102	8.1x10-04	3.2x10-02	2.2	16		SEMA5A;CD40;ECM1;BTG1;CXCL8;FLT1;SERPINE1;HK2;ZC3H12A;CYP1B1;ITGB8;PAK4;TNFSF12;VASH2;VEGFC;VEGFD;PGF;HIPK2;VEGFA;IL1A;IL1B;NINJ1;FGF18;ANGPTL4;TEK;RAPGEF3
Up	pattern recognition receptor signaling pathway	2221	18/61	8.1x10-04	3.2x10-02	2.7	19		SFTPA2;UNC93B1;NOD1;NOD2;CTSS;TLR1;CTSL;IRAK2;CTSK;UBC;TAB3;FFAR2;TLR10;SFTPA1;CLEC4E;S100A9;S100A8;TLR2
Up	positive regulation of leukocyte migration	2687	2022-11-29	8.5x10-04	3.3x10-02	3.9	28		ADAM17;IL6;EDN2;CSF1;MDK;NCKAP1L;ADAM8;TNF;IL6R;ICAM1;VEGFA
Up	regulation of peptidyl-tyrosine phosphorylation	50730	24/92	8.9x10-04	3.4x10-02	2.3	16		CD74;CSF3;TGFB1;SEMA4D;IL15;ITGB3;ITGB2;PRKCD;PDGFB;LIF;PTPRJ;BMP6;VEGFA;EFNA1;BST1;IL6;IL23A;HCLS1;PTK2B;TNFRSF14;CSPG4;ARHGEF2;ITGA5;IL6R
Down	histone H3-K9 methylation	51567	2022-04-07	7.9x10-04	3.8x10-02	17.2	123		SUV39H2;PRDM9;SUV39H1;PRDM5
Down	pyrimidine ribonucleotide biosynthetic process	9220	2022-04-07	7.9x10-04	3.8x10-02	17.2	123		CAD;CTPS1;UMPS;DHODH
Up	regulation of epithelial cell proliferation	50678	24/93	1.0x10-03	3.9x10-02	2.2	15		ACVRL1;CDKN1C;TGFB1;TINF2;C5AR1;TGFA;NOD2;FUT2;RUNX3;SGPP2;MTSS1;BMP6;EREG;VEGFA;NR4A1;ZFP36;DUSP10;NR4A3;LEP;FGF18;SOX9;NUPR1;B2M;NKX3-1
Up	negative regulation of type I interferon production	32480	14/43	1.0x10-03	3.9x10-02	3.1	21		PTPRS;UBA7;DDX58;NLRC5;TNFAIP3;ACOD1;UBE2L6;ISG15;RELB;HERC5;IFIH1;DHX58;REL;TRIM25
Up	positive regulation of T cell differentiation	45582	14/43	1.0x10-03	3.9x10-02	3.1	21		HLA-G;VSIR;IL4I1;DUSP10;SOCS1;VNN1;MDK;ZMIZ1;IL23A;IL7;TNFSF4;NCKAP1L;ADAM8;HLA-DRB1
Down	positive regulation of cell cycle G2/M phase transition	1902751	2022-07-23	8.8x10-04	4.2x10-02	5.6	40		RAD51C;CDK4;CDC7;FBXO5;DTL;CDC25A;STOX1
Up	positive regulation of NIK/NF-kappaB signaling	1901224	16/53	1.2x10-03	4.4x10-02	2.8	19		NFAT5;TNFSF14;RTKN2;EIF2AK2;NOD1;IFI35;NOD2;NMI;TNF;AGER;RELA;PTP4A3;IL23A;IL1B;LGALS9;TLR2
Down	protein insertion into mitochondrial inner membrane	45039	2022-05-12	1.0x10-03	4.6x10-02	9.2	64		TIMM8B;TOMM70;TIMM8A;TIMM13;TIMM10
Down	purine nucleotide biosynthetic process	6164	2022-05-12	1.0x10-03	4.6x10-02	9.2	64		PRPS1;ADSL;MTHFD1;PPAT;GART
Down	termination of RNA polymerase I transcription	6363	2022-08-30	1.0x10-03	4.6x10-02	4.7	32		POLR1A;POLR1B;TAF1A;POLR1C;POLR1F;GTF2H2;POLR1G;GTF2H3
Up	collagen fibril organization	30199	23/89	1.3x10-03	4.6x10-02	2.2	15		COL16A1;COL27A1;COL13A1;LAMB3;COL25A1;LUM;COL22A1;COL11A2;LOXL2;GREM1;ADAMTS14;COL2A1;LOX;COL5A1;P4HA1;P4HA2;COL6A2;COL5A3;P4HA3;COL6A1;PXDN;COL8A2;CYP1B1
Up	regulation of type I interferon production	32479	23/89	1.3x10-03	4.6x10-02	2.2	15		ZBP1;UBA7;DDX58;TREX1;NLRC5;CGAS;TNFAIP3;ACOD1;UBE2L6;ISG15;DTX4;RELA;NFKB2;HERC5;IFIH1;STING1;IRF1;DHX58;IRF7;TRIM25;IRF5;TRIM21;TRIM56
Up	positive regulation of angiogenesis	45766	28/116	1.3x10-03	4.6x10-02	2.1	14		SEMA5A;CD40;ECM1;BTG1;CXCL8;FLT1;SERPINE1;HK2;MDK;ZC3H12A;CYP1B1;ITGB8;PAK4;TNFSF12;VASH2;VEGFC;VEGFD;PGF;HIPK2;VEGFA;IL1A;IL1B;NINJ1;FGF18;ANGPTL4;ITGA5;TEK;RAPGEF3
Up	positive regulation of T cell mediated cytotoxicity	1916	2022-10-26	1.3x10-03	4.6x10-02	4	27		SLC22A13;IL23A;HLA-B;CD1D;HLA-A;HLA-F;HLA-G;HLA-DRB1;NECTIN2;HLA-E
Up	cellular response to zinc ion	71294	2022-08-18	1.3x10-03	4.6x10-02	5.2	34		MT2A;P2RX4;HVCN1;MT1M;MT1F;MT1G;MT1X;MT1H
Up	positive regulation of glial cell differentiation	45687	2022-08-18	1.3x10-03	4.6x10-02	5.2	34		BMP2;TGFB1;BIN1;MDK;CLCF1;CXCR4;HES1;TNFRSF1B
Up	regulation of platelet aggregation	90330	2022-08-18	1.3x10-03	4.6x10-02	5.2	34		LYN;CEACAM1;C1QTNF1;PRKCD;PDPN;CD9;PRKCQ;SH2B3
Up	positive regulation of lymphocyte activation	51251	1935-12-01	1.4x10-03	4.8x10-02	3.4	22		CCDC88B;IL6;SH3KBP1;CLEC7A;IL23A;TNIP2;TNFSF4;CCL2;NCKAP1L;PRKCQ;NOD2;CD47
Up	regulation of phosphatidylinositol 3-kinase activity	43551	1935-12-01	1.4x10-03	4.8x10-02	3.4	22	PDGFRA	FGR;PDGFRA;RUBCN;FLT1;TGFB1;PIK3IP1;KIT;PDGFB;PTK2B;NOD2;TEK;FGFR3
Up	regulation of cytokine-mediated signaling pathway	1959	20/74	1.4x10-03	4.8x10-02	2.4	16		IFNAR2;ZBP1;CD74;STAT1;IFNGR2;TNFAIP3;IRAK3;TRAF1;CFLAR;TNF;USP18;SIGIRR;SOCS3;SOCS1;IRAK2;IL7;IL36RN;RBCK1;BIRC2;BIRC3
Up	lymph node development	48535	2022-04-05	1.5x10-03	4.8x10-02	25.8	168		TGFB1;RIPK3;PDPN;TNFRSF11A
Up	negative regulation of metallopeptidase activity	1905049	2022-04-05	1.5x10-03	4.8x10-02	25.8	168		LRP1;TIMP2;TIMP3;TIMP1
Up	negative regulation of regulatory T cell differentiation	45590	2022-04-05	1.5x10-03	4.8x10-02	25.8	168		LAG3;MDK;IRF1;TNFSF4
Up	positive regulation of mast cell chemotaxis	60754	2022-04-05	1.5x10-03	4.8x10-02	25.8	168		VEGFC;VEGFD;PGF;VEGFA
Up	quinone catabolic process	1901662	2022-04-05	1.5x10-03	4.8x10-02	25.8	168		NQO2;CYP4F3;CYP4F11;CYP4F12
Up	regulation of ribonuclease activity	60700	2022-04-05	1.5x10-03	4.8x10-02	25.8	168		OAS1;OAS2;OAS3;OASL
Up	positive regulation of leukocyte chemotaxis	2690	16/54	1.5x10-03	4.8x10-02	2.7	18		CSF1R;EDN2;CSF1;SERPINE1;VEGFC;ANO6;VEGFD;PGF;VEGFA;CXCL10;ADAM17;IL6;MDK;LGALS9;IL6R;S100A7
Up	negative regulation of programmed necrotic cell death	62099	2022-06-11	1.5x10-03	4.8x10-02	7.7	50		RIPK3;PELI1;ARHGEF2;NUPR1;BIRC2;BIRC3
Up	regulation of monocyte chemotactic protein-1 production	71637	2022-06-11	1.5x10-03	4.8x10-02	7.7	50		C1QTNF3;OAS1;CLEC7A;IL1B;OAS3;LGALS9
Up	regulation of toll-like receptor 2 signaling pathway	34135	2022-06-11	1.5x10-03	4.8x10-02	7.7	50		LYN;TLR1;MFHAS1;ACOD1;TNFAIP3;CYBA
