# Supplementary material for: Host genetic factors related to innate immunity, environmental sensing and cellular functions are associated with human skin microbiota
Source: Nat Commun. 2022 Oct 19;13:6204. doi: 10.1038/s41467-022-33906-5 (PMC9582029; doi:10.1038/s41467-022-33906-5)
Supplement: Supplementary file 8 — Supplementary Data 5 [file 41467_2022_33906_MOESM8_ESM.xlsx]

## Sheet: MR_results_ukb_with_sensitivity
						Inverse variance weighted / Wald-ratio						MR Egger			Weighted median
Outcome	Exposure (feature)	Microenv.	No. of SNPs	F(mean)	F(min.)	Beta	StdErr	P value	q(trait) value	q(global) value	Features in cluster	Beta	StdErr	P value	Beta	StdErr	P value
Vitiligo	a.ASV012[S. hominis]	Moist	12	21.8055	19.449	0.000118673	3.17766e-05	0.000188011	0.00112807	0.107009	a.ASV012	0.000270287	0.000173704	0.150758	6.54785e-05	4.48771e-05	0.144548
Allergy/hypersensitivity/anaphylaxis	f.Flavobacteriaceae	Moist	6	21.7193	19.4951	-0.000876991	0.000244334	0.000331555	0.00198933	0.107009	c.Flavobacteriia;o.Flavobacteriales;f.Flavobacteriaceae	0.00284969	0.00427033	0.541091	-0.000960127	0.000333114	0.00394818
Eczema/dermatitis	g.Staphylococcus	Moist	12	20.6637	19.5842	0.00154665	0.000434623	0.000372852	0.00223711	0.107009	o.Bacillales;f.Staphylococcaceae;g.Staphylococcus	0.00127016	0.00260072	0.635807	0.001238	0.000527927	0.0190263
Seborrhoeic keratosis	a.ASV010[Staphylococcus (unc.)]	Moist	6	22.2186	19.8087	0.000722245	0.000212377	0.000671988	0.00403193	0.144645	a.ASV010	0.00580595	0.0020147	0.0449319	0.000585817	0.000245421	0.0169871
Eczema/dermatitis	f.Streptococcaceae	Dry	8	18.0283	10.2928	-0.00085466	0.000308609	0.00561598	0.0336959	0.901939	f.Streptococcaceae	-0.00140575	0.00114305	0.264797	-0.000717801	0.000425645	0.0917218
Psoriasis	a.ASV012[S. hominis]	Moist	12	21.8055	19.449	0.000404675	0.000171771	0.0184779	0.0372657	0.901939	a.ASV012	0.000136996	0.000970574	0.890555	0.000321207	0.000229506	0.161646
Hayfever/allergic rhinitis	a.ASV012[S. hominis]	Moist	12	21.8055	19.449	-0.0011133	0.000473183	0.0186328	0.0372657	0.901939	a.ASV012	-0.00551106	0.00231612	0.0386494	-0.00100599	0.000557404	0.0711101
Hayfever/allergic rhinitis	f.Flavobacteriaceae	Dry	7	20.0514	10.5369	0.00110974	0.00041915	0.00810667	0.04864	0.901939	c.Flavobacteriia;o.Flavobacteriales;f.Flavobacteriaceae	-0.000266506	0.0013373	0.849889	0.00111447	0.000556619	0.0452625
Vitiligo	a.ASV019[M. luteus]	Dry	7	21.5645	12.9128	-7.265e-05	2.76951e-05	0.00871066	0.0522639	0.901939	a.ASV019	-0.000190031	0.000125552	0.190554	-7.40382e-05	3.50882e-05	0.0348533
Allergy/hypersensitivity/anaphylaxis	g.Paracoccus	Dry	8	22.1353	20.797	-0.000345596	0.0001356	0.0108145	0.0648869	0.901939	g.Paracoccus	0.000507821	0.000916227	0.59944	-0.000287094	0.000171552	0.0942277
Hayfever/allergic rhinitis	f.Clostridiales_Incertae_Sedis_XI	Moist	14	22.5295	19.4611	0.000872664	0.000370446	0.0184874	0.071468	0.901939	f.Clostridiales_Incertae_Sedis_XI	0.00313985	0.00187335	0.119564	0.00108674	0.000500527	0.0299168
Allergy/hypersensitivity/anaphylaxis	f.Clostridiales_Incertae_Sedis_XI	Moist	12	22.7747	19.6862	-0.000311748	0.000146883	0.0338018	0.071468	0.980349	f.Clostridiales_Incertae_Sedis_XI	0.00027568	0.00107451	0.802718	-0.00013476	0.000200816	0.502181
Psoriasis	f.Clostridiales_Incertae_Sedis_XI	Moist	14	22.5295	19.4611	0.000359029	0.000170971	0.035734	0.071468	0.980349	f.Clostridiales_Incertae_Sedis_XI	-0.000219479	0.000883935	0.808103	0.000358904	0.000238217	0.131906
Psoriasis	a.ASV039[Acinetobacter (unc.)]	Dry	6	25.5176	21.7091	0.000376428	0.000149891	0.0120273	0.0721641	0.901939	a.ASV039	0.000809294	0.000703534	0.314102	0.00039338	0.000195543	0.0442485
Eczema/dermatitis	g.Enhydrobacter	Moist	11	22.2931	19.7685	-0.000811169	0.000326811	0.013062	0.0783719	0.901939	g.Enhydrobacter	-0.00202314	0.00161903	0.242962	-0.000975165	0.000446355	0.0289087
Allergy/hypersensitivity/anaphylaxis	a.ASV063[Finegoldia (unc.)]	Dry	4	22.3825	21.3221	0.000383255	0.000156482	0.0143177	0.0859065	0.901939	a.ASV063	-0.000288463	0.000699738	0.720147	0.000309409	0.000195315	0.11316
Eczema/dermatitis	g.Streptococcus	Moist	11	22.0895	19.8154	0.000792151	0.000328614	0.015927	0.0955617	0.901939	g.Streptococcus	0.00230505	0.00117763	0.0819911	0.000780635	0.00044491	0.0793295
Vitiligo	a.ASV072[R. mucilaginosa]	Dry	7	23.065	21.087	-7.08461e-05	2.96957e-05	0.0170449	0.102269	0.901939	a.ASV072	-1.11834e-05	0.000111208	0.923805	-7.00775e-05	4.05155e-05	0.0836939
Hayfever/allergic rhinitis	g.Paracoccus	Dry	10	24.1074	20.797	-0.000765181	0.000362471	0.0347712	0.104314	0.980349	g.Paracoccus	0.00226865	0.00141968	0.14871	-0.00091305	0.000447669	0.0413937
Psoriasis	g.Chryseobacterium	Moist	11	22.1714	19.5231	0.00039922	0.000168687	0.0179506	0.107703	0.901939	g.Chryseobacterium	0.000384837	0.000657975	0.572997	0.000234939	0.000237367	0.322285
Hayfever/allergic rhinitis	f.Rhodobacteraceae	Dry	13	20.9805	10.4158	-0.000821609	0.000349864	0.0188559	0.113135	0.901939	o.Rhodobacterales;f.Rhodobacteraceae	0.000226407	0.00166135	0.894063	-0.000144572	0.000463965	0.755345
Eczema/dermatitis	f.Rhodobacteraceae	Moist	11	22.6738	19.5371	-0.000668388	0.000289817	0.0210974	0.126584	0.937648	o.Rhodobacterales;f.Rhodobacteraceae	-0.000723288	0.00105054	0.508499	-0.000529939	0.000360946	0.142051
Seborrhoeic keratosis	g.Corynebacterium	Dry	9	22.3215	11.1955	-0.000253187	0.000110361	0.0217804	0.130683	0.937648	f.Corynebacteriaceae;g.Corynebacterium	-0.000861801	0.000742694	0.283938	-0.00014997	0.000147734	0.310042
Allergy/hypersensitivity/anaphylaxis	g.Corynebacterium	Dry	11	22.0903	11.1955	0.000262313	0.000130878	0.0450425	0.135128	0.980349	f.Corynebacteriaceae;g.Corynebacterium	0.000625944	0.000777576	0.44157	0.000218176	0.000174464	0.211097
Allergy/hypersensitivity/anaphylaxis	a.ASV015[Corynebacterium (unc.)]	Dry	8	21.5632	20.5689	0.000303393	0.000134607	0.0242014	0.145209	0.955339	a.ASV015	0.000244009	0.00068773	0.734875	0.000268155	0.000165244	0.104635
Hayfever/allergic rhinitis	a.ASV011[Staphylococcus (unc.)]	Dry	9	23.8255	21.7219	0.000606437	0.000283368	0.0323466	0.145514	0.980349	a.ASV011	-0.000473024	0.00107902	0.674319	0.000743279	0.000373258	0.0464447
Allergy/hypersensitivity/anaphylaxis	a.ASV011[Staphylococcus (unc.)]	Dry	5	24.4236	22.0542	-0.000327012	0.00016575	0.0485047	0.145514	0.980349	a.ASV011	-0.00160163	0.00236868	0.547395	-0.000347879	0.000180688	0.0541918
Eczema/dermatitis	f.Moraxellaceae	Moist	8	20.7666	19.496	-0.00104898	0.000466087	0.0244105	0.146463	0.955339	f.Moraxellaceae	0.00196884	0.00222688	0.410654	-0.000718039	0.00059651	0.228692
Hayfever/allergic rhinitis	g.Chryseobacterium	Dry	6	21.3686	15.9798	0.00071066	0.000404302	0.0787907	0.168361	0.980349	g.Chryseobacterium	-0.000694679	0.00190456	0.733768	0.000741088	0.000535542	0.166417
Seborrhoeic keratosis	g.Chryseobacterium	Dry	4	20.8316	15.9798	-0.000248896	0.00014272	0.0811689	0.168361	0.980349	g.Chryseobacterium	-0.000575243	0.00252611	0.841026	-0.000307054	0.000184008	0.0951767
Psoriasis	g.Chryseobacterium	Dry	6	21.3686	15.9798	-0.000322077	0.000186503	0.0841805	0.168361	0.980349	g.Chryseobacterium	0.000212935	0.000878573	0.820417	-0.000347275	0.000240399	0.148575
Psoriasis	o.Clostridiales	Moist	9	21.9857	19.9564	-0.000493188	0.000227246	0.0299857	0.179914	0.980349	c.Clostridia;o.Clostridiales	-0.00193357	0.00144397	0.222394	-0.000467634	0.000295886	0.114003
Allergy/hypersensitivity/anaphylaxis	g.Finegoldia	Dry	5	23.4832	21.3743	-0.000338903	0.000177315	0.0559658	0.181611	0.980349	g.Finegoldia	-0.00119066	0.00153916	0.495547	-0.000254091	0.000235304	0.280213
Eczema/dermatitis	g.Finegoldia	Dry	8	22.8019	20.7732	0.000497	0.000264803	0.060537	0.181611	0.980349	g.Finegoldia	-0.000713281	0.00129127	0.600639	0.00034505	0.000346337	0.319112
Vitiligo	g.Kocuria	Dry	7	21.839	20.6641	-6.99471e-05	3.29718e-05	0.0338864	0.203318	0.980349	g.Kocuria	-0.000107513	0.000178251	0.572718	-4.26199e-05	4.57298e-05	0.351339
Eczema/dermatitis	g.Paracoccus	Dry	10	24.1074	20.797	-0.000423333	0.000262674	0.107042	0.214084	0.980349	g.Paracoccus	0.000518646	0.00117778	0.671334	-0.00030435	0.00032001	0.341571
Psoriasis	g.Micrococcus	Moist	8	21.0018	20.1337	-0.000497725	0.000247659	0.0444606	0.222303	0.980349	g.Micrococcus	-0.00125765	0.00128452	0.365348	-0.000370138	0.000326715	0.257252
Hayfever/allergic rhinitis	a.ASV063[Finegoldia (unc.)]	Dry	5	22.2083	21.3221	-0.000676807	0.000380339	0.0751603	0.225481	0.980349	a.ASV063	0.000408814	0.00153146	0.806811	-0.000705222	0.00052087	0.175759
Eczema/dermatitis	g.Streptococcus	Dry	9	18.7424	10.731	-0.000578875	0.000280825	0.0392707	0.235624	0.980349	g.Streptococcus	-0.000221681	0.000903834	0.813285	-0.000596337	0.000401651	0.13762
Hayfever/allergic rhinitis	g.Streptococcus	Moist	11	22.0895	19.8154	-0.000839055	0.000480225	0.0806006	0.241802	0.980349	g.Streptococcus	-0.00125124	0.0017209	0.485655	-0.000156174	0.00067648	0.817421
Vitiligo	a.ASV010[Staphylococcus (unc.)]	Dry	11	21.358	11.2983	5.97534e-05	2.91473e-05	0.0403596	0.242158	0.980349	a.ASV010	0.000124849	0.000123016	0.336661	5.60187e-05	4.12038e-05	0.173971
Psoriasis	a.ASV070[Veillonella (unc.)]	Dry	8	19.4314	10.22	-0.000286998	0.000161753	0.0760139	0.244664	0.980349	a.ASV070	0.000334042	0.00107117	0.765708	-0.000212081	0.000207645	0.307083
Eczema/dermatitis	a.ASV070[Veillonella (unc.)]	Dry	9	19.7188	10.22	-0.00046588	0.00026748	0.0815545	0.244664	0.980349	a.ASV070	-0.000729871	0.00159117	0.660351	-0.000685789	0.00031654	0.030272
Psoriasis	a.ASV092[C. kroppenstedtii]	Dry	2	21.1034	11.9214	-0.000485999	0.000292341	0.0964245	0.245594	0.980349	a.ASV092	NA	NA	NA	NA	NA	NA
Eczema/dermatitis	a.ASV092[C. kroppenstedtii]	Dry	3	22.2223	11.9214	0.000512953	0.000355859	0.149458	0.245594	0.980349	a.ASV092	0.000578876	0.00263229	0.862192	0.000509826	0.000425534	0.230884
Hayfever/allergic rhinitis	a.ASV092[C. kroppenstedtii]	Dry	3	22.2223	11.9214	0.000916453	0.000690128	0.184196	0.245594	0.980349	a.ASV092	-0.00534281	0.00384669	0.397255	0.000671638	0.000675985	0.320432
Seborrhoeic keratosis	f.Rhodobacteraceae	Moist	4	23.8578	19.8673	0.000429397	0.000248664	0.0842006	0.252602	0.980349	o.Rhodobacterales;f.Rhodobacteraceae	-0.000986342	0.00444514	0.844995	0.000207789	0.000249901	0.4057
Psoriasis	f.Flavobacteriaceae	Dry	5	21.1201	14.0471	0.000382973	0.000221837	0.0842804	0.252841	0.980349	c.Flavobacteriia;o.Flavobacteriales;f.Flavobacteriaceae	-0.000570926	0.000910014	0.574913	0.000375734	0.000267874	0.160721
Eczema/dermatitis	f.Rhodobacteraceae	Dry	13	20.9805	10.4158	-0.000426014	0.000247526	0.0852345	0.255704	0.980349	o.Rhodobacterales;f.Rhodobacteraceae	-0.000844337	0.00119048	0.492936	-0.000302339	0.00030781	0.325989
Allergy/hypersensitivity/anaphylaxis	a.ASV023[C. kroppenstedtii]	Dry	8	23.1679	21.3272	0.000187382	0.000110456	0.0898006	0.264708	0.980349	a.ASV023	0.00102496	0.000694567	0.190482	0.000154661	0.000147013	0.292791
Vitiligo	a.ASV023[C. kroppenstedtii]	Dry	11	23.0168	21.3272	-3.34105e-05	2.19192e-05	0.127444	0.264708	0.980349	a.ASV023	-7.04756e-05	9.4e-05	0.472554	-4.24239e-05	3.02216e-05	0.16039
Seborrhoeic keratosis	a.ASV023[C. kroppenstedtii]	Dry	4	22.0116	21.3272	0.000182357	0.000121177	0.132354	0.264708	0.980349	a.ASV023	0.000653217	0.00185728	0.758658	0.000191457	0.000143839	0.183172
Allergy/hypersensitivity/anaphylaxis	a.ASV001[P. acnes]	Moist	7	21.0586	20.0524	-0.000478816	0.000280166	0.0874427	0.272672	0.980349	f.Propionibacteriaceae;g.Propionibacterium;a.ASV001	-0.00127574	0.00189626	0.530929	-0.00019013	0.000365986	0.603411
Seborrhoeic keratosis	a.ASV001[P. acnes]	Moist	5	21.2696	20.0524	-0.000376046	0.000222418	0.0908906	0.272672	0.980349	f.Propionibacteriaceae;g.Propionibacterium;a.ASV001	-0.000836862	0.00167803	0.652251	-0.000503218	0.000281179	0.0735071
Psoriasis	g.Anaerococcus	Dry	5	20.8474	14.6742	0.000445164	0.000223097	0.0460006	0.276004	0.980349	g.Anaerococcus	-0.000291281	0.00247881	0.913883	0.000167782	0.000291604	0.565036
Seborrhoeic keratosis	a.ASV008[Staphylococcus (unc.)]	Moist	9	21.189	19.5833	0.000247125	0.000124681	0.0474728	0.284837	0.980349	a.ASV008	0.000667055	0.00125661	0.61195	0.000206037	0.000163664	0.208065
Vitiligo	a.ASV013[S. epidermidis]	Sebaceous	14	21.738	19.5807	-6.12168e-05	3.48417e-05	0.0789178	0.285762	0.980349	a.ASV013	-4.91647e-05	0.000144958	0.740347	-8.14626e-05	4.59525e-05	0.0762688
Psoriasis	a.ASV013[S. epidermidis]	Sebaceous	14	21.738	19.5807	0.000281201	0.000188056	0.134834	0.285762	0.980349	a.ASV013	0.00144662	0.000783064	0.089482	0.0004919	0.000252844	0.0517187
Allergy/hypersensitivity/anaphylaxis	a.ASV013[S. epidermidis]	Sebaceous	10	21.3515	19.5807	0.000300049	0.000204791	0.142881	0.285762	0.980349	a.ASV013	-0.00313885	0.0023554	0.219363	0.000273152	0.000249667	0.273926
Vitiligo	p.Bacteroidetes	Moist	10	21.431	19.4736	7.98323e-05	4.47672e-05	0.0745415	0.289594	0.980349	p.Bacteroidetes	0.000258443	0.000223665	0.281231	3.17761e-05	6.06979e-05	0.600618
Allergy/hypersensitivity/anaphylaxis	p.Bacteroidetes	Moist	8	21.6569	19.687	-0.000355205	0.000213733	0.0965314	0.289594	0.980349	p.Bacteroidetes	-0.000124102	0.00177724	0.946599	-0.000284327	0.000291559	0.329462
Allergy/hypersensitivity/anaphylaxis	g.Micrococcus	Dry	7	22.4516	19.4886	-0.000330609	0.0001681	0.0492128	0.295277	0.980349	g.Micrococcus	0.000710804	0.00119013	0.576358	-0.000104132	0.000204681	0.610924
Vitiligo	a.ASV004[Corynebacterium (unc.)]	Dry	14	18.7573	11.2336	-6.01415e-05	3.06111e-05	0.0494492	0.296695	0.980349	a.ASV004	-0.000248303	0.000107985	0.0402402	-5.10687e-05	3.91017e-05	0.191537
Psoriasis	a.ASV008[Staphylococcus (unc.)]	Moist	16	20.9474	19.5833	0.000235469	0.000155228	0.129285	0.300816	0.980349	a.ASV008	0.00126781	0.000821056	0.144856	0.00012423	0.00019907	0.532593
Allergy/hypersensitivity/anaphylaxis	a.ASV008[Staphylococcus (unc.)]	Moist	15	21.0307	19.5833	-0.000182881	0.00012717	0.150408	0.300816	0.980349	a.ASV008	-0.000600282	0.000760187	0.443897	-0.000153365	0.000161045	0.340938
Eczema/dermatitis	f.Flavobacteriaceae	Moist	10	21.401	19.4951	-0.000557016	0.000341544	0.102916	0.308749	0.980349	c.Flavobacteriia;o.Flavobacteriales;f.Flavobacteriaceae	0.00106863	0.00136068	0.454868	-0.000706211	0.00044566	0.113048
Psoriasis	g.Enhydrobacter	Moist	11	22.2931	19.7685	-0.000410341	0.000265802	0.122641	0.309575	0.980349	g.Enhydrobacter	-0.00226091	0.00123687	0.100826	-0.000457087	0.000300241	0.127909
Seborrhoeic keratosis	g.Enhydrobacter	Moist	6	22.0918	19.807	0.000282339	0.000198436	0.154788	0.309575	0.980349	g.Enhydrobacter	-0.000850747	0.00454649	0.860673	8.32343e-05	0.000244232	0.733254
Hayfever/allergic rhinitis	a.ASV013[S. epidermidis]	Sebaceous	14	21.738	19.5807	-0.000501195	0.000407758	0.219016	0.328524	0.980349	a.ASV013	-0.00167789	0.00169767	0.342494	-0.00086879	0.000566762	0.1253
Hayfever/allergic rhinitis	a.ASV007[Anaerococcus (unc.)]	Dry	5	23.9641	21.9197	-0.000643045	0.000335147	0.0550233	0.33014	0.980349	a.ASV007	0.000565358	0.000998556	0.610861	-0.000214072	0.000430706	0.619171
Allergy/hypersensitivity/anaphylaxis	f.Moraxellaceae	Dry	8	19.1482	10.5821	0.000345668	0.000180319	0.0552407	0.331444	0.980349	o.Pseudomonadales;f.Moraxellaceae	-0.000200134	0.00113774	0.866156	8.87431e-05	0.000237206	0.708316
Psoriasis	c.Alphaproteobacteria	Dry	7	21.4456	12.1028	0.000363222	0.000204355	0.0755014	0.33285	0.980349	c.Alphaproteobacteria	3.20702e-05	0.00147258	0.983467	0.000425955	0.000264983	0.10795
Allergy/hypersensitivity/anaphylaxis	c.Alphaproteobacteria	Dry	6	21.5299	12.1028	0.000298695	0.000187395	0.11095	0.33285	0.980349	c.Alphaproteobacteria	-0.00181188	0.00181227	0.373994	0.000268081	0.000232553	0.249003
Allergy/hypersensitivity/anaphylaxis	a.ASV122[Staphylococcus (unc.)]	Sebaceous	8	21.4944	19.6427	0.000310274	0.000162149	0.0556832	0.334099	0.980349	a.ASV122	0.00022019	0.00178371	0.905786	0.00023928	0.000208314	0.250699
Allergy/hypersensitivity/anaphylaxis	a.ASV004[Corynebacterium (unc.)]	Dry	9	17.4492	11.2336	0.000246229	0.00015635	0.11529	0.345869	0.980349	a.ASV004	-0.000535075	0.00132076	0.697479	0.000311966	0.000211568	0.140335
Psoriasis	g.Finegoldia	Dry	7	23.0555	21.3743	-0.000251236	0.000186828	0.178708	0.34599	0.980349	g.Finegoldia	-0.00097098	0.000917925	0.338552	-0.000165388	0.000246449	0.502168
Vitiligo	g.Finegoldia	Dry	8	22.8019	20.7732	3.95433e-05	3.29896e-05	0.23066	0.34599	0.980349	g.Finegoldia	4.72308e-06	0.000160508	0.977479	3.86614e-05	4.17543e-05	0.354484
Psoriasis	f.Neisseriaceae	Dry	2	21.6255	20.9207	0.000485849	0.000354675	0.170735	0.353941	0.980349	o.Neisseriales;f.Neisseriaceae	NA	NA	NA	NA	NA	NA
Vitiligo	f.Neisseriaceae	Dry	3	21.777	20.9207	-7.17814e-05	5.31658e-05	0.17697	0.353941	0.980349	o.Neisseriales;f.Neisseriaceae	-0.000382398	0.000237186	0.353441	-0.000114418	7.05984e-05	0.105086
Psoriasis	a.ASV001[P. acnes]	Moist	7	21.0089	20.0524	-0.00049237	0.000367797	0.180668	0.361336	0.980349	f.Propionibacteriaceae;g.Propionibacterium;a.ASV001	-0.00139339	0.00249947	0.601239	-0.000249251	0.00044021	0.571252
Allergy/hypersensitivity/anaphylaxis	g.Acinetobacter	Dry	5	17.2903	11.8953	0.000387993	0.000230045	0.0916813	0.363734	0.980349	g.Acinetobacter	0.00183556	0.00109937	0.19358	0.000426557	0.000289013	0.139968
Psoriasis	g.Acinetobacter	Dry	9	18.098	11.5654	0.000273118	0.00019059	0.151854	0.363734	0.980349	g.Acinetobacter	0.000479177	0.000884003	0.604599	0.000274567	0.000244742	0.261921
Vitiligo	g.Acinetobacter	Dry	10	18.5475	11.5654	-4.40802e-05	3.30182e-05	0.181867	0.363734	0.980349	g.Acinetobacter	5.64287e-06	0.000141775	0.969227	-3.301e-05	4.44679e-05	0.457885
Vitiligo	a.ASV002[Staphylococcus (unc.)]	Dry	9	23.0452	21.0273	-5.23538e-05	3.23603e-05	0.105697	0.36575	0.980349	a.ASV002	-0.00010777	0.000129573	0.433012	-4.56847e-05	4.28026e-05	0.285821
Seborrhoeic keratosis	a.ASV002[Staphylococcus (unc.)]	Dry	2	21.3566	21.1787	0.00028299	0.000234777	0.228066	0.36575	0.980349	a.ASV002	NA	NA	NA	NA	NA	NA
Allergy/hypersensitivity/anaphylaxis	a.ASV002[Staphylococcus (unc.)]	Dry	6	23.3394	21.0273	0.000194774	0.000165032	0.237912	0.36575	0.980349	a.ASV002	0.000241222	0.000642918	0.72656	0.000177191	0.000197802	0.370361
Hayfever/allergic rhinitis	a.ASV002[Staphylococcus (unc.)]	Dry	9	23.0452	21.0273	-0.000442325	0.000379529	0.243833	0.36575	0.980349	a.ASV002	-9.23517e-05	0.00151903	0.953221	-0.000109269	0.00050911	0.830058
Eczema/dermatitis	g.Corynebacterium	Dry	14	20.5683	11.1955	0.000306679	0.00023097	0.184248	0.368497	0.980349	f.Corynebacteriaceae;g.Corynebacterium	-0.000491025	0.00118705	0.686426	0.000181444	0.000310572	0.55907
Hayfever/allergic rhinitis	a.ASV122[Staphylococcus (unc.)]	Sebaceous	9	21.3239	19.6427	0.000865476	0.000561034	0.122917	0.368752	0.980349	a.ASV122	-0.0026141	0.00348139	0.477203	0.00115117	0.000629791	0.0675718
Psoriasis	a.ASV008[Staphylococcus (unc.)]	Dry	7	24.4581	21.0501	-0.000271168	0.00014543	0.0622389	0.373433	0.980349	a.ASV008	-0.000538931	0.000559194	0.379428	-0.000311049	0.00018533	0.0932787
Allergy/hypersensitivity/anaphylaxis	a.ASV013[S. epidermidis]	Dry	2	15.9512	10.0563	-0.000538833	0.000303418	0.0757537	0.378768	0.980349	a.ASV013	NA	NA	NA	NA	NA	NA
Seborrhoeic keratosis	a.ASV003[Staphylococcus (unc.)]	Dry	4	20.0244	11.221	0.000279703	0.000151193	0.0643172	0.385903	0.980349	a.ASV003	0.000688479	0.00126812	0.641604	0.000288953	0.000182168	0.112695
Hayfever/allergic rhinitis	g.Haemophilus	Dry	15	22.7396	11.0479	-0.000432192	0.000234186	0.0649636	0.389782	0.980349	o.Pasteurellales;f.Pasteurellaceae;g.Haemophilus	0.000205222	0.000952776	0.832802	-0.000627028	0.000308625	0.0421854
Seborrhoeic keratosis	a.ASV070[Veillonella (unc.)]	Dry	4	23.6585	21.6963	0.000135852	0.000126018	0.281018	0.391684	0.980349	a.ASV070	-0.000233071	0.0014309	0.88558	0.000106359	0.000148973	0.475261
Allergy/hypersensitivity/anaphylaxis	a.ASV070[Veillonella (unc.)]	Dry	8	19.4314	10.22	-0.000127989	0.00012855	0.319427	0.391684	0.980349	a.ASV070	8.35061e-05	0.000851036	0.925031	-0.000160512	0.000160187	0.31633
Vitiligo	a.ASV070[Veillonella (unc.)]	Dry	9	19.7188	10.22	2.70829e-05	2.86762e-05	0.344945	0.391684	0.980349	a.ASV070	0.00013969	0.000160337	0.41251	4.296e-05	3.99185e-05	0.281841
Hayfever/allergic rhinitis	a.ASV070[Veillonella (unc.)]	Dry	9	19.7188	10.22	-0.000287437	0.000335568	0.391684	0.391684	0.980349	a.ASV070	0.00142199	0.00187103	0.472068	-0.000422215	0.000436098	0.332962
Eczema/dermatitis	c.Betaproteobacteria	Moist	9	22.8207	19.6081	-0.000773925	0.000421121	0.0660958	0.396575	0.980349	c.Betaproteobacteria	6.04566e-05	0.00189286	0.975412	-0.000700134	0.000538566	0.193602
Seborrhoeic keratosis	a.ASV004[Corynebacterium (unc.)]	Dry	6	18.8586	11.2336	-0.000179964	0.000140015	0.198682	0.397364	0.980349	a.ASV004	0.00100983	0.0013477	0.495337	-7.84421e-05	0.000177202	0.658004
Allergy/hypersensitivity/anaphylaxis	a.ASV093[Staphylococcus (unc.)]	Sebaceous	12	22.0542	19.503	-0.000213429	0.000138078	0.122173	0.400099	0.980349	a.ASV093	0.00203186	0.000898887	0.0473354	-0.00023833	0.000182353	0.191224
Vitiligo	a.ASV093[Staphylococcus (unc.)]	Sebaceous	15	23.1542	19.503	-3.53503e-05	2.83385e-05	0.21224	0.400099	0.980349	a.ASV093	8.63141e-06	0.000126552	0.946661	-4.70192e-05	3.84949e-05	0.22192
Hayfever/allergic rhinitis	a.ASV093[Staphylococcus (unc.)]	Sebaceous	15	23.1542	19.503	-0.000393389	0.000330411	0.233809	0.400099	0.980349	a.ASV093	-0.00169692	0.00143605	0.258506	-0.000271267	0.000449337	0.54604
Psoriasis	a.ASV093[Staphylococcus (unc.)]	Sebaceous	15	23.1542	19.503	-0.000475636	0.000428262	0.266733	0.400099	0.980349	a.ASV093	0.0023219	0.00174945	0.207275	-4.36661e-06	0.000200385	0.982615
Psoriasis	f.Moraxellaceae	Moist	8	20.7666	19.496	-0.000393242	0.000284835	0.167402	0.405313	0.980349	f.Moraxellaceae	-0.000604884	0.00149752	0.700271	-1.68426e-05	0.000370909	0.963781
Seborrhoeic keratosis	f.Moraxellaceae	Moist	6	20.5346	19.496	0.000309112	0.000242627	0.202656	0.405313	0.980349	f.Moraxellaceae	-0.00510428	0.00441448	0.311931	0.000318765	0.000281648	0.257724
Eczema/dermatitis	f.Neisseriaceae	Dry	3	21.777	20.9207	0.000438187	0.000427092	0.304903	0.406537	0.980349	o.Neisseriales;f.Neisseriaceae	0.00189201	0.00190756	0.502606	0.000222657	0.000548733	0.684915
Vitiligo	a.ASV092[C. kroppenstedtii]	Dry	3	22.2223	11.9214	-3.67766e-05	4.44784e-05	0.408327	0.408327	0.982255	a.ASV092	-0.000162521	0.000327325	0.706611	-1.29515e-05	5.4136e-05	0.810919
Psoriasis	g.Haemophilus	Dry	15	22.7396	11.0479	0.000126826	0.00010801	0.240312	0.408346	0.980349	o.Pasteurellales;f.Pasteurellaceae;g.Haemophilus	-0.000426733	0.000439411	0.349198	0.000124625	0.000142224	0.38089
Eczema/dermatitis	g.Haemophilus	Dry	15	22.7396	11.0479	-0.000178053	0.000160252	0.266536	0.408346	0.980349	o.Pasteurellales;f.Pasteurellaceae;g.Haemophilus	-0.000534431	0.000651976	0.427156	-0.0002384	0.000219616	0.277688
Seborrhoeic keratosis	g.Haemophilus	Dry	6	22.6888	20.9451	-0.000116617	0.000106215	0.27223	0.408346	0.980349	o.Pasteurellales;f.Pasteurellaceae;g.Haemophilus	-0.000911156	0.00093307	0.384103	-0.000151578	0.000128748	0.239066
Hayfever/allergic rhinitis	f.Neisseriaceae	Dry	3	21.777	20.9207	0.000801067	0.000970792	0.409276	0.409276	0.982255	o.Neisseriales;f.Neisseriaceae	0.00640901	0.00278765	0.261189	0.000617632	0.000937286	0.509923
Eczema/dermatitis	f.Clostridiales_Incertae_Sedis_XI	Dry	8	21.6149	11.0785	-0.000500688	0.000274845	0.0684985	0.410991	0.980349	f.Clostridiales_Incertae_Sedis_XI	0.000865169	0.0015115	0.587848	-0.000436584	0.000348997	0.210946
Eczema/dermatitis	c.Alphaproteobacteria	Dry	9	21.6907	12.1028	0.000311352	0.000274222	0.256207	0.413189	0.980349	c.Alphaproteobacteria	0.000610522	0.0013006	0.653042	0.000554652	0.000361955	0.125429
Hayfever/allergic rhinitis	c.Alphaproteobacteria	Dry	9	21.6907	12.1028	-0.000524535	0.00048097	0.27546	0.413189	0.980349	c.Alphaproteobacteria	-0.00164847	0.00239962	0.514208	-0.000147481	0.000576932	0.798236
Hayfever/allergic rhinitis	o.Burkholderiales	Moist	7	22.2624	19.9402	-0.00118779	0.000653086	0.0689525	0.413715	0.980349	o.Burkholderiales	-0.000781575	0.00309228	0.810523	-0.000941866	0.000833395	0.258411
Vitiligo	o.Bacillales	Dry	6	19.0953	10.4369	-5.11432e-05	4.43065e-05	0.248375	0.421774	0.980349	o.Bacillales	2.8253e-05	0.000206419	0.897745	-4.19236e-05	5.98728e-05	0.483796
Psoriasis	o.Bacillales	Dry	6	19.0953	10.4369	-0.000276484	0.000249611	0.268009	0.421774	0.980349	o.Bacillales	-0.0010807	0.00123254	0.430093	-0.00016322	0.000321999	0.612227
Hayfever/allergic rhinitis	o.Bacillales	Dry	6	19.0953	10.4369	-0.000756144	0.000697832	0.27856	0.421774	0.980349	o.Bacillales	-0.00645527	0.0024177	0.0558061	-0.00149372	0.000710017	0.0353973
Seborrhoeic keratosis	o.Bacillales	Dry	5	17.8526	10.4369	-0.000225586	0.00021397	0.29175	0.421774	0.980349	o.Bacillales	0.00126711	0.00109036	0.329247	-0.000211811	0.000220034	0.335735
Allergy/hypersensitivity/anaphylaxis	o.Bacillales	Dry	6	19.0953	10.4369	0.00017734	0.000190335	0.351478	0.421774	0.980349	o.Bacillales	-0.000211986	0.000886117	0.822685	0.000118401	0.000244202	0.627784
Psoriasis	a.ASV026[Cloacibacterium (unc.)]	Moist	11	22.0661	19.4582	-0.00033213	0.000184275	0.0714884	0.428931	0.980349	a.ASV026	-0.000492863	0.00073926	0.521687	-0.00039004	0.000245456	0.112051
Psoriasis	a.ASV016[Enhydrobacter (unc.)]	Moist	10	21.7193	19.5899	-0.000422025	0.000234328	0.0717023	0.430214	0.980349	a.ASV016	-0.00234186	0.000781124	0.017122	-0.000336534	0.000295188	0.254258
Seborrhoeic keratosis	o.Clostridiales	Moist	6	22.8571	19.9564	-0.000233514	0.000168513	0.165829	0.431229	0.980349	c.Clostridia;o.Clostridiales	-0.00148859	0.002688	0.60922	-0.000223605	0.000216646	0.302013
Vitiligo	o.Clostridiales	Moist	10	22.193	19.9564	-6.71875e-05	5.66273e-05	0.235431	0.431229	0.980349	c.Clostridia;o.Clostridiales	-0.000299166	0.000305402	0.355984	-2.91418e-05	6.02224e-05	0.628455
Allergy/hypersensitivity/anaphylaxis	o.Clostridiales	Moist	7	22.5917	19.9564	0.000193795	0.000200818	0.334531	0.431229	0.980349	c.Clostridia;o.Clostridiales	0.00121963	0.00143664	0.434663	0.000354492	0.000266395	0.183287
Eczema/dermatitis	o.Clostridiales	Moist	10	22.0234	19.9564	0.000295436	0.00032232	0.359357	0.431229	0.980349	c.Clostridia;o.Clostridiales	0.00141621	0.00169884	0.428675	0.000302672	0.000433897	0.485449
Allergy/hypersensitivity/anaphylaxis	f.Moraxellaceae	Moist	8	20.7666	19.496	-0.000240062	0.000226349	0.288879	0.433319	0.980349	f.Moraxellaceae	-0.000236653	0.00114965	0.843717	-0.000122681	0.000281366	0.662823
Vitiligo	f.Streptococcaceae	Dry	8	18.0283	10.2928	-6.12063e-05	4.19994e-05	0.145029	0.435088	0.980349	f.Streptococcaceae	0.000298014	0.00014282	0.0819781	-2.01156e-05	5.47639e-05	0.713385
Allergy/hypersensitivity/anaphylaxis	a.ASV007[Anaerococcus (unc.)]	Sebaceous	11	21.3981	19.458	0.000274379	0.00015287	0.072677	0.436062	0.980349	a.ASV007	-0.000987889	0.000868407	0.284671	0.00022784	0.00019638	0.245968
Hayfever/allergic rhinitis	g.Acinetobacter	Dry	10	18.5475	11.5654	0.000550668	0.00052342	0.292773	0.43916	0.980349	g.Acinetobacter	0.00266836	0.00216645	0.253045	0.00109385	0.000604029	0.0701533
Psoriasis	g.Kocuria	Dry	7	21.839	20.6641	-0.000284844	0.000230793	0.217129	0.44756	0.980349	g.Kocuria	0.00146656	0.00110902	0.243294	-0.000380581	0.000253401	0.133125
Seborrhoeic keratosis	g.Kocuria	Dry	4	21.6212	20.6641	-0.000175335	0.000144126	0.22378	0.44756	0.980349	g.Kocuria	-0.000774124	0.00191445	0.725092	-0.000159399	0.000169093	0.345848
Vitiligo	f.Flavobacteriaceae	Moist	10	21.401	19.4951	5.18641e-05	4.26624e-05	0.224104	0.448209	0.980349	c.Flavobacteriia;o.Flavobacteriales;f.Flavobacteriaceae	0.000120983	0.00017035	0.497755	3.30383e-05	5.3719e-05	0.53854
Allergy/hypersensitivity/anaphylaxis	c.Gammaproteobacteria	Dry	5	14.9923	11.0949	-0.000470499	0.000264188	0.0749244	0.449546	0.980349	c.Gammaproteobacteria	-0.00139164	0.00168287	0.468903	-0.000758531	0.000349618	0.0300374
Allergy/hypersensitivity/anaphylaxis	a.ASV003[Staphylococcus (unc.)]	Moist	7	21.5684	19.5859	0.000411514	0.000231221	0.0751181	0.450708	0.980349	a.ASV003	-0.000607624	0.00189377	0.761298	0.000480113	0.000311642	0.123416
Eczema/dermatitis	f.Micrococcaceae	Moist	6	20.66	19.8334	-0.000746081	0.000466274	0.109578	0.45675	0.980349	f.Micrococcaceae	-0.00132172	0.00313538	0.69502	-0.000562617	0.000594652	0.344083
Psoriasis	f.Micrococcaceae	Moist	6	20.66	19.8334	0.000587406	0.000468337	0.209755	0.45675	0.980349	f.Micrococcaceae	0.000439836	0.00352139	0.906625	0.000712936	0.000468383	0.127979
Seborrhoeic keratosis	f.Micrococcaceae	Moist	5	20.7633	19.8569	0.000334564	0.000293928	0.255016	0.45675	0.980349	f.Micrococcaceae	-0.00533619	0.0136297	0.721572	0.000103291	0.000306839	0.736397
Hayfever/allergic rhinitis	f.Micrococcaceae	Moist	6	20.66	19.8334	0.000630838	0.000681393	0.354547	0.45675	0.980349	f.Micrococcaceae	-0.00341471	0.00458207	0.497538	0.000351926	0.000848703	0.678388
Vitiligo	f.Micrococcaceae	Moist	6	20.66	19.8334	-5.09938e-05	5.81626e-05	0.380625	0.45675	0.980349	f.Micrococcaceae	0.000646027	0.000390466	0.173368	-8.03757e-05	7.35678e-05	0.274596
Eczema/dermatitis	g.Chryseobacterium	Moist	12	22.7674	19.5231	-0.000336355	0.000235619	0.153425	0.460276	0.980349	g.Chryseobacterium	1.4775e-05	0.000790298	0.985452	-0.00053598	0.000317311	0.0911943
Seborrhoeic keratosis	a.ASV013[S. epidermidis]	Sebaceous	10	21.3515	19.5807	0.000138994	0.000160456	0.386358	0.46363	0.980349	a.ASV013	0.00318116	0.00177617	0.111066	4.39103e-05	0.000195457	0.822248
Vitiligo	p.Proteobacteria	Dry	5	22.4841	12.4111	8.05641e-05	4.58989e-05	0.0792166	0.4753	0.980349	p.Proteobacteria	-5.37936e-05	0.000320132	0.877245	3.15717e-05	6.07483e-05	0.603263
Psoriasis	g.Corynebacterium	Dry	14	20.5683	11.1955	0.000148592	0.000148598	0.317332	0.475999	0.980349	f.Corynebacteriaceae;g.Corynebacterium	0.00058453	0.000747977	0.449663	5.01762e-05	0.000194015	0.795929
Seborrhoeic keratosis	f.Clostridiales_Incertae_Sedis_XI	Dry	5	23.1342	20.6043	0.00019021	0.000135456	0.160254	0.480762	0.980349	f.Clostridiales_Incertae_Sedis_XI	-0.000863186	0.00085778	0.388405	0.000201455	0.000169776	0.235389
Hayfever/allergic rhinitis	a.ASV016[Enhydrobacter (unc.)]	Moist	10	21.7193	19.5899	-0.000638135	0.000454689	0.160482	0.481446	0.980349	a.ASV016	0.00054252	0.00169324	0.756871	-0.000752605	0.000572804	0.188881
Seborrhoeic keratosis	a.ASV042[Acinetobacter (unc.)]	Dry	7	26.0069	21.5963	-0.000134672	8.76117e-05	0.124257	0.487161	0.980349	a.ASV042	-0.000460818	0.000782711	0.581623	-0.000163112	0.000110176	0.138746
Allergy/hypersensitivity/anaphylaxis	a.ASV042[Acinetobacter (unc.)]	Dry	8	23.9658	11.2236	0.000145163	0.00012285	0.237356	0.487161	0.980349	a.ASV042	0.00137409	0.000830565	0.149128	0.000190779	0.000153074	0.212649
Vitiligo	a.ASV042[Acinetobacter (unc.)]	Dry	11	22.7202	10.1675	2.06263e-05	2.20097e-05	0.348683	0.487161	0.980349	a.ASV042	0.000104168	0.000101266	0.330494	2.0911e-05	2.88048e-05	0.467865
Psoriasis	a.ASV042[Acinetobacter (unc.)]	Dry	10	22.7423	10.1675	0.00014376	0.000156888	0.359499	0.487161	0.980349	a.ASV042	0.000792584	0.000764256	0.330032	0.000438885	0.000178341	0.013858
Eczema/dermatitis	a.ASV042[Acinetobacter (unc.)]	Dry	11	22.7202	10.1675	-0.00018845	0.000226772	0.405968	0.487161	0.982255	a.ASV042	0.00161977	0.000909538	0.108626	7.18012e-05	0.000251739	0.775475
Vitiligo	a.ASV015[Corynebacterium (unc.)]	Moist	7	21.4142	19.8893	-9.92234e-05	6.56279e-05	0.130557	0.49285	0.980349	a.ASV015	-0.000331445	0.000252316	0.246021	-6.43201e-05	7.36598e-05	0.382551
Eczema/dermatitis	a.ASV015[Corynebacterium (unc.)]	Moist	7	21.4142	19.8893	0.000540685	0.000411638	0.189015	0.49285	0.980349	a.ASV015	-0.000811123	0.00157254	0.627981	0.000269248	0.000590309	0.648308
Psoriasis	a.ASV015[Corynebacterium (unc.)]	Moist	6	21.1574	19.8893	0.000341203	0.000294375	0.246425	0.49285	0.980349	a.ASV015	0.000769785	0.00123341	0.566383	0.000131085	0.000360777	0.716349
Vitiligo	o.Burkholderiales	Dry	14	22.8642	20.7472	3.55691e-05	2.40665e-05	0.139421	0.496525	0.980349	o.Burkholderiales	7.74449e-05	8.63141e-05	0.387236	1.94451e-05	3.28978e-05	0.55447
Psoriasis	o.Burkholderiales	Dry	11	22.4981	20.7472	0.000193571	0.000152895	0.2055	0.496525	0.980349	o.Burkholderiales	-0.000129249	0.000568609	0.825264	0.000143898	0.000198896	0.469383
Eczema/dermatitis	o.Burkholderiales	Dry	14	22.8642	20.7472	0.000246441	0.000213446	0.248262	0.496525	0.980349	o.Burkholderiales	0.000366657	0.000772132	0.643411	6.83457e-05	0.000275106	0.803799
Hayfever/allergic rhinitis	f.Streptococcaceae	Dry	8	18.0283	10.2928	-0.000610483	0.000529362	0.24881	0.497621	0.980349	f.Streptococcaceae	-0.00338964	0.00175972	0.102376	-0.000130741	0.000655669	0.841949
Seborrhoeic keratosis	a.ASV003[Staphylococcus (unc.)]	Moist	6	21.9361	19.5859	-0.000381297	0.000275249	0.165967	0.4979	0.980349	a.ASV003	-0.000826894	0.0027868	0.781451	-0.000503203	0.000264188	0.0568168
Eczema/dermatitis	c.Gammaproteobacteria	Sebaceous	8	21.9016	19.4718	-0.000525468	0.000374779	0.160894	0.499101	0.980349	c.Gammaproteobacteria	-0.000355197	0.00170069	0.841471	6.84275e-05	0.000495128	0.890081
Seborrhoeic keratosis	c.Gammaproteobacteria	Sebaceous	5	21.4588	19.7734	0.000271361	0.000196074	0.166367	0.499101	0.980349	c.Gammaproteobacteria	-0.00290889	0.0048191	0.588684	0.000333978	0.000258757	0.196808
Hayfever/allergic rhinitis	c.Betaproteobacteria	Dry	9	22.1263	10.1994	-0.000606681	0.000488244	0.214023	0.499198	0.980349	c.Betaproteobacteria	-0.00179878	0.00220044	0.440596	-0.000569434	0.000524357	0.277494
Eczema/dermatitis	c.Betaproteobacteria	Dry	9	22.1263	10.1994	-0.000315494	0.000274442	0.250317	0.499198	0.980349	c.Betaproteobacteria	0.000102526	0.00125351	0.937103	-0.000461486	0.000340657	0.175515
Allergy/hypersensitivity/anaphylaxis	c.Betaproteobacteria	Dry	7	22.6655	10.1994	-0.00017371	0.000157699	0.270666	0.499198	0.980349	c.Betaproteobacteria	0.000231832	0.00086128	0.798552	-5.19331e-05	0.000210341	0.804986
Vitiligo	c.Betaproteobacteria	Dry	9	22.1263	10.1994	-2.70434e-05	3.19295e-05	0.39701	0.499198	0.982255	c.Betaproteobacteria	-0.000170797	0.000137768	0.255016	-3.67077e-05	4.04049e-05	0.363616
Psoriasis	c.Betaproteobacteria	Dry	8	23.0645	10.1994	0.000143357	0.000176248	0.415998	0.499198	0.982255	c.Betaproteobacteria	-0.000369729	0.000743905	0.636865	3.70934e-05	0.000229092	0.871373
Vitiligo	g.Propionibacterium	Sebaceous	10	21.4041	19.9183	8.01922e-05	4.63378e-05	0.0835232	0.501139	0.980349	f.Propionibacteriaceae;g.Propionibacterium	-1.34272e-05	0.00022641	0.954164	4.13068e-05	6.27098e-05	0.510089
Hayfever/allergic rhinitis	a.ASV039[Acinetobacter (unc.)]	Moist	16	22.2795	19.4915	0.000437937	0.000339117	0.196563	0.510261	0.980349	a.ASV039	-0.00126473	0.00122185	0.318175	0.000467591	0.000407196	0.250837
Eczema/dermatitis	a.ASV039[Acinetobacter (unc.)]	Moist	16	22.2795	19.4915	-0.000301124	0.000239225	0.208121	0.510261	0.980349	a.ASV039	-0.00123338	0.000887171	0.186164	-4.48966e-05	0.000300859	0.881374
Allergy/hypersensitivity/anaphylaxis	a.ASV039[Acinetobacter (unc.)]	Moist	9	22.2047	19.4915	0.000161995	0.000148851	0.27646	0.510261	0.980349	a.ASV039	0.00124603	0.00115086	0.314823	0.000267141	0.000195614	0.172048
Vitiligo	a.ASV039[Acinetobacter (unc.)]	Moist	16	22.2795	19.4915	2.33686e-05	2.54739e-05	0.358955	0.510261	0.980349	a.ASV039	-6.185e-06	9.72505e-05	0.950189	1.70594e-05	3.46097e-05	0.622078
Seborrhoeic keratosis	a.ASV039[Acinetobacter (unc.)]	Moist	7	22.0842	20.4615	-8.48023e-05	0.000128165	0.508185	0.510261	0.982255	a.ASV039	6.21709e-05	0.00107509	0.956125	-0.000103871	0.000167386	0.534897
Psoriasis	a.ASV039[Acinetobacter (unc.)]	Moist	15	22.2024	19.4915	9.96993e-05	0.000151419	0.510261	0.510261	0.982255	a.ASV039	-0.000897951	0.000555997	0.130303	2.35782e-05	0.000199728	0.906027
Allergy/hypersensitivity/anaphylaxis	a.ASV004[Corynebacterium (unc.)]	Moist	4	20.5217	19.6995	0.000560668	0.00036178	0.121201	0.510637	0.980349	a.ASV004	0.00337127	0.00425522	0.511252	0.000612245	0.000391906	0.118235
Vitiligo	a.ASV004[Corynebacterium (unc.)]	Moist	4	20.5217	19.6995	-9.96242e-05	7.26377e-05	0.170212	0.510637	0.980349	a.ASV004	0.00059494	0.000769117	0.520122	-0.000135088	8.69366e-05	0.120216
Psoriasis	a.ASV035[Staphylococcus (unc.)]	Dry	4	22.3027	20.8603	-0.000388735	0.000286804	0.17529	0.514334	0.980349	a.ASV035	-0.00161096	0.000798473	0.181136	-0.000482832	0.000306706	0.11543
Seborrhoeic keratosis	a.ASV035[Staphylococcus (unc.)]	Dry	2	21.3883	21.2644	0.000268418	0.00021332	0.208288	0.514334	0.980349	a.ASV035	NA	NA	NA	NA	NA	NA
Hayfever/allergic rhinitis	a.ASV035[Staphylococcus (unc.)]	Dry	4	22.3027	20.8603	-0.000520525	0.000522036	0.318713	0.514334	0.980349	a.ASV035	0.00220417	0.00173083	0.330836	-0.000203175	0.000649432	0.754394
Vitiligo	a.ASV035[Staphylococcus (unc.)]	Dry	4	22.3027	20.8603	4.22493e-05	4.45446e-05	0.34289	0.514334	0.980349	a.ASV035	5.25551e-05	0.00014738	0.755501	2.34523e-05	5.38282e-05	0.663062
Psoriasis	a.ASV019[M. luteus]	Dry	7	21.5645	12.9128	-0.000212555	0.00015555	0.17179	0.515371	0.980349	a.ASV019	0.000209729	0.000748486	0.790544	-0.000250468	0.000197142	0.203909
Vitiligo	a.ASV026[Cloacibacterium (unc.)]	Moist	11	22.2587	19.4582	-4.5176e-05	3.8488e-05	0.240488	0.517464	0.980349	a.ASV026	-0.000140121	0.000159416	0.402277	-1.82205e-05	4.79288e-05	0.703829
Eczema/dermatitis	a.ASV026[Cloacibacterium (unc.)]	Moist	11	22.0661	19.4582	0.000261523	0.00027335	0.338702	0.517464	0.980349	a.ASV026	-0.000342453	0.0010966	0.761937	0.000237939	0.000359283	0.507805
Seborrhoeic keratosis	a.ASV026[Cloacibacterium (unc.)]	Moist	7	21.7261	19.4582	-0.000136505	0.000144544	0.344976	0.517464	0.980349	a.ASV026	-0.000803638	0.00244348	0.755567	-8.47239e-05	0.000180482	0.638761
Hayfever/allergic rhinitis	a.ASV026[Cloacibacterium (unc.)]	Moist	11	22.0661	19.4582	-0.000291731	0.000399465	0.465204	0.522371	0.982255	a.ASV026	0.000590019	0.00160256	0.721254	-0.0004447	0.000522482	0.394697
Allergy/hypersensitivity/anaphylaxis	a.ASV026[Cloacibacterium (unc.)]	Moist	9	21.6509	19.4582	0.000108078	0.000168952	0.522371	0.522371	0.982255	a.ASV026	-0.000930975	0.00189976	0.639085	1.20134e-05	0.000218365	0.956126
Allergy/hypersensitivity/anaphylaxis	a.ASV010[Staphylococcus (unc.)]	Moist	9	22.3277	19.8087	0.000217503	0.000180223	0.227487	0.525637	0.980349	a.ASV010	0.000353491	0.00120777	0.778252	0.000210023	0.000257149	0.414079
Vitiligo	a.ASV010[Staphylococcus (unc.)]	Moist	11	22.0443	19.8087	4.23322e-05	3.78049e-05	0.262819	0.525637	0.980349	a.ASV010	-0.000215188	0.000182658	0.268971	3.29272e-05	5.13447e-05	0.52133
Vitiligo	a.ASV122[Staphylococcus (unc.)]	Sebaceous	8	21.2504	19.6427	-4.25286e-05	3.80222e-05	0.263345	0.526689	0.980349	a.ASV122	5.77998e-05	0.000227966	0.80831	-7.04733e-05	4.56016e-05	0.122246
Seborrhoeic keratosis	a.ASV054[Enhydrobacter (unc.)]	Dry	2	22.283	21.884	0.000314071	0.000184021	0.0878758	0.527255	0.980349	a.ASV054	NA	NA	NA	NA	NA	NA
Hayfever/allergic rhinitis	c.Betaproteobacteria	Moist	9	22.8207	19.6081	-0.00074407	0.000550894	0.176805	0.530415	0.980349	c.Betaproteobacteria	-0.000490797	0.00235004	0.840516	-0.00085737	0.000709762	0.227059
Psoriasis	c.Gammaproteobacteria	Moist	10	22.3679	19.4808	0.000513639	0.000301787	0.0887566	0.532539	0.980349	c.Gammaproteobacteria	0.00319897	0.00132545	0.0422769	0.000589808	0.000351064	0.0929454
Allergy/hypersensitivity/anaphylaxis	f.Rhodobacteraceae	Dry	11	20.6588	10.4158	0.000173637	0.000157296	0.269641	0.539282	0.980349	o.Rhodobacterales;f.Rhodobacteraceae	5.96957e-05	0.000827443	0.944065	0.000239783	0.000181064	0.185404
Hayfever/allergic rhinitis	c.Gammaproteobacteria	Sebaceous	8	21.9016	19.4718	0.000933295	0.000848287	0.27124	0.54248	0.980349	c.Gammaproteobacteria	-0.00611828	0.00246181	0.0474651	0.00126778	0.000899038	0.158493
Seborrhoeic keratosis	c.Betaproteobacteria	Dry	5	21.8169	10.1994	-0.000102571	0.00016882	0.543468	0.543468	0.982255	c.Betaproteobacteria	0.000543937	0.00137091	0.718077	7.50885e-05	0.000184737	0.684404
Allergy/hypersensitivity/anaphylaxis	g.Kocuria	Dry	6	22.0293	20.6641	-0.000138169	0.000151786	0.36267	0.544005	0.980349	g.Kocuria	-0.000695645	0.00103368	0.53784	-0.000121528	0.000178462	0.495886
Seborrhoeic keratosis	a.ASV008[Staphylococcus (unc.)]	Dry	4	24.3275	21.1919	-0.00016287	0.000121948	0.181689	0.545067	0.980349	a.ASV008	-0.000410728	0.00461998	0.93726	-0.000107361	0.000146367	0.463251
Seborrhoeic keratosis	g.Micrococcus	Dry	5	22.8023	21.6183	-0.000167928	0.000129528	0.194818	0.545226	0.980349	g.Micrococcus	0.00063293	0.00107127	0.596199	-0.000161915	0.000168955	0.337897
Hayfever/allergic rhinitis	g.Micrococcus	Dry	10	22.462	19.4886	-0.000359833	0.000327996	0.272613	0.545226	0.980349	g.Micrococcus	-0.000558688	0.00120704	0.655796	-0.000381901	0.000439036	0.384376
Vitiligo	a.ASV003[Staphylococcus (unc.)]	Moist	8	21.5824	19.5859	5.42671e-05	4.96283e-05	0.274187	0.548373	0.980349	a.ASV003	-0.000179031	0.000279851	0.54598	3.18016e-05	6.36992e-05	0.617606
Psoriasis	a.ASV054[Enhydrobacter (unc.)]	Dry	8	23.5716	20.9003	-0.000252299	0.000189404	0.182837	0.548512	0.980349	a.ASV054	-0.00172988	0.00102541	0.142574	-0.000218053	0.000210074	0.299279
Hayfever/allergic rhinitis	g.Corynebacterium	Moist	9	20.8423	19.4869	0.00109601	0.000786377	0.163395	0.550298	0.980349	f.Corynebacteriaceae;g.Corynebacterium	0.00257136	0.00435592	0.573535	0.00115878	0.000851773	0.173692
Vitiligo	g.Corynebacterium	Moist	9	20.8423	19.4869	-8.85004e-05	7.42484e-05	0.233281	0.550298	0.980349	f.Corynebacteriaceae;g.Corynebacterium	-0.000137923	0.00041424	0.748919	-3.00678e-05	8.31948e-05	0.717789
Seborrhoeic keratosis	g.Corynebacterium	Moist	3	20.5086	19.4988	-0.00027406	0.000289724	0.344182	0.550298	0.980349	f.Corynebacteriaceae;g.Corynebacterium	-0.00138305	0.00536369	0.839344	-0.000193206	0.000375719	0.60709
Psoriasis	g.Corynebacterium	Moist	9	20.8423	19.4869	-0.000322587	0.000357493	0.366865	0.550298	0.980349	f.Corynebacteriaceae;g.Corynebacterium	-0.0010899	0.00197503	0.598225	-5.95451e-05	0.000381683	0.876028
Eczema/dermatitis	c.Bacilli	Moist	9	21.7238	19.8878	0.000871163	0.000517369	0.0922141	0.553285	0.980349	p.Firmicutes;c.Bacilli	-0.000537709	0.00341328	0.879271	0.000312744	0.000554451	0.572713
Seborrhoeic keratosis	f.Clostridiales_Incertae_Sedis_XI	Moist	10	22.6097	19.6862	-0.000111227	0.000123818	0.369023	0.553535	0.980349	f.Clostridiales_Incertae_Sedis_XI	-0.00048852	0.00196389	0.80982	-0.000168685	0.000170439	0.322318
Seborrhoeic keratosis	a.ASV001[P. acnes]	Sebaceous	3	22.0182	20.1329	0.000434713	0.000283712	0.125464	0.557281	0.980349	a.ASV001	0.00102875	0.00278817	0.774972	0.000465817	0.000337306	0.167282
Hayfever/allergic rhinitis	a.ASV001[P. acnes]	Sebaceous	12	22.5888	19.4977	0.000502327	0.000472042	0.287257	0.557281	0.980349	a.ASV001	0.00140479	0.00176753	0.445195	0.000425217	0.000640082	0.506488
Eczema/dermatitis	a.ASV001[P. acnes]	Sebaceous	12	22.5888	19.4977	0.000326956	0.000323017	0.311445	0.557281	0.980349	a.ASV001	-0.00037401	0.00120954	0.763504	0.000478564	0.000422522	0.257367
Psoriasis	a.ASV001[P. acnes]	Sebaceous	12	22.5888	19.4977	0.000194536	0.000217693	0.371521	0.557281	0.980349	a.ASV001	-9.27261e-05	0.000817157	0.911901	0.000125107	0.000305725	0.682383
Psoriasis	a.ASV021[Micrococcus (unc.)]	Dry	8	22.1625	20.7177	0.000238079	0.000196344	0.225297	0.557472	0.980349	a.ASV021	0.000882251	0.000889527	0.359583	0.000169613	0.000226465	0.453882
Allergy/hypersensitivity/anaphylaxis	a.ASV021[Micrococcus (unc.)]	Dry	5	22.0674	20.7177	-0.000194754	0.000166333	0.241654	0.557472	0.980349	a.ASV021	-0.00166679	0.00140545	0.321012	-0.000262845	0.000212742	0.21664
Hayfever/allergic rhinitis	a.ASV021[Micrococcus (unc.)]	Dry	8	22.1625	20.7177	0.000379755	0.000350598	0.278736	0.557472	0.980349	a.ASV021	-2.05689e-05	0.00153685	0.989755	0.000373736	0.000412867	0.365349
Eczema/dermatitis	g.Micrococcus	Dry	10	22.462	19.4886	0.000216504	0.000247207	0.381139	0.571709	0.980349	g.Micrococcus	-0.000450709	0.000883583	0.623759	0.000139212	0.000317284	0.660833
Seborrhoeic keratosis	c.Alphaproteobacteria	Dry	6	20.4767	12.1028	-9.31376e-05	0.000131122	0.477511	0.573013	0.982255	c.Alphaproteobacteria	-0.000616323	0.00131415	0.663497	-0.000197287	0.000171306	0.249458
Vitiligo	p.Proteobacteria	Sebaceous	9	21.6369	19.506	-8.20458e-05	4.93768e-05	0.0965881	0.579528	0.980349	p.Proteobacteria	-0.000180809	0.000243232	0.481463	-3.71268e-05	6.60742e-05	0.574187
Allergy/hypersensitivity/anaphylaxis	a.ASV019[M. luteus]	Dry	6	21.5847	12.9128	-0.000137381	0.000130251	0.291542	0.583084	0.980349	a.ASV019	-0.000872866	0.000948612	0.409564	-0.000174234	0.000154746	0.260192
Vitiligo	g.Staphylococcus	Dry	4	23.5055	20.7372	-4.21136e-05	4.73796e-05	0.374081	0.583664	0.980349	f.Staphylococcaceae;g.Staphylococcus	0.00011851	0.000513005	0.838786	-3.80379e-05	5.45356e-05	0.485497
Eczema/dermatitis	g.Staphylococcus	Dry	4	23.5055	20.7372	-0.000437251	0.000496675	0.378666	0.583664	0.980349	f.Staphylococcaceae;g.Staphylococcus	0.00838606	0.00411471	0.17842	-0.000632718	0.000490807	0.197351
Hayfever/allergic rhinitis	g.Staphylococcus	Dry	4	23.5055	20.7372	-0.000469429	0.000554938	0.397602	0.583664	0.982255	f.Staphylococcaceae;g.Staphylococcus	0.00460812	0.0060132	0.523572	-0.000363227	0.000668828	0.587074
Seborrhoeic keratosis	g.Staphylococcus	Dry	3	23.7788	20.7372	-0.000184337	0.000218997	0.399938	0.583664	0.982255	f.Staphylococcaceae;g.Staphylococcus	-0.0164122	0.0372432	0.735756	-0.000160575	0.000231096	0.487155
Allergy/hypersensitivity/anaphylaxis	g.Staphylococcus	Dry	4	23.5055	20.7372	0.000141558	0.000203369	0.486387	0.583664	0.982255	f.Staphylococcaceae;g.Staphylococcus	-0.000140704	0.00220363	0.954897	5.68652e-05	0.000235797	0.809429
Eczema/dermatitis	o.Pseudomonadales	Moist	13	21.2988	19.7956	-0.00053748	0.000354207	0.129161	0.585653	0.980349	o.Pseudomonadales	0.000344373	0.00144797	0.816384	-0.000270821	0.000506939	0.593185
Allergy/hypersensitivity/anaphylaxis	o.Pseudomonadales	Moist	11	21.397	19.7956	-0.000269036	0.000207702	0.195218	0.585653	0.980349	o.Pseudomonadales	0.000549051	0.000903504	0.558412	-6.68945e-05	0.000270795	0.804885
Vitiligo	a.ASV011[Staphylococcus (unc.)]	Dry	9	23.8255	21.7219	2.74915e-05	2.61474e-05	0.293073	0.586146	0.980349	a.ASV011	0.000170036	9.14942e-05	0.105453	3.81239e-05	3.15695e-05	0.227194
Eczema/dermatitis	p.Bacteroidetes	Moist	10	21.431	19.4736	-0.000352327	0.000359071	0.326486	0.587081	0.980349	p.Bacteroidetes	-0.000146859	0.001849	0.938644	-0.000733616	0.000469665	0.118289
Hayfever/allergic rhinitis	p.Bacteroidetes	Moist	10	21.431	19.4736	-0.000658998	0.000768866	0.391387	0.587081	0.980349	p.Bacteroidetes	-0.00322938	0.00394804	0.437058	5.71526e-05	0.000762071	0.940218
Hayfever/allergic rhinitis	a.ASV070[Veillonella (unc.)]	Moist	14	22.4293	19.6408	0.000519367	0.00033031	0.115867	0.587411	0.980349	c.Negativicutes;o.Selenomonadales;f.Veillonellaceae;g.Veillonella;a.ASV070	-0.000472965	0.00169166	0.784555	0.0010396	0.000412671	0.0117627
Psoriasis	a.ASV070[Veillonella (unc.)]	Moist	14	22.4293	19.6408	0.000172416	0.000148877	0.246821	0.587411	0.980349	c.Negativicutes;o.Selenomonadales;f.Veillonellaceae;g.Veillonella;a.ASV070	-0.000305027	0.000760862	0.695543	0.000230642	0.000184332	0.210849
Allergy/hypersensitivity/anaphylaxis	a.ASV070[Veillonella (unc.)]	Moist	12	22.7188	19.6408	-0.000138481	0.000159402	0.384982	0.587411	0.980349	c.Negativicutes;o.Selenomonadales;f.Veillonellaceae;g.Veillonella;a.ASV070	-0.00193123	0.000886857	0.0544647	-9.41151e-05	0.000158409	0.552426
Seborrhoeic keratosis	a.ASV070[Veillonella (unc.)]	Moist	10	23.2067	19.6408	8.98535e-05	0.000104882	0.391607	0.587411	0.980349	c.Negativicutes;o.Selenomonadales;f.Veillonellaceae;g.Veillonella;a.ASV070	-0.000407597	0.000823777	0.634049	4.51032e-05	0.00013134	0.731291
Vitiligo	f.Rhodobacteraceae	Dry	13	20.9805	10.4158	-2.5303e-05	2.98188e-05	0.396126	0.594189	0.982255	o.Rhodobacterales;f.Rhodobacteraceae	8.53653e-05	0.000140062	0.554585	2.51718e-07	3.91146e-05	0.994865
Vitiligo	a.ASV070[Veillonella (unc.)]	Moist	14	22.4293	19.6408	2.40964e-05	3.53412e-05	0.495351	0.594422	0.982255	c.Negativicutes;o.Selenomonadales;f.Veillonellaceae;g.Veillonella;a.ASV070	0.000316302	0.000162379	0.0751998	-9.46134e-06	3.67114e-05	0.796621
Seborrhoeic keratosis	g.Finegoldia	Dry	2	22.1573	21.3743	0.000144909	0.00021287	0.496036	0.595243	0.982255	g.Finegoldia	NA	NA	NA	NA	NA	NA
Seborrhoeic keratosis	f.Flavobacteriaceae	Dry	3	19.1936	14.0471	0.000158156	0.000181675	0.384004	0.605053	0.980349	c.Flavobacteriia;o.Flavobacteriales;f.Flavobacteriaceae	0.00134528	0.0014526	0.524408	0.000153308	0.000221069	0.488005
Allergy/hypersensitivity/anaphylaxis	f.Flavobacteriaceae	Dry	4	20.721	14.0471	0.000140803	0.000204873	0.491914	0.605053	0.982255	c.Flavobacteriia;o.Flavobacteriales;f.Flavobacteriaceae	0.000587275	0.00157581	0.745174	0.000111921	0.000248758	0.652768
Eczema/dermatitis	f.Flavobacteriaceae	Dry	7	20.0514	10.5369	0.000191561	0.000286821	0.504211	0.605053	0.982255	c.Flavobacteriia;o.Flavobacteriales;f.Flavobacteriaceae	-3.35102e-05	0.000915102	0.972206	2.46813e-05	0.000370865	0.946939
Allergy/hypersensitivity/anaphylaxis	o.Actinomycetales	Moist	7	21.1948	20.0431	-0.00040159	0.000244807	0.100914	0.605485	0.980349	p.Actinobacteria;c.Actinobacteria;o.Actinomycetales	0.00154605	0.00155907	0.366903	-0.000419058	0.000331879	0.206703
Psoriasis	p.Firmicutes	Dry	8	19.8877	10.8743	-0.000304832	0.000213372	0.153107	0.613125	0.980349	p.Firmicutes	0.000272543	0.000862645	0.762751	-0.000186581	0.000275264	0.497883
Seborrhoeic keratosis	p.Firmicutes	Dry	4	20.5381	12.9205	-0.000320776	0.000252742	0.204375	0.613125	0.980349	p.Firmicutes	0.00266561	0.00145125	0.20765	-0.000227955	0.000241487	0.345187
Eczema/dermatitis	a.ASV063[Finegoldia (unc.)]	Dry	5	22.2083	21.3221	-0.000285195	0.000279746	0.307977	0.615954	0.980349	a.ASV063	-0.000624952	0.00120682	0.640329	-2.45399e-05	0.000352275	0.944463
Vitiligo	g.Bacteroides	Moist	5	20.6038	19.4712	-0.00010648	7.5818e-05	0.160197	0.618	0.980349	c.Bacteroidia;o.Bacteroidales;f.Bacteroidaceae;g.Bacteroides	0.000340531	0.000935252	0.739928	-0.000142576	6.60134e-05	0.0307883
Seborrhoeic keratosis	g.Bacteroides	Moist	5	20.6038	19.4712	0.000202966	0.000160493	0.206	0.618	0.980349	c.Bacteroidia;o.Bacteroidales;f.Bacteroidaceae;g.Bacteroides	0.00203909	0.00178261	0.335676	0.000231274	0.00020362	0.256035
Eczema/dermatitis	a.ASV001[P. acnes]	Moist	7	21.0089	20.0524	-0.00037871	0.000462622	0.413006	0.619509	0.982255	f.Propionibacteriaceae;g.Propionibacterium;a.ASV001	0.00381278	0.00290968	0.247032	-0.00018503	0.000597015	0.756618
Eczema/dermatitis	o.Bacteroidales	Dry	7	20.9258	11.4509	0.000414298	0.000296826	0.162787	0.621488	0.980349	c.Bacteroidia;o.Bacteroidales	-0.000397264	0.00113258	0.740062	0.000331051	0.000385108	0.389992
Hayfever/allergic rhinitis	o.Bacteroidales	Dry	7	20.9258	11.4509	-0.000430336	0.000545201	0.429927	0.621488	0.982255	c.Bacteroidia;o.Bacteroidales	-0.00133232	0.00224017	0.577907	-0.000906266	0.000612001	0.138654
Vitiligo	o.Bacteroidales	Dry	7	20.9258	11.4509	-2.82807e-05	3.70488e-05	0.445263	0.621488	0.982255	c.Bacteroidia;o.Bacteroidales	2.28709e-05	0.000141453	0.877884	-5.14372e-05	4.7781e-05	0.281695
Seborrhoeic keratosis	o.Bacteroidales	Dry	3	22.7162	20.8246	-0.000135565	0.000182517	0.457633	0.621488	0.982255	c.Bacteroidia;o.Bacteroidales	0.00717574	0.00571519	0.428177	-0.000242262	0.000225013	0.281632
Psoriasis	o.Bacteroidales	Dry	6	20.7035	11.4509	0.000196766	0.000304319	0.517907	0.621488	0.982255	c.Bacteroidia;o.Bacteroidales	-0.00094074	0.00122702	0.486013	0.000120951	0.00032652	0.711066
Seborrhoeic keratosis	o.Burkholderiales	Moist	5	22.6923	19.9402	0.000278881	0.000221141	0.207274	0.621821	0.980349	o.Burkholderiales	0.00726403	0.00985532	0.514493	0.000496836	0.000290171	0.086857
Allergy/hypersensitivity/anaphylaxis	a.ASV086[A. johnsonii]	Dry	5	22.5074	10.5398	0.000183237	0.000151964	0.227899	0.621861	0.980349	a.ASV086	0.000642436	0.000645084	0.392704	0.000281711	0.00019118	0.140605
Vitiligo	a.ASV086[A. johnsonii]	Dry	7	22.835	10.5398	2.88765e-05	3.27425e-05	0.377817	0.621861	0.980349	a.ASV086	-7.87695e-05	0.000108865	0.501762	6.60444e-06	4.11152e-05	0.872383
Eczema/dermatitis	a.ASV086[A. johnsonii]	Dry	7	22.835	10.5398	-0.000229812	0.000261568	0.379622	0.621861	0.980349	a.ASV086	-0.00177281	0.000788564	0.0744496	-0.000242427	0.000310129	0.434393
Hayfever/allergic rhinitis	a.ASV086[A. johnsonii]	Dry	7	22.835	10.5398	0.000281155	0.000344607	0.414574	0.621861	0.982255	a.ASV086	0.00108453	0.00115234	0.389835	0.000169677	0.000427401	0.69137
Hayfever/allergic rhinitis	a.ASV007[Anaerococcus (unc.)]	Sebaceous	12	21.5217	19.458	-0.000433197	0.00039602	0.274009	0.625295	0.980349	a.ASV007	4.12911e-05	0.00191255	0.9832	-0.000619151	0.000547454	0.25807
Seborrhoeic keratosis	a.ASV007[Anaerococcus (unc.)]	Sebaceous	7	20.3682	19.458	-0.000155783	0.000154289	0.312648	0.625295	0.980349	a.ASV007	-0.00232007	0.00184015	0.26301	-0.000151109	0.000225816	0.503387
Psoriasis	f.Clostridiales_Incertae_Sedis_XI	Dry	8	21.6149	11.0785	0.000277304	0.000282334	0.326008	0.627163	0.980349	f.Clostridiales_Incertae_Sedis_XI	-0.00117498	0.001565	0.481177	0.000241301	0.000281017	0.390523
Hayfever/allergic rhinitis	f.Clostridiales_Incertae_Sedis_XI	Dry	8	21.6149	11.0785	-0.000325213	0.000401643	0.418109	0.627163	0.982255	f.Clostridiales_Incertae_Sedis_XI	-0.000153379	0.00220885	0.946897	-0.000151069	0.000549823	0.783501
Seborrhoeic keratosis	p.Bacteroidetes	Moist	7	21.5144	19.8207	-0.000113087	0.000177211	0.523378	0.628054	0.982255	p.Bacteroidetes	-0.00176732	0.00297656	0.578522	-0.000131857	0.000237881	0.579375
Vitiligo	a.ASV007[Anaerococcus (unc.)]	Dry	5	23.9641	21.9197	3.28972e-05	2.86063e-05	0.250144	0.629271	0.980349	a.ASV007	8.92815e-05	8.51651e-05	0.371495	3.85162e-05	3.52977e-05	0.275193
Allergy/hypersensitivity/anaphylaxis	a.ASV007[Anaerococcus (unc.)]	Dry	3	24.9464	21.9197	-0.0001686	0.00016767	0.314636	0.629271	0.980349	a.ASV007	-0.00422509	0.00441653	0.514101	-0.000259963	0.000213689	0.223776
Vitiligo	g.Micrococcus	Dry	10	22.462	19.4886	1.9731e-05	3.10247e-05	0.524791	0.62975	0.982255	g.Micrococcus	-1.80732e-05	0.0001148	0.878805	4.35166e-05	3.81287e-05	0.253742
Vitiligo	f.Clostridiales_Incertae_Sedis_XI	Dry	8	21.6149	11.0785	-2.69719e-05	4.24644e-05	0.525321	0.630385	0.982255	f.Clostridiales_Incertae_Sedis_XI	-0.000396803	0.000200395	0.0950101	-2.23584e-05	5.18416e-05	0.666262
Allergy/hypersensitivity/anaphylaxis	f.Clostridiales_Incertae_Sedis_XI	Dry	6	23.2149	20.6043	-9.35571e-05	0.000194612	0.630704	0.630704	0.982255	f.Clostridiales_Incertae_Sedis_XI	0.00215637	0.000966776	0.0895634	-6.90225e-05	0.00023272	0.76678
Hayfever/allergic rhinitis	a.ASV042[Acinetobacter (unc.)]	Moist	17	21.758	19.4581	-0.00033299	0.000273486	0.223386	0.630806	0.980349	a.ASV042	-0.00146591	0.0014001	0.311676	-5.19938e-05	0.0003791	0.890912
Psoriasis	a.ASV042[Acinetobacter (unc.)]	Moist	15	21.6001	19.4581	-0.000171028	0.000146992	0.244618	0.630806	0.980349	a.ASV042	0.000337267	0.000977306	0.73554	-0.00013942	0.00018434	0.449458
Eczema/dermatitis	a.ASV042[Acinetobacter (unc.)]	Moist	17	21.758	19.4581	0.000156069	0.000187144	0.404308	0.630806	0.982255	a.ASV042	0.000529864	0.000958062	0.588372	3.05529e-05	0.000266769	0.908818
Allergy/hypersensitivity/anaphylaxis	a.ASV042[Acinetobacter (unc.)]	Moist	14	21.407	19.4581	-9.62518e-05	0.000119495	0.420538	0.630806	0.982255	a.ASV042	0.000404977	0.000983058	0.687635	-4.76974e-05	0.000150739	0.751681
Vitiligo	o.Burkholderiales	Moist	7	22.2624	19.9402	-5.59579e-05	5.58043e-05	0.31598	0.631961	0.980349	o.Burkholderiales	4.63706e-06	0.000280854	0.987466	7.28587e-06	7.75083e-05	0.925108
Vitiligo	f.Flavobacteriaceae	Dry	7	20.0514	10.5369	-1.71458e-05	3.57992e-05	0.631979	0.631979	0.982255	c.Flavobacteriia;o.Flavobacteriales;f.Flavobacteriaceae	2.9545e-05	0.000114282	0.806305	-3.61387e-05	4.67283e-05	0.439298
Hayfever/allergic rhinitis	c.Gammaproteobacteria	Moist	10	22.3679	19.4808	-0.000778381	0.000667508	0.243574	0.633167	0.980349	c.Gammaproteobacteria	0.00115931	0.00356186	0.753169	-0.00116141	0.000735369	0.114255
Allergy/hypersensitivity/anaphylaxis	c.Gammaproteobacteria	Moist	9	22.2585	19.4808	-0.000213672	0.000213351	0.316584	0.633167	0.980349	c.Gammaproteobacteria	0.000119417	0.00142282	0.935462	0.000101776	0.000283417	0.719518
Psoriasis	g.Paracoccus	Dry	10	24.1074	20.797	-0.000118881	0.000148776	0.424256	0.636384	0.982255	g.Paracoccus	0.000115092	0.000657897	0.865474	1.15843e-05	0.000196423	0.952971
Psoriasis	g.Bacteroides	Dry	14	21.6012	17.0668	0.000188277	0.000129344	0.145495	0.641782	0.980349	f.Bacteroidaceae;g.Bacteroides	5.51962e-05	0.000613118	0.929752	0.000123518	0.000176203	0.483306
Vitiligo	g.Bacteroides	Dry	16	21.7735	17.0668	1.84509e-05	2.26049e-05	0.414367	0.641782	0.982255	f.Bacteroidaceae;g.Bacteroides	0.000130386	9.42341e-05	0.188133	7.49725e-06	3.18531e-05	0.813922
Seborrhoeic keratosis	g.Bacteroides	Dry	7	21.9332	17.2404	7.62903e-05	0.000108907	0.483609	0.641782	0.982255	f.Bacteroidaceae;g.Bacteroides	0.000322405	0.000853717	0.721192	7.54271e-05	0.000136193	0.579699
Hayfever/allergic rhinitis	g.Bacteroides	Dry	16	21.7735	17.0668	-0.000180683	0.000265014	0.495375	0.641782	0.982255	f.Bacteroidaceae;g.Bacteroides	0.000305788	0.00110639	0.786291	-0.000387948	0.000354317	0.273553
Allergy/hypersensitivity/anaphylaxis	g.Bacteroides	Dry	10	22.1471	17.2404	-8.28604e-05	0.000133502	0.534818	0.641782	0.982255	f.Bacteroidaceae;g.Bacteroides	-0.000930662	0.00073866	0.243204	-0.00018209	0.000164979	0.269718
Seborrhoeic keratosis	g.Acinetobacter	Moist	2	24.0652	19.6511	-0.00042652	0.000333398	0.200787	0.642223	0.980349	g.Acinetobacter	NA	NA	NA	NA	NA	NA
Allergy/hypersensitivity/anaphylaxis	g.Acinetobacter	Moist	3	23.0848	19.6511	-0.000429385	0.000345598	0.214074	0.642223	0.980349	g.Acinetobacter	-0.00115998	0.00183239	0.640717	-0.000441388	0.000415359	0.287934
Eczema/dermatitis	a.ASV004[Corynebacterium (unc.)]	Dry	14	18.7573	11.2336	0.000180846	0.000228268	0.428214	0.64232	0.982255	a.ASV004	-0.000474307	0.00086265	0.592525	0.000166906	0.000299772	0.577679
Eczema/dermatitis	a.ASV100[F. magna]	Dry	11	21.44	10.685	-0.000273871	0.000179997	0.128128	0.644642	0.980349	a.ASV100	-0.000906706	0.000621147	0.17837	-0.000283067	0.00024454	0.247048
Vitiligo	a.ASV100[F. magna]	Dry	11	21.44	10.685	2.78486e-05	2.24539e-05	0.214881	0.644642	0.980349	a.ASV100	7.99412e-05	7.74853e-05	0.329141	2.79607e-05	3.06683e-05	0.361919
Allergy/hypersensitivity/anaphylaxis	g.Corynebacterium	Moist	8	20.8825	19.4869	-0.000121667	0.000233125	0.601745	0.64588	0.982255	f.Corynebacteriaceae;g.Corynebacterium	-0.000496579	0.00128836	0.71321	-0.000168248	0.000286836	0.557495
Eczema/dermatitis	g.Corynebacterium	Moist	9	20.8423	19.4869	-0.000280749	0.000610996	0.64588	0.64588	0.982255	f.Corynebacteriaceae;g.Corynebacterium	-0.0030004	0.00324846	0.386406	7.39461e-05	0.000624897	0.905804
Psoriasis	a.ASV003[Staphylococcus (unc.)]	Dry	10	20.6157	10.817	-0.00016529	0.000164852	0.316026	0.648042	0.980349	a.ASV003	-0.000116578	0.000799999	0.887745	-0.000224128	0.000212774	0.292174
Allergy/hypersensitivity/anaphylaxis	a.ASV003[Staphylococcus (unc.)]	Dry	7	20.6521	11.221	0.000110769	0.000151424	0.464463	0.648042	0.982255	a.ASV003	0.00136425	0.000897906	0.189137	4.02682e-05	0.000209697	0.847719
Hayfever/allergic rhinitis	a.ASV003[Staphylococcus (unc.)]	Dry	10	20.6157	10.817	0.000256549	0.000398866	0.520096	0.648042	0.982255	a.ASV003	-0.00319231	0.00173421	0.10292	-0.000140573	0.000505572	0.780976
Vitiligo	a.ASV003[Staphylococcus (unc.)]	Dry	10	20.6157	10.817	1.78765e-05	3.62498e-05	0.621909	0.648042	0.982255	a.ASV003	-0.000156696	0.000176021	0.39933	-2.30433e-06	4.04979e-05	0.954625
Eczema/dermatitis	a.ASV003[Staphylococcus (unc.)]	Dry	10	20.6157	10.817	-0.000138558	0.000303533	0.648042	0.648042	0.982255	a.ASV003	-0.00160911	0.00146923	0.305301	-0.000339743	0.000353513	0.336527
Allergy/hypersensitivity/anaphylaxis	g.Micrococcus	Moist	4	21.2888	20.2539	0.000271285	0.000282058	0.336147	0.651403	0.980349	g.Micrococcus	0.00255826	0.00190975	0.312311	0.000364466	0.00032114	0.256412
Vitiligo	g.Micrococcus	Moist	8	21.0018	20.1337	6.21322e-05	7.24074e-05	0.390842	0.651403	0.980349	g.Micrococcus	0.00075678	0.000283346	0.0369838	4.84623e-05	6.74694e-05	0.472581
Eczema/dermatitis	a.ASV013[S. epidermidis]	Sebaceous	14	21.738	19.5807	-0.000138111	0.000305759	0.651487	0.651487	0.982255	a.ASV013	-0.00107094	0.00129562	0.424601	-0.000389923	0.000400284	0.329999
Allergy/hypersensitivity/anaphylaxis	a.ASV072[R. mucilaginosa]	Dry	3	22.6415	21.087	-0.000147785	0.000192849	0.443485	0.656136	0.982255	a.ASV072	0.00161805	0.00141956	0.458461	-0.000286051	0.000249791	0.252143
Hayfever/allergic rhinitis	a.ASV072[R. mucilaginosa]	Dry	7	23.065	21.087	0.000290323	0.000402549	0.470779	0.656136	0.982255	a.ASV072	0.00161931	0.00153392	0.339437	0.000287601	0.000481626	0.55041
Seborrhoeic keratosis	a.ASV072[R. mucilaginosa]	Dry	2	22.4546	21.087	-0.000205152	0.000320339	0.521899	0.656136	0.982255	a.ASV072	NA	NA	NA	NA	NA	NA
Eczema/dermatitis	a.ASV072[R. mucilaginosa]	Dry	7	23.065	21.087	0.00014331	0.000237822	0.54678	0.656136	0.982255	a.ASV072	0.000944136	0.000891635	0.338103	1.0946e-05	0.000303396	0.97122
Psoriasis	p.Bacteroidetes	Moist	10	21.431	19.4736	-0.000138004	0.000311601	0.657847	0.657847	0.982255	p.Bacteroidetes	-0.000829223	0.00162457	0.623535	-0.00016602	0.000337393	0.622673
Psoriasis	a.ASV015[Corynebacterium (unc.)]	Sebaceous	8	20.0122	19.469	-0.000343895	0.000300145	0.251893	0.658454	0.980349	a.ASV015	-0.000837615	0.00154016	0.606148	-0.00042405	0.000372721	0.25524
Hayfever/allergic rhinitis	a.ASV015[Corynebacterium (unc.)]	Sebaceous	8	20.0122	19.469	0.000666291	0.000600064	0.266841	0.658454	0.980349	a.ASV015	-0.00276596	0.00287626	0.373361	0.00068203	0.000784612	0.384706
Eczema/dermatitis	a.ASV015[Corynebacterium (unc.)]	Sebaceous	8	20.0122	19.469	0.000349808	0.000489683	0.475007	0.658454	0.982255	a.ASV015	0.00406838	0.00200457	0.0887188	0.000476499	0.000539628	0.37723
Allergy/hypersensitivity/anaphylaxis	a.ASV015[Corynebacterium (unc.)]	Sebaceous	6	19.8979	19.469	-0.000174546	0.00025191	0.488378	0.658454	0.982255	a.ASV015	0.000967656	0.00244671	0.712666	8.46916e-05	0.000314531	0.787727
Seborrhoeic keratosis	a.ASV015[Corynebacterium (unc.)]	Sebaceous	6	19.9407	19.469	-0.000115999	0.000193431	0.548711	0.658454	0.982255	a.ASV015	-0.0008594	0.00187872	0.671098	-2.55181e-05	0.00023789	0.914576
Hayfever/allergic rhinitis	a.ASV019[M. luteus]	Moist	19	22.064	19.5677	0.000333107	0.000330596	0.313649	0.658739	0.980349	a.ASV019	0.000192441	0.00178999	0.915644	0.000551058	0.000397212	0.165346
Seborrhoeic keratosis	a.ASV019[M. luteus]	Moist	12	21.6086	19.7403	-9.21655e-05	0.000100075	0.357071	0.658739	0.980349	a.ASV019	0.00193665	0.00164164	0.265421	-5.45488e-05	0.000137498	0.691571
Psoriasis	a.ASV019[M. luteus]	Moist	18	21.7573	19.5677	0.00011612	0.000131974	0.378931	0.658739	0.980349	a.ASV019	-0.000701747	0.000834796	0.412947	0.000107348	0.000175295	0.540282
Allergy/hypersensitivity/anaphylaxis	a.ASV019[M. luteus]	Moist	17	21.8703	19.5677	9.07393e-05	0.000117293	0.439159	0.658739	0.982255	a.ASV019	6.67714e-05	0.000790322	0.933787	3.35976e-05	0.000155825	0.829291
Vitiligo	c.Betaproteobacteria	Moist	9	22.8207	19.6081	-3.16722e-05	4.93385e-05	0.520915	0.661792	0.982255	c.Betaproteobacteria	0.000127642	0.000216008	0.573156	2.65007e-05	6.45004e-05	0.681174
Allergy/hypersensitivity/anaphylaxis	c.Betaproteobacteria	Moist	7	22.7584	19.6081	-0.000145088	0.000230708	0.529427	0.661792	0.982255	c.Betaproteobacteria	-0.000157177	0.00120407	0.90123	8.23039e-05	0.000298918	0.783056
Psoriasis	c.Betaproteobacteria	Moist	9	22.8207	19.6081	0.000151274	0.000254019	0.551494	0.661792	0.982255	c.Betaproteobacteria	0.00101981	0.00108391	0.378102	0.000310414	0.000324353	0.338555
Vitiligo	a.ASV053[Streptococcus (unc.)]	Dry	9	22.1838	10.1437	-4.86737e-05	3.12739e-05	0.119621	0.663074	0.980349	a.ASV053	5.72269e-06	0.000186467	0.976373	-7.8522e-05	3.85967e-05	0.0419088
Hayfever/allergic rhinitis	a.ASV053[Streptococcus (unc.)]	Dry	9	22.1838	10.1437	0.000473531	0.000386932	0.221025	0.663074	0.980349	a.ASV053	0.000257697	0.00232038	0.914688	0.00028632	0.000453167	0.527504
Psoriasis	a.ASV031[Moraxellaceae (unc.)]	Dry	8	21.4169	11.0737	0.000228385	0.000179192	0.202475	0.664646	0.980349	g.Moraxellaceae (unc.);a.ASV031	-0.000574937	0.000453975	0.252295	1.82093e-05	0.000172706	0.91603
Eczema/dermatitis	a.ASV031[Moraxellaceae (unc.)]	Dry	10	22.8397	11.0737	0.000196885	0.000175456	0.261806	0.664646	0.980349	g.Moraxellaceae (unc.);a.ASV031	-0.000106314	0.000463231	0.824235	0.000364361	0.00023932	0.127888
Hayfever/allergic rhinitis	a.ASV031[Moraxellaceae (unc.)]	Dry	10	22.8397	11.0737	-0.000248572	0.000256406	0.332323	0.664646	0.980349	g.Moraxellaceae (unc.);a.ASV031	0.000548783	0.000675626	0.440142	-0.000296126	0.000362257	0.413673
Seborrhoeic keratosis	a.ASV045[Acinetobacter (unc.)]	Moist	5	21.1992	19.5304	-0.000157837	0.000157148	0.315193	0.667979	0.980349	a.ASV045	0.00149213	0.00209355	0.527448	-0.000219124	0.000207027	0.289857
Eczema/dermatitis	a.ASV045[Acinetobacter (unc.)]	Moist	11	21.1382	19.5304	0.000299659	0.000307461	0.329747	0.667979	0.980349	a.ASV045	-0.000593092	0.00132741	0.665575	0.000437285	0.000382844	0.253371
Vitiligo	a.ASV045[Acinetobacter (unc.)]	Moist	11	21.1382	19.5304	4.0645e-05	4.54189e-05	0.370845	0.667979	0.980349	a.ASV045	0.000118841	0.000199404	0.565872	6.62109e-05	5.00381e-05	0.185765
Allergy/hypersensitivity/anaphylaxis	a.ASV045[Acinetobacter (unc.)]	Moist	7	20.9942	19.5304	0.000129132	0.00017868	0.469864	0.667979	0.982255	a.ASV045	-0.000729232	0.00153205	0.654156	0.000172046	0.000232059	0.458457
Psoriasis	a.ASV045[Acinetobacter (unc.)]	Moist	10	21.1865	19.5304	0.000100432	0.000209066	0.630953	0.667979	0.982255	a.ASV045	-0.000227263	0.000953277	0.817563	-0.000201273	0.000256757	0.433097
Hayfever/allergic rhinitis	a.ASV045[Acinetobacter (unc.)]	Moist	11	21.1382	19.5304	-0.000269403	0.000628092	0.667979	0.667979	0.982255	a.ASV045	-0.00428021	0.00241873	0.110575	-0.000649569	0.000580431	0.263091
Vitiligo	f.Clostridiales_Incertae_Sedis_XI	Moist	14	22.5295	19.4611	-1.74581e-05	3.1577e-05	0.58035	0.66955	0.982255	f.Clostridiales_Incertae_Sedis_XI	0.000138454	0.00015952	0.402451	-2.78932e-05	4.17278e-05	0.503843
Eczema/dermatitis	f.Clostridiales_Incertae_Sedis_XI	Moist	14	22.5295	19.4611	0.000108184	0.000253497	0.66955	0.66955	0.982255	f.Clostridiales_Incertae_Sedis_XI	0.000591035	0.00128189	0.652996	0.000282084	0.000329061	0.391312
Seborrhoeic keratosis	a.ASV037[E. aerosaccus]	Dry	5	23.2077	21.2797	-0.00010485	0.000107705	0.330312	0.670092	0.980349	a.ASV037	0.000831563	0.00160432	0.640033	-0.00011637	0.000140084	0.406132
Psoriasis	a.ASV037[E. aerosaccus]	Dry	5	23.3039	21.2797	-0.000162028	0.000176559	0.358778	0.670092	0.980349	a.ASV037	-0.0026258	0.00263005	0.391672	-0.000194314	0.00022867	0.39546
Hayfever/allergic rhinitis	a.ASV037[E. aerosaccus]	Dry	6	23.4659	21.2797	-0.000328891	0.000412418	0.425179	0.670092	0.982255	a.ASV037	-0.00285034	0.00227792	0.279015	-0.0006804	0.000483909	0.15971
Allergy/hypersensitivity/anaphylaxis	a.ASV037[E. aerosaccus]	Dry	5	23.2077	21.2797	-0.000122233	0.000177022	0.489884	0.670092	0.982255	a.ASV037	-0.000947785	0.00300702	0.773269	-0.000209259	0.000193933	0.280576
Vitiligo	a.ASV037[E. aerosaccus]	Dry	6	23.4659	21.2797	-1.39266e-05	3.03624e-05	0.646464	0.670092	0.982255	a.ASV037	-0.000247978	0.000172354	0.22361	-1.77874e-05	3.64762e-05	0.625802
Eczema/dermatitis	a.ASV037[E. aerosaccus]	Dry	6	23.4659	21.2797	-0.0001036	0.00024318	0.670092	0.670092	0.982255	a.ASV037	-0.000524636	0.0013783	0.722821	-0.000108051	0.000309089	0.726654
Seborrhoeic keratosis	g.Propionibacterium	Sebaceous	2	21.2831	20.8056	0.000373555	0.00034315	0.276328	0.671127	0.980349	f.Propionibacteriaceae;g.Propionibacterium	NA	NA	NA	NA	NA	NA
Eczema/dermatitis	g.Propionibacterium	Sebaceous	10	21.4041	19.9183	0.00036932	0.000385718	0.338322	0.671127	0.980349	f.Propionibacteriaceae;g.Propionibacterium	0.0025207	0.00183978	0.207867	0.000754349	0.00049987	0.131275
Allergy/hypersensitivity/anaphylaxis	g.Propionibacterium	Sebaceous	8	21.5588	19.9414	-0.000193424	0.000254597	0.447418	0.671127	0.982255	f.Propionibacteriaceae;g.Propionibacterium	-0.000556005	0.00176093	0.762891	-0.000172866	0.00029722	0.56083
Seborrhoeic keratosis	c.Gammaproteobacteria	Dry	3	15.4755	11.0949	-0.000206496	0.000234229	0.377993	0.672041	0.980349	c.Gammaproteobacteria	-7.92533e-05	0.00203015	0.97516	-0.000213874	0.000277355	0.440637
Psoriasis	c.Gammaproteobacteria	Dry	7	15.8308	11.0949	-0.000166544	0.000250096	0.505462	0.672041	0.982255	c.Gammaproteobacteria	0.000554213	0.00109318	0.633735	8.58097e-05	0.000321285	0.789406
Hayfever/allergic rhinitis	c.Gammaproteobacteria	Dry	8	16.5338	11.0949	0.000309727	0.00051183	0.545088	0.672041	0.982255	c.Gammaproteobacteria	0.00132898	0.00201217	0.533472	0.000294122	0.00065151	0.651668
Vitiligo	c.Gammaproteobacteria	Dry	8	16.5338	11.0949	2.54327e-05	4.36396e-05	0.560034	0.672041	0.982255	c.Gammaproteobacteria	0.000145781	0.000171532	0.427997	1.08106e-05	5.55846e-05	0.845793
Psoriasis	a.ASV010[Staphylococcus (unc.)]	Moist	11	22.0443	19.8087	-0.000142279	0.000204561	0.486721	0.674786	0.982255	a.ASV010	4.05185e-05	0.000989158	0.96822	-0.000156907	0.000292579	0.591759
Hayfever/allergic rhinitis	a.ASV010[Staphylococcus (unc.)]	Moist	11	22.0443	19.8087	0.000256924	0.000443434	0.562321	0.674786	0.982255	a.ASV010	0.00118135	0.00218816	0.602378	0.00053138	0.000607796	0.381969
Vitiligo	c.Bacilli	Moist	9	21.7238	19.8878	-5.47427e-05	4.86844e-05	0.260827	0.675085	0.980349	p.Firmicutes;c.Bacilli	8.01302e-05	0.000303902	0.799626	-3.33946e-05	6.10069e-05	0.58411
Psoriasis	c.Bacilli	Moist	9	21.7238	19.8878	-0.000252204	0.000262977	0.337542	0.675085	0.980349	p.Firmicutes;c.Bacilli	-0.00156876	0.00164307	0.371491	-0.000161642	0.000349118	0.643363
Vitiligo	g.Anaerococcus	Dry	5	20.8474	14.6742	-4.78579e-05	3.9456e-05	0.225152	0.675455	0.980349	g.Anaerococcus	0.00047911	0.000385647	0.30237	-2.13082e-05	5.06891e-05	0.674215
Hayfever/allergic rhinitis	f.Moraxellaceae	Dry	10	19.7317	10.5821	-0.000367701	0.000408224	0.367731	0.675469	0.980349	o.Pseudomonadales;f.Moraxellaceae	0.00221155	0.00191354	0.281135	-0.000561162	0.000579114	0.332545
Seborrhoeic keratosis	f.Moraxellaceae	Dry	7	19.6197	13.001	-0.000108803	0.000136262	0.424592	0.675469	0.982255	o.Pseudomonadales;f.Moraxellaceae	0.00110392	0.000952153	0.29865	2.18969e-05	0.00017936	0.902833
Psoriasis	f.Moraxellaceae	Dry	9	19.4378	10.5821	-0.000119148	0.00019558	0.542388	0.675469	0.982255	o.Pseudomonadales;f.Moraxellaceae	0.00139756	0.00101924	0.212657	1.90666e-05	0.000265488	0.942747
Eczema/dermatitis	f.Moraxellaceae	Dry	10	19.7317	10.5821	-0.000161616	0.000279345	0.562891	0.675469	0.982255	o.Pseudomonadales;f.Moraxellaceae	-3.36341e-05	0.00137651	0.981105	-0.0002872	0.000387147	0.458186
Eczema/dermatitis	c.Gammaproteobacteria	Dry	8	16.5338	11.0949	0.000145944	0.000350235	0.676896	0.676896	0.982255	c.Gammaproteobacteria	0.000107037	0.00141463	0.942146	0.00068338	0.000464377	0.141127
Hayfever/allergic rhinitis	g.Finegoldia	Dry	8	22.8019	20.7732	0.000202648	0.000494286	0.68182	0.68182	0.982255	g.Finegoldia	0.00136331	0.00255802	0.613217	0.000356669	0.000522524	0.494867
Allergy/hypersensitivity/anaphylaxis	a.ASV006[S. hominis]	Dry	10	23.3408	21.0175	-0.000159549	0.000100958	0.114028	0.684169	0.980349	a.ASV006	-4.34957e-05	0.000505995	0.93361	-0.000140438	0.000138504	0.310599
Vitiligo	f.Moraxellaceae	Dry	10	19.7317	10.5821	-1.41348e-05	3.48403e-05	0.684962	0.684962	0.982255	o.Pseudomonadales;f.Moraxellaceae	0.000252547	0.000163228	0.160402	1.38622e-05	4.3965e-05	0.752534
Seborrhoeic keratosis	c.Gammaproteobacteria	Moist	7	22.345	19.4808	-0.000140822	0.000218976	0.520164	0.685094	0.982255	c.Gammaproteobacteria	-0.00100222	0.00239218	0.692636	-0.000426722	0.000256855	0.0966468
Eczema/dermatitis	c.Gammaproteobacteria	Moist	10	22.3679	19.4808	0.000177593	0.000373906	0.63481	0.685094	0.982255	c.Gammaproteobacteria	-0.000532511	0.0019169	0.788211	0.000173448	0.000495287	0.726191
Vitiligo	c.Gammaproteobacteria	Moist	10	22.3679	19.4808	-2.00813e-05	4.95197e-05	0.685094	0.685094	0.982255	c.Gammaproteobacteria	-0.0003438	0.000243096	0.195003	-4.7145e-05	6.44113e-05	0.464207
Vitiligo	a.ASV001[P. acnes]	Moist	7	21.0089	20.0524	3.2503e-05	5.77328e-05	0.573441	0.68813	0.982255	f.Propionibacteriaceae;g.Propionibacterium;a.ASV001	0.00012164	0.00039348	0.769683	-6.85771e-07	8.05088e-05	0.993204
Eczema/dermatitis	a.ASV010[Staphylococcus (unc.)]	Sebaceous	6	20.8228	19.5991	0.000528646	0.000485827	0.276535	0.691179	0.980349	a.ASV010	-0.000280791	0.00284167	0.926041	0.000584657	0.000621785	0.34707
Seborrhoeic keratosis	a.ASV010[Staphylococcus (unc.)]	Sebaceous	3	20.4864	19.7003	-0.000276918	0.000276487	0.316556	0.691179	0.980349	a.ASV010	0.000437876	0.00352805	0.921389	-0.000205536	0.000342113	0.547984
Vitiligo	a.ASV010[Staphylococcus (unc.)]	Sebaceous	6	20.8228	19.5991	6.39502e-05	6.78028e-05	0.345589	0.691179	0.980349	a.ASV010	0.00020678	0.000394276	0.627683	1.45102e-06	7.57034e-05	0.984708
Hayfever/allergic rhinitis	a.ASV022[S. salivarius]	Moist	5	20.8022	19.5748	-0.000897097	0.000569731	0.11535	0.692099	0.980349	a.ASV022	-0.00275423	0.00250668	0.352148	-0.000810362	0.00075457	0.28285
Seborrhoeic keratosis	a.ASV086[A. johnsonii]	Dry	4	19.4368	10.5398	-5.7727e-05	0.00014139	0.683067	0.6925	0.982255	a.ASV086	0.000608086	0.000739418	0.497303	-8.54806e-05	0.000177195	0.629515
Psoriasis	a.ASV086[A. johnsonii]	Dry	7	22.835	10.5398	6.62851e-05	0.000167613	0.6925	0.6925	0.982255	a.ASV086	0.000349813	0.000599685	0.584993	-1.03955e-05	0.000207779	0.960097
Seborrhoeic keratosis	a.ASV011[Staphylococcus (unc.)]	Dry	5	24.4236	22.0542	0.000106835	0.000146971	0.467281	0.700922	0.982255	a.ASV011	-0.00084551	0.00212967	0.717915	2.41613e-05	0.00014977	0.87184
Allergy/hypersensitivity/anaphylaxis	a.ASV035[Staphylococcus (unc.)]	Dry	2	21.3883	21.2644	-0.000175803	0.000321447	0.584439	0.701327	0.982255	a.ASV035	NA	NA	NA	NA	NA	NA
Vitiligo	a.ASV007[Anaerococcus (unc.)]	Sebaceous	12	21.5217	19.458	2.58329e-05	4.49936e-05	0.565869	0.708055	0.982255	a.ASV007	-1.0146e-05	0.000227781	0.965349	4.83918e-06	5.16364e-05	0.925334
Eczema/dermatitis	a.ASV007[Anaerococcus (unc.)]	Sebaceous	12	21.5217	19.458	-0.000146001	0.00027099	0.590046	0.708055	0.982255	a.ASV007	-0.000232535	0.00130826	0.862474	-8.5525e-05	0.000352702	0.808404
Seborrhoeic keratosis	a.ASV042[Acinetobacter (unc.)]	Moist	12	21.4001	19.4581	4.87278e-05	9.06848e-05	0.591039	0.709246	0.982255	a.ASV042	0.000754062	0.000776457	0.354373	4.02274e-05	0.000118061	0.733305
Eczema/dermatitis	g.Bacteroides	Dry	16	21.7735	17.0668	9.32902e-05	0.000250468	0.709548	0.709548	0.987562	f.Bacteroidaceae;g.Bacteroides	-0.00155131	0.000983143	0.136908	-2.02426e-05	0.000288864	0.944133
Seborrhoeic keratosis	g.Staphylococcus	Sebaceous	4	23.0195	19.495	0.00038455	0.000287772	0.181451	0.714647	0.980349	o.Bacillales;f.Staphylococcaceae;g.Staphylococcus	0.000566103	0.00251194	0.842628	0.000378276	0.000298464	0.205009
Eczema/dermatitis	g.Staphylococcus	Sebaceous	7	23.2656	19.495	0.000565714	0.000583173	0.332016	0.714647	0.980349	o.Bacillales;f.Staphylococcaceae;g.Staphylococcus	-0.00368493	0.00165216	0.0761299	0.000346636	0.000632769	0.583824
Vitiligo	g.Staphylococcus	Sebaceous	7	23.2656	19.495	-4.89775e-05	5.32088e-05	0.357324	0.714647	0.980349	o.Bacillales;f.Staphylococcaceae;g.Staphylococcus	-2.1879e-05	0.000212572	0.922023	-3.1427e-05	7.01977e-05	0.654375
Allergy/hypersensitivity/anaphylaxis	a.ASV037[E. aerosaccus]	Moist	9	21.9637	20.0498	-0.000250651	0.000161115	0.119773	0.718636	0.980349	a.ASV037	-0.000264011	0.00108274	0.814351	-0.000261939	0.000190216	0.168494
Psoriasis	g.Propionibacterium	Sebaceous	10	21.4041	19.9183	0.000125737	0.000303148	0.67831	0.722622	0.982255	f.Propionibacteriaceae;g.Propionibacterium	-0.000733255	0.00153861	0.646413	2.75734e-05	0.000358604	0.93871
Hayfever/allergic rhinitis	g.Propionibacterium	Sebaceous	10	21.4041	19.9183	0.000256667	0.000723093	0.722622	0.722622	0.987562	f.Propionibacteriaceae;g.Propionibacterium	-0.00342385	0.00349999	0.356604	0.00100273	0.000779835	0.198502
Eczema/dermatitis	a.ASV005[P. granulosum]	Sebaceous	7	21.3459	19.5018	-0.000484424	0.000450458	0.282195	0.723372	0.980349	a.ASV005	-0.0038897	0.0042706	0.404167	-0.000225814	0.000578157	0.696111
Vitiligo	a.ASV005[P. granulosum]	Sebaceous	7	21.3459	19.5018	5.3946e-05	5.62113e-05	0.337206	0.723372	0.980349	a.ASV005	-0.000501596	0.000532793	0.389702	6.50599e-05	7.49862e-05	0.3856
Allergy/hypersensitivity/anaphylaxis	a.ASV005[P. granulosum]	Sebaceous	7	21.4923	19.5018	-0.000263119	0.000350805	0.453228	0.723372	0.982255	a.ASV005	-0.00708108	0.00228722	0.0269772	-0.000730783	0.000371878	0.0494013
Hayfever/allergic rhinitis	a.ASV005[P. granulosum]	Sebaceous	7	21.3459	19.5018	-0.000392386	0.000658285	0.551126	0.723372	0.982255	a.ASV005	-0.00925208	0.00624105	0.198321	-8.87971e-05	0.000850681	0.916865
Seborrhoeic keratosis	a.ASV005[P. granulosum]	Sebaceous	6	21.7767	19.7517	0.000109155	0.000209767	0.60281	0.723372	0.982255	a.ASV005	0.00089704	0.00271646	0.757802	0.000144171	0.000250047	0.564226
Psoriasis	a.ASV114[Corynebacterium (unc.)]	Dry	7	22.8068	21.2521	-0.000190899	0.000187765	0.309302	0.726649	0.980349	a.ASV114	-0.000361322	0.000714255	0.634454	-0.000288251	0.000209397	0.168643
Seborrhoeic keratosis	a.ASV114[Corynebacterium (unc.)]	Dry	2	22.1625	21.2521	0.000140145	0.00017061	0.4114	0.726649	0.982255	a.ASV114	NA	NA	NA	NA	NA	NA
Hayfever/allergic rhinitis	a.ASV114[Corynebacterium (unc.)]	Dry	7	22.8068	21.2521	-0.000174339	0.00032008	0.585979	0.726649	0.982255	a.ASV114	-0.000310377	0.00111838	0.792487	-0.000394893	0.000421833	0.349204
Vitiligo	a.ASV114[Corynebacterium (unc.)]	Dry	7	22.8068	21.2521	-1.13212e-05	2.73253e-05	0.678645	0.726649	0.982255	a.ASV114	2.96406e-05	9.55074e-05	0.768816	-6.97722e-06	3.31236e-05	0.833167
Allergy/hypersensitivity/anaphylaxis	a.ASV114[Corynebacterium (unc.)]	Dry	4	22.9534	21.2521	-0.00010155	0.000250115	0.684732	0.726649	0.982255	a.ASV114	0.00145229	0.00195715	0.535372	0.000125874	0.000207491	0.544084
Eczema/dermatitis	a.ASV114[Corynebacterium (unc.)]	Dry	7	22.8068	21.2521	0.000104051	0.00029764	0.726649	0.726649	0.987562	a.ASV114	0.0021806	0.00076529	0.0358497	-0.000124054	0.000309258	0.688322
Seborrhoeic keratosis	a.ASV076[Staphylococcus (unc.)]	Dry	7	18.6864	11.6821	0.000139228	9.52274e-05	0.143724	0.729396	0.980349	a.ASV076	-0.000142249	0.000687612	0.84427	0.000132065	0.00011806	0.263297
Psoriasis	a.ASV076[Staphylococcus (unc.)]	Dry	9	19.5862	11.6821	0.000157203	0.000134685	0.243132	0.729396	0.980349	a.ASV076	-0.000180253	0.000680357	0.798689	6.43499e-05	0.000181042	0.722259
Vitiligo	o.Actinomycetales	Moist	11	21.7698	19.6661	-4.65638e-05	4.89778e-05	0.34175	0.729405	0.980349	p.Actinobacteria;c.Actinobacteria;o.Actinomycetales	7.35935e-06	0.000200962	0.971587	-2.12216e-05	6.36612e-05	0.738868
Hayfever/allergic rhinitis	o.Actinomycetales	Moist	11	21.7698	19.6661	0.000461862	0.000538676	0.391222	0.729405	0.980349	p.Actinobacteria;c.Actinobacteria;o.Actinomycetales	0.00293292	0.00210147	0.196292	0.000817914	0.000762846	0.283636
Seborrhoeic keratosis	o.Actinomycetales	Moist	6	21.3295	20.0431	0.000107568	0.000202204	0.594743	0.729405	0.982255	p.Actinobacteria;c.Actinobacteria;o.Actinomycetales	0.000421761	0.00167939	0.814081	7.05179e-05	0.000241658	0.770433
Eczema/dermatitis	o.Actinomycetales	Moist	11	21.7698	19.6661	0.000158343	0.000431316	0.713532	0.729405	0.987562	p.Actinobacteria;c.Actinobacteria;o.Actinomycetales	0.00320011	0.00143804	0.0531007	0.000276618	0.000548488	0.614031
Psoriasis	o.Actinomycetales	Moist	10	21.6883	19.6661	-9.06277e-05	0.000261992	0.729405	0.729405	0.987906	p.Actinobacteria;c.Actinobacteria;o.Actinomycetales	0.000778144	0.00107939	0.491491	-8.99211e-05	0.000334051	0.787788
Hayfever/allergic rhinitis	p.Firmicutes	Sebaceous	8	21.672	19.4793	0.000663926	0.000623888	0.28725	0.730145	0.980349	p.Firmicutes	0.000810977	0.00219993	0.725055	0.000725422	0.000775841	0.349781
Vitiligo	p.Firmicutes	Sebaceous	8	21.672	19.4793	4.60284e-05	5.32077e-05	0.387	0.730145	0.980349	p.Firmicutes	0.000103215	0.000187505	0.601876	3.23397e-05	6.46389e-05	0.616854
Eczema/dermatitis	p.Firmicutes	Sebaceous	8	21.672	19.4793	0.000403126	0.000487574	0.408351	0.730145	0.982255	p.Firmicutes	-0.00198869	0.00155293	0.247605	0.00030271	0.000589533	0.60762
Allergy/hypersensitivity/anaphylaxis	p.Firmicutes	Sebaceous	6	21.0451	19.4793	0.000229917	0.000330594	0.486763	0.730145	0.982255	p.Firmicutes	0.00111274	0.00351783	0.767582	0.000149821	0.000356298	0.674125
Vitiligo	g.Chryseobacterium	Dry	6	21.3686	15.9798	-4.11632e-05	5.95097e-05	0.489121	0.733682	0.982255	g.Chryseobacterium	-0.000225167	0.000298467	0.492582	-7.40348e-05	5.02728e-05	0.140843
Allergy/hypersensitivity/anaphylaxis	f.Rhodobacteraceae	Moist	5	23.6744	19.8673	0.000216712	0.000240502	0.367545	0.73509	0.980349	o.Rhodobacterales;f.Rhodobacteraceae	-0.00183435	0.00152223	0.314574	0.000307885	0.000304215	0.311506
Vitiligo	a.ASV057[A. johnsonii]	Dry	6	19.909	10.2369	-4.74011e-05	3.40331e-05	0.163682	0.735678	0.980349	a.ASV057	9.846e-05	9.71078e-05	0.367964	-1.64027e-05	4.72686e-05	0.728583
Psoriasis	a.ASV057[A. johnsonii]	Dry	6	19.909	10.2369	-0.000211853	0.000182314	0.245226	0.735678	0.980349	a.ASV057	0.000378832	0.000516884	0.504246	-0.000150614	0.000242759	0.534976
Allergy/hypersensitivity/anaphylaxis	a.ASV010[Staphylococcus (unc.)]	Dry	9	21.0102	11.2983	0.000118128	0.000149808	0.430387	0.736496	0.982255	a.ASV010	-0.000298234	0.00078814	0.716346	9.82333e-05	0.000192775	0.61035
Eczema/dermatitis	a.ASV010[Staphylococcus (unc.)]	Dry	11	21.358	11.2983	-0.000298499	0.000393008	0.44754	0.736496	0.982255	a.ASV010	0.00141514	0.0016446	0.41186	0.00028871	0.000321786	0.369607
Psoriasis	a.ASV010[Staphylococcus (unc.)]	Dry	11	21.358	11.2983	0.000108394	0.000157385	0.490997	0.736496	0.982255	a.ASV010	-0.000587327	0.000663726	0.399237	-2.77546e-05	0.000201856	0.890638
Hayfever/allergic rhinitis	g.Kocuria	Dry	7	21.839	20.6641	0.000203649	0.000404609	0.614738	0.737685	0.982255	g.Kocuria	-0.000234424	0.00238594	0.925549	-8.7006e-05	0.000567959	0.878248
Psoriasis	a.ASV009[D. nitroreducens]	Dry	6	22.453	21.1834	0.000242694	0.000200767	0.226727	0.738225	0.980349	f.Comamonadaceae;g.Diaphorobacter;a.ASV009	0.00154175	0.000840087	0.140374	0.000171068	0.000249771	0.493406
Vitiligo	a.ASV009[D. nitroreducens]	Dry	7	22.8861	21.1834	-3.43173e-05	3.27898e-05	0.29529	0.738225	0.980349	f.Comamonadaceae;g.Diaphorobacter;a.ASV009	-0.000247602	0.00013193	0.119372	-1.05271e-05	4.19953e-05	0.802066
Hayfever/allergic rhinitis	a.ASV009[D. nitroreducens]	Dry	7	22.8861	21.1834	-0.000349936	0.000511281	0.493704	0.739479	0.982255	f.Comamonadaceae;g.Diaphorobacter;a.ASV009	0.0021931	0.00192232	0.305608	0.000377368	0.000553921	0.495703
Allergy/hypersensitivity/anaphylaxis	a.ASV009[D. nitroreducens]	Dry	5	22.2958	21.1834	6.02614e-05	0.000171092	0.724675	0.739479	0.987562	f.Comamonadaceae;g.Diaphorobacter;a.ASV009	0.000169212	0.0009506	0.87006	1.41555e-05	0.000219675	0.948621
Eczema/dermatitis	a.ASV009[D. nitroreducens]	Dry	7	22.8861	21.1834	-8.73682e-05	0.000262727	0.739479	0.739479	0.988719	f.Comamonadaceae;g.Diaphorobacter;a.ASV009	-0.000232066	0.00105662	0.834844	-5.46723e-05	0.000350974	0.876212
Eczema/dermatitis	a.ASV008[Staphylococcus (unc.)]	Sebaceous	9	21.0464	19.5669	0.000328842	0.000394968	0.405082	0.740689	0.982255	a.ASV008	0.000942647	0.00183304	0.622907	0.000139554	0.000499872	0.780107
Vitiligo	a.ASV008[Staphylococcus (unc.)]	Sebaceous	9	21.0464	19.5669	3.03948e-05	4.83361e-05	0.529466	0.740689	0.982255	a.ASV008	0.000121721	0.000224499	0.604511	3.76562e-05	6.43611e-05	0.558496
Psoriasis	a.ASV008[Staphylococcus (unc.)]	Sebaceous	8	21.2145	19.5669	0.000142016	0.000251483	0.572267	0.740689	0.982255	a.ASV008	-0.000259074	0.00135591	0.854772	0.000102153	0.000346522	0.76815
Seborrhoeic keratosis	a.ASV008[Staphylococcus (unc.)]	Sebaceous	4	21.9287	20.4312	-0.00010953	0.000216064	0.612201	0.740689	0.982255	a.ASV008	-0.00187666	0.00171822	0.388761	-0.000166089	0.00026767	0.534929
Hayfever/allergic rhinitis	a.ASV008[Staphylococcus (unc.)]	Sebaceous	9	21.0464	19.5669	-0.000308384	0.000617059	0.617241	0.740689	0.982255	a.ASV008	-0.00167864	0.00283849	0.572857	-0.000422938	0.000766083	0.580895
Allergy/hypersensitivity/anaphylaxis	a.ASV001[P. acnes]	Sebaceous	5	22.7389	20.1329	0.00013398	0.000269285	0.618808	0.74257	0.982255	a.ASV001	-0.000238368	0.00116484	0.850954	-3.07107e-06	0.000351402	0.993027
Psoriasis	a.ASV100[F. magna]	Dry	11	21.44	10.685	0.00011028	0.000176841	0.532884	0.745267	0.982255	a.ASV100	0.000287313	0.000635918	0.662099	1.92559e-05	0.000184547	0.916898
Hayfever/allergic rhinitis	a.ASV100[F. magna]	Dry	11	21.44	10.685	-0.000144505	0.000263045	0.582763	0.745267	0.982255	a.ASV100	-0.00118655	0.000907714	0.223557	-0.000412167	0.00033795	0.222613
Allergy/hypersensitivity/anaphylaxis	a.ASV100[F. magna]	Dry	8	20.8527	10.685	-5.75317e-05	0.000116378	0.621056	0.745267	0.982255	a.ASV100	-3.87136e-06	0.000556158	0.994672	-0.000249671	0.000150778	0.0977442
Vitiligo	g.Corynebacterium	Dry	14	20.5683	11.1955	1.3572e-05	2.74829e-05	0.621422	0.745707	0.982255	f.Corynebacteriaceae;g.Corynebacterium	-4.08016e-05	0.000138208	0.772873	2.75183e-05	3.74666e-05	0.462659
Allergy/hypersensitivity/anaphylaxis	g.Chryseobacterium	Dry	5	21.4738	15.9798	-8.07876e-05	0.000163852	0.621977	0.746372	0.982255	g.Chryseobacterium	7.36882e-05	0.00152325	0.964457	-9.05323e-05	0.000221036	0.682113
Seborrhoeic keratosis	a.ASV012[S. hominis]	Moist	9	22.0306	19.4863	8.49811e-05	0.000126869	0.502963	0.754444	0.982255	a.ASV012	0.00148451	0.000758486	0.0911955	0.000133631	0.000158602	0.399477
Vitiligo	g.Streptococcus	Moist	11	22.0895	19.8154	-3.83973e-05	4.34888e-05	0.377278	0.754555	0.980349	g.Streptococcus	-0.000261998	0.000146577	0.107504	-5.12055e-05	5.9367e-05	0.388399
Vitiligo	a.ASV015[Corynebacterium (unc.)]	Sebaceous	8	20.0122	19.469	-1.57447e-05	5.1196e-05	0.758434	0.758434	0.990621	a.ASV015	0.000161816	0.000245743	0.534668	-6.20472e-06	6.55673e-05	0.924608
Seborrhoeic keratosis	p.Proteobacteria	Sebaceous	4	21.3217	19.6338	0.00018321	0.000250766	0.465023	0.759208	0.982255	p.Proteobacteria	0.00207875	0.00308109	0.569419	0.000149706	0.000294068	0.610693
Psoriasis	p.Proteobacteria	Sebaceous	8	21.8428	19.506	0.000157806	0.000280413	0.573597	0.759208	0.982255	p.Proteobacteria	-0.000755242	0.00155753	0.644944	0.000106786	0.000367688	0.77149
Eczema/dermatitis	p.Proteobacteria	Sebaceous	9	21.6369	19.506	-0.000351217	0.000638771	0.582435	0.759208	0.982255	p.Proteobacteria	-0.000281803	0.00336403	0.935585	0.000162143	0.000664996	0.807366
Hayfever/allergic rhinitis	p.Proteobacteria	Sebaceous	9	21.6369	19.506	-0.000220774	0.000579188	0.70307	0.759208	0.98751	p.Proteobacteria	-0.00309803	0.00285339	0.313564	0.000152746	0.000773944	0.843545
Allergy/hypersensitivity/anaphylaxis	p.Proteobacteria	Sebaceous	8	21.83	19.506	8.4142e-05	0.000274507	0.759208	0.759208	0.990621	p.Proteobacteria	0.000324785	0.00162231	0.847938	-4.66703e-05	0.000301009	0.876785
Seborrhoeic keratosis	a.ASV007[Anaerococcus (unc.)]	Dry	3	24.9464	21.9197	-0.000131996	0.000220525	0.54947	0.759934	0.982255	a.ASV007	-0.00396386	0.00726491	0.682026	5.78988e-05	0.000173708	0.7389
Psoriasis	a.ASV007[Anaerococcus (unc.)]	Dry	4	24.2594	21.9197	-8.19745e-05	0.000184998	0.657686	0.759934	0.982255	a.ASV007	0.00157882	0.00136244	0.366196	-0.000185581	0.000229811	0.419356
Eczema/dermatitis	a.ASV007[Anaerococcus (unc.)]	Dry	5	23.9641	21.9197	7.00785e-05	0.000229339	0.759934	0.759934	0.990621	a.ASV007	0.000342984	0.000683315	0.650232	5.41469e-05	0.000288327	0.851036
Eczema/dermatitis	g.Chryseobacterium	Dry	6	21.3686	15.9798	8.39978e-05	0.00027666	0.761422	0.761422	0.990621	g.Chryseobacterium	-7.94265e-05	0.00134417	0.955715	-0.00013965	0.000342227	0.683229
Allergy/hypersensitivity/anaphylaxis	p.Bacteroidetes	Dry	3	21.4945	20.9446	0.000242985	0.000287861	0.398609	0.762127	0.982255	p.Bacteroidetes	-0.000421799	0.0050144	0.946575	0.00043489	0.000334361	0.193375
Hayfever/allergic rhinitis	p.Bacteroidetes	Dry	6	22.4282	20.9446	-0.000370818	0.00045035	0.410281	0.762127	0.982255	p.Bacteroidetes	0.00295526	0.00274946	0.342956	-0.000460542	0.000575038	0.423196
Psoriasis	p.Bacteroidetes	Dry	5	22.4947	20.9446	0.000269068	0.000362106	0.457443	0.762127	0.982255	p.Bacteroidetes	0.00219376	0.00256357	0.455045	0.000124075	0.000350612	0.723427
Vitiligo	p.Bacteroidetes	Dry	6	22.4282	20.9446	1.59781e-05	3.8542e-05	0.678463	0.762127	0.982255	p.Bacteroidetes	-0.000161374	0.000235536	0.530901	1.22455e-05	4.69821e-05	0.794369
Eczema/dermatitis	p.Bacteroidetes	Dry	6	22.4282	20.9446	-9.32796e-05	0.000308169	0.762127	0.762127	0.990621	p.Bacteroidetes	0.00238818	0.00188144	0.273149	-0.000200719	0.000387492	0.604461
Seborrhoeic keratosis	a.ASV057[A. johnsonii]	Dry	2	19.0648	10.2369	-0.000211067	0.000280319	0.451479	0.766528	0.982255	a.ASV057	NA	NA	NA	NA	NA	NA
Eczema/dermatitis	a.ASV057[A. johnsonii]	Dry	6	19.909	10.2369	0.000164264	0.000273404	0.547966	0.766528	0.982255	a.ASV057	-0.00027649	0.000821872	0.753467	-0.000164437	0.00035158	0.639992
Allergy/hypersensitivity/anaphylaxis	a.ASV057[A. johnsonii]	Dry	2	19.0648	10.2369	0.000222848	0.000498878	0.655093	0.766528	0.982255	a.ASV057	NA	NA	NA	NA	NA	NA
Hayfever/allergic rhinitis	a.ASV057[A. johnsonii]	Dry	6	19.909	10.2369	-0.000118634	0.000399549	0.766528	0.766528	0.990621	a.ASV057	-0.000131817	0.00114085	0.913583	-0.000104086	0.000500313	0.835196
Vitiligo	c.Gammaproteobacteria	Sebaceous	8	21.9016	19.4718	-2.71911e-05	4.58614e-05	0.553249	0.766865	0.982255	c.Gammaproteobacteria	9.76272e-05	0.000192779	0.630628	-3.24964e-05	6.07084e-05	0.592452
Allergy/hypersensitivity/anaphylaxis	c.Gammaproteobacteria	Sebaceous	7	21.9002	19.4718	-8.20641e-05	0.000210399	0.696507	0.766865	0.983103	c.Gammaproteobacteria	-0.000437853	0.00111005	0.709516	-0.000132034	0.000262826	0.615411
Psoriasis	c.Gammaproteobacteria	Sebaceous	7	21.9002	19.4718	-7.85199e-05	0.000264843	0.766865	0.766865	0.990621	c.Gammaproteobacteria	0.000662229	0.00146542	0.670266	-0.000205979	0.000351624	0.558013
Allergy/hypersensitivity/anaphylaxis	f.Streptococcaceae	Moist	10	22.3389	19.6841	0.000244082	0.000223809	0.275458	0.767104	0.980349	f.Streptococcaceae	-0.00134386	0.00138276	0.35958	0.0004296	0.000261938	0.100988
Seborrhoeic keratosis	f.Streptococcaceae	Moist	9	21.9229	19.6841	0.000116944	0.000153208	0.445283	0.767104	0.982255	f.Streptococcaceae	0.00138007	0.00125269	0.307031	8.38993e-05	0.000189187	0.657423
Vitiligo	f.Streptococcaceae	Moist	11	22.525	19.6841	1.81795e-05	4.13283e-05	0.660023	0.767104	0.982255	f.Streptococcaceae	-8.17544e-05	0.000196971	0.687819	9.56252e-06	5.64351e-05	0.865448
Eczema/dermatitis	f.Streptococcaceae	Moist	11	22.525	19.6841	0.000151715	0.000384659	0.693276	0.767104	0.982255	f.Streptococcaceae	0.00159634	0.00187189	0.415889	0.000431336	0.000463043	0.351583
Hayfever/allergic rhinitis	f.Streptococcaceae	Moist	11	22.525	19.6841	-0.000177688	0.00053444	0.73953	0.767104	0.988719	f.Streptococcaceae	-0.000785666	0.00268126	0.77615	3.38238e-05	0.000700476	0.961488
Psoriasis	f.Streptococcaceae	Moist	10	22.3389	19.6841	-7.87551e-05	0.000265916	0.767104	0.767104	0.990621	f.Streptococcaceae	0.00274874	0.00147953	0.100262	-0.00028389	0.000316021	0.369011
Hayfever/allergic rhinitis	g.Anaerococcus	Dry	5	20.8474	14.6742	0.000402415	0.00046242	0.384171	0.768341	0.980349	g.Anaerococcus	-0.00126132	0.00451528	0.798133	0.000108048	0.000589636	0.854606
Psoriasis	a.ASV021[Micrococcus (unc.)]	Moist	9	21.9086	19.7043	-0.000316752	0.000224678	0.158597	0.769766	0.980349	a.ASV021	-0.0036318	0.00210149	0.127584	-0.000237767	0.00032083	0.458634
Seborrhoeic keratosis	a.ASV021[Micrococcus (unc.)]	Moist	9	21.4454	19.7043	0.000177923	0.000172121	0.301271	0.769766	0.980349	a.ASV021	-0.00191218	0.00157649	0.264493	0.000320697	0.000195241	0.100471
Vitiligo	a.ASV021[Micrococcus (unc.)]	Moist	11	22.3732	19.7043	3.66641e-05	4.21943e-05	0.384883	0.769766	0.980349	a.ASV021	1.47232e-05	0.000157554	0.927594	4.36481e-05	5.06029e-05	0.388379
Allergy/hypersensitivity/anaphylaxis	g.Staphylococcus	Moist	10	20.698	19.5842	0.000276049	0.000243425	0.256786	0.770358	0.980349	o.Bacillales;f.Staphylococcaceae;g.Staphylococcus	-0.000231243	0.00195196	0.908618	0.000187413	0.000308252	0.543196
Hayfever/allergic rhinitis	o.Burkholderiales	Dry	14	22.8642	20.7472	0.000158721	0.000309137	0.607649	0.770929	0.982255	o.Burkholderiales	0.000849827	0.00109994	0.454701	-6.71161e-05	0.00039261	0.864264
Allergy/hypersensitivity/anaphylaxis	o.Burkholderiales	Dry	7	22.5197	20.7769	-6.70336e-05	0.000144379	0.642441	0.770929	0.982255	o.Burkholderiales	-0.000261042	0.000624981	0.693512	-5.95318e-05	0.000188685	0.752375
Allergy/hypersensitivity/anaphylaxis	g.Staphylococcus	Sebaceous	6	22.6727	19.495	-0.000113453	0.000248319	0.647754	0.777976	0.982255	o.Bacillales;f.Staphylococcaceae;g.Staphylococcus	0.00112518	0.00128802	0.43166	-6.10799e-05	0.000311723	0.844655
Hayfever/allergic rhinitis	g.Staphylococcus	Sebaceous	7	23.2656	19.495	-0.000284402	0.000623543	0.648313	0.777976	0.982255	o.Bacillales;f.Staphylococcaceae;g.Staphylococcus	0.00362581	0.00241435	0.193461	-0.000187994	0.000813419	0.817225
Seborrhoeic keratosis	o.Burkholderiales	Dry	3	23.0313	20.7769	-4.8561e-05	0.000176359	0.783045	0.783045	0.990621	o.Burkholderiales	-0.000662631	0.00230109	0.821506	-3.20673e-05	0.000202091	0.873923
Vitiligo	o.Pseudomonadales	Moist	13	21.2988	19.7956	-3.76822e-05	4.39921e-05	0.391684	0.783368	0.980349	o.Pseudomonadales	-6.7754e-05	0.000175229	0.706384	-2.1058e-05	5.77264e-05	0.715268
Psoriasis	f.Flavobacteriaceae	Moist	10	21.401	19.4951	-0.000183399	0.000299503	0.540309	0.78459	0.982255	c.Flavobacteriia;o.Flavobacteriales;f.Flavobacteriaceae	-0.000647367	0.00125415	0.61969	-0.000415904	0.00032776	0.204467
Seborrhoeic keratosis	f.Flavobacteriaceae	Moist	5	22.1641	19.6587	-7.13034e-05	0.000199216	0.720404	0.78459	0.987562	c.Flavobacteriia;o.Flavobacteriales;f.Flavobacteriaceae	-0.00117961	0.00346061	0.755679	-0.000164943	0.000252507	0.513614
Hayfever/allergic rhinitis	f.Flavobacteriaceae	Moist	10	21.401	19.4951	-0.000136431	0.00049912	0.78459	0.78459	0.990621	c.Flavobacteriia;o.Flavobacteriales;f.Flavobacteriaceae	-0.0014255	0.00198844	0.493835	-5.41136e-05	0.000652316	0.933886
Hayfever/allergic rhinitis	c.Bacilli	Moist	9	21.7238	19.8878	-0.000414699	0.000651699	0.524558	0.786836	0.982255	p.Firmicutes;c.Bacilli	0.0065739	0.00356179	0.107447	-0.000506913	0.000818275	0.535594
Vitiligo	g.Enhydrobacter	Dry	8	21.0965	10.9344	-3.46876e-05	3.65485e-05	0.342578	0.788723	0.980349	g.Enhydrobacter	9.42296e-05	0.000172684	0.604967	-6.30204e-05	4.81182e-05	0.190298
Allergy/hypersensitivity/anaphylaxis	g.Enhydrobacter	Dry	7	20.9069	10.9344	-0.000128726	0.000167029	0.440897	0.788723	0.982255	g.Enhydrobacter	-0.00175749	0.00109181	0.168377	-4.52107e-05	0.000221509	0.838273
Eczema/dermatitis	g.Enhydrobacter	Dry	8	21.0965	10.9344	-0.00027017	0.000369649	0.46485	0.788723	0.982255	g.Enhydrobacter	-0.0022872	0.00168765	0.224131	-0.000506876	0.000383763	0.186567
Hayfever/allergic rhinitis	g.Enhydrobacter	Dry	8	21.0965	10.9344	0.000272867	0.000452038	0.546084	0.788723	0.982255	g.Enhydrobacter	9.14375e-05	0.0023054	0.969649	0.000730217	0.000584537	0.211584
Psoriasis	g.Enhydrobacter	Dry	7	21.0991	10.9344	9.32862e-05	0.000210252	0.657269	0.788723	0.982255	g.Enhydrobacter	0.000637986	0.00137438	0.662015	0.00010341	0.000267093	0.698633
Hayfever/allergic rhinitis	o.Clostridiales	Dry	6	20.8689	12.2742	-0.000590407	0.000470437	0.209472	0.791932	0.980349	c.Clostridia;o.Clostridiales	-5.43191e-05	0.00220175	0.981499	-0.000973271	0.000612109	0.111828
Seborrhoeic keratosis	o.Clostridiales	Dry	4	19.9755	12.2742	0.00014951	0.000158184	0.344576	0.791932	0.980349	c.Clostridia;o.Clostridiales	0.000103793	0.000853955	0.914371	6.61486e-05	0.000208902	0.751511
Vitiligo	o.Clostridiales	Dry	6	20.8689	12.2742	-3.81611e-05	5.14973e-05	0.458674	0.791932	0.982255	c.Clostridia;o.Clostridiales	-0.000301552	0.000233746	0.266551	-1.40359e-05	5.38329e-05	0.7943
Allergy/hypersensitivity/anaphylaxis	o.Clostridiales	Dry	5	20.4054	12.2742	0.00013029	0.000216237	0.546819	0.791932	0.982255	c.Clostridia;o.Clostridiales	0.00212534	0.000913026	0.102353	0.000239141	0.000238303	0.315613
Eczema/dermatitis	o.Clostridiales	Dry	6	20.8689	12.2742	-0.000136087	0.000321922	0.67249	0.791932	0.982255	c.Clostridia;o.Clostridiales	0.000954543	0.00150665	0.560791	-0.000274449	0.000419683	0.513148
Psoriasis	o.Clostridiales	Dry	6	20.8689	12.2742	9.14474e-05	0.000346651	0.791932	0.791932	0.990621	c.Clostridia;o.Clostridiales	4.86431e-05	0.00181375	0.979889	1.00069e-05	0.000305626	0.97388
Eczema/dermatitis	c.Bacilli	Dry	10	19.529	10.8436	-0.000409616	0.000272492	0.132783	0.791969	0.980349	c.Bacilli	-0.000423538	0.000954943	0.669139	-0.000191309	0.000364525	0.599711
Seborrhoeic keratosis	c.Bacilli	Dry	7	18.7956	10.8436	-0.000153078	0.000137042	0.26399	0.791969	0.980349	c.Bacilli	0.00189022	0.00096796	0.108283	-9.05846e-05	0.000168042	0.589845
Allergy/hypersensitivity/anaphylaxis	g.Haemophilus	Dry	11	22.6107	11.0479	3.96076e-05	0.000100443	0.693337	0.792506	0.982255	o.Pasteurellales;f.Pasteurellaceae;g.Haemophilus	0.000282799	0.000489928	0.577938	-3.46591e-05	0.000130672	0.790827
Vitiligo	g.Haemophilus	Dry	15	22.7396	11.0479	6.3828e-06	2.42639e-05	0.792506	0.792506	0.990621	o.Pasteurellales;f.Pasteurellaceae;g.Haemophilus	-0.000184409	8.66589e-05	0.0530438	5.06145e-06	2.6865e-05	0.85056
Hayfever/allergic rhinitis	a.ASV001[P. acnes]	Dry	5	20.5526	11.0431	0.000826935	0.000549164	0.132117	0.792703	0.980349	f.Propionibacteriaceae;g.Propionibacterium;a.ASV001	-0.000163213	0.00186642	0.935826	0.000593028	0.000632433	0.348402
Eczema/dermatitis	a.ASV070[Veillonella (unc.)]	Moist	14	22.4293	19.6408	5.92571e-05	0.000227179	0.794216	0.794216	0.990621	c.Negativicutes;o.Selenomonadales;f.Veillonellaceae;g.Veillonella;a.ASV070	-0.000683757	0.00116026	0.566579	-0.00017323	0.000291381	0.55217
Allergy/hypersensitivity/anaphylaxis	a.ASV005[P. granulosum]	Moist	5	21.5002	19.6337	0.000254554	0.000241008	0.290873	0.797881	0.980349	a.ASV005	0.000155482	0.00140592	0.918924	0.00034192	0.000310563	0.27091
Psoriasis	a.ASV005[P. granulosum]	Moist	6	21.3812	19.6337	0.000339642	0.000448573	0.448954	0.797881	0.982255	a.ASV005	0.00556611	0.00160339	0.0255498	0.000315053	0.000400916	0.431966
Seborrhoeic keratosis	a.ASV005[P. granulosum]	Moist	2	21.7048	19.6337	-0.000155639	0.000302484	0.606876	0.797881	0.982255	a.ASV005	NA	NA	NA	NA	NA	NA
Hayfever/allergic rhinitis	a.ASV005[P. granulosum]	Moist	6	21.3812	19.6337	0.00029181	0.000609891	0.632321	0.797881	0.982255	a.ASV005	0.00225562	0.00347679	0.551856	0.000265366	0.000735109	0.718108
Eczema/dermatitis	a.ASV005[P. granulosum]	Moist	6	21.3812	19.6337	-0.00012231	0.000418849	0.770275	0.797881	0.990621	a.ASV005	-0.00435888	0.00237916	0.140882	9.65306e-05	0.000541445	0.858501
Vitiligo	a.ASV005[P. granulosum]	Moist	6	21.3812	19.6337	1.33248e-05	5.20314e-05	0.797881	0.797881	0.990621	a.ASV005	9.47778e-05	0.000296437	0.765181	1.31527e-05	6.28774e-05	0.834308
Psoriasis	o.Pseudomonadales	Moist	13	21.2988	19.7956	-0.000133908	0.000249307	0.591185	0.798682	0.982255	o.Pseudomonadales	0.00121774	0.000948176	0.225429	-0.000121823	0.00032746	0.709874
Seborrhoeic keratosis	o.Pseudomonadales	Moist	6	20.8366	20.1356	0.000109488	0.000265429	0.679976	0.798682	0.982255	o.Pseudomonadales	0.00196248	0.0102253	0.857151	-2.8383e-05	0.000295699	0.923531
Hayfever/allergic rhinitis	o.Pseudomonadales	Moist	13	21.2988	19.7956	-0.000163091	0.00063944	0.798682	0.798682	0.990621	o.Pseudomonadales	0.00228752	0.00254875	0.388669	-0.000922061	0.000779424	0.236808
Eczema/dermatitis	o.Bacillales	Dry	6	19.0953	10.4369	-8.9546e-05	0.000355386	0.801065	0.801065	0.990621	o.Bacillales	-0.00176217	0.0016545	0.346863	-0.000363753	0.000450452	0.419362
Psoriasis	f.Neisseriaceae	Moist	9	21.1998	19.4627	0.000319325	0.000278323	0.251249	0.802612	0.980349	o.Neisseriales;f.Neisseriaceae	-0.000809349	0.00118605	0.516929	0.00018274	0.000319895	0.567831
Eczema/dermatitis	f.Neisseriaceae	Moist	9	21.1998	19.4627	0.000421203	0.000459596	0.359424	0.802612	0.980349	o.Neisseriales;f.Neisseriaceae	0.00124958	0.00206289	0.563801	0.000237519	0.000489698	0.627654
Allergy/hypersensitivity/anaphylaxis	f.Neisseriaceae	Moist	7	21.0293	19.4627	0.000122992	0.000220881	0.577647	0.802612	0.982255	o.Neisseriales;f.Neisseriaceae	-0.00109631	0.00120552	0.40484	-0.000127338	0.000288499	0.658938
Vitiligo	f.Neisseriaceae	Moist	9	21.1998	19.4627	-1.78166e-05	4.2109e-05	0.672218	0.802612	0.982255	o.Neisseriales;f.Neisseriaceae	-0.000108704	0.000178765	0.562332	-3.07634e-06	5.32381e-05	0.95392
Seborrhoeic keratosis	f.Neisseriaceae	Moist	3	19.945	19.5643	0.000133335	0.000400914	0.739453	0.802612	0.988719	o.Neisseriales;f.Neisseriaceae	0.00435289	0.0023105	0.310658	5.85936e-05	0.000390634	0.880768
Hayfever/allergic rhinitis	f.Neisseriaceae	Moist	9	21.1998	19.4627	-0.000123254	0.00049308	0.802612	0.802612	0.990621	o.Neisseriales;f.Neisseriaceae	-0.00182309	0.00209535	0.413104	0.000528274	0.000696578	0.448221
Vitiligo	o.Actinomycetales	Sebaceous	10	21.8368	19.7554	5.16587e-05	5.80427e-05	0.37346	0.805113	0.980349	p.Actinobacteria;c.Actinobacteria;o.Actinomycetales	-0.000384692	0.000227542	0.129372	8.48739e-05	6.86263e-05	0.216178
Allergy/hypersensitivity/anaphylaxis	o.Actinomycetales	Sebaceous	8	21.742	19.7554	0.000198943	0.000239656	0.406472	0.805113	0.982255	p.Actinobacteria;c.Actinobacteria;o.Actinomycetales	0.00275639	0.00138388	0.0934846	0.000209564	0.00029557	0.478313
Psoriasis	o.Actinomycetales	Sebaceous	8	21.742	19.7554	0.000185921	0.000282252	0.510084	0.805113	0.982255	p.Actinobacteria;c.Actinobacteria;o.Actinomycetales	-0.000628708	0.00174191	0.730519	0.000257155	0.000349086	0.461335
Hayfever/allergic rhinitis	o.Actinomycetales	Sebaceous	10	21.8368	19.7554	0.000225863	0.000662825	0.733286	0.805113	0.988719	p.Actinobacteria;c.Actinobacteria;o.Actinomycetales	-0.000752166	0.00314444	0.816961	0.000855608	0.000785988	0.276341
Eczema/dermatitis	o.Actinomycetales	Sebaceous	10	21.8368	19.7554	-0.000152706	0.00051806	0.768173	0.805113	0.990621	p.Actinobacteria;c.Actinobacteria;o.Actinomycetales	-0.00191404	0.00238933	0.446223	-0.000114431	0.000547574	0.834465
Seborrhoeic keratosis	o.Actinomycetales	Sebaceous	3	22.5293	19.7554	-6.86412e-05	0.000278197	0.805113	0.805113	0.990621	p.Actinobacteria;c.Actinobacteria;o.Actinomycetales	-0.00135186	0.00288805	0.721292	-7.96487e-05	0.000316393	0.801242
Eczema/dermatitis	g.Paracoccus	Moist	7	22.3259	19.9315	-0.000401868	0.000353043	0.254997	0.808704	0.980349	g.Paracoccus	-1.36594e-05	0.00121859	0.99149	-0.000373405	0.000454777	0.411606
Psoriasis	g.Paracoccus	Moist	7	22.3259	19.9315	0.000343642	0.000323183	0.287643	0.808704	0.980349	g.Paracoccus	-0.000607428	0.00113838	0.616485	0.000341984	0.000371104	0.356774
Vitiligo	g.Paracoccus	Moist	7	22.3259	19.9315	3.66015e-05	4.38933e-05	0.404352	0.808704	0.982255	g.Paracoccus	-8.31744e-05	0.000151034	0.60554	1.7908e-05	5.86065e-05	0.759937
Vitiligo	a.ASV037[E. aerosaccus]	Moist	11	21.8847	20.0498	3.11488e-05	2.8296e-05	0.270975	0.812925	0.980349	a.ASV037	6.61292e-05	0.0001244	0.607882	3.87355e-05	3.88524e-05	0.318768
Hayfever/allergic rhinitis	a.ASV010[Staphylococcus (unc.)]	Dry	11	21.358	11.2983	-0.000173287	0.000419411	0.679484	0.815381	0.982255	a.ASV010	-0.00126039	0.0018262	0.507492	-0.000536745	0.000470259	0.253712
Allergy/hypersensitivity/anaphylaxis	o.Lactobacillales	Moist	10	23.5817	19.9607	-0.000261214	0.000182484	0.152307	0.816467	0.980349	o.Lactobacillales	0.000865212	0.00146245	0.570442	-0.000342615	0.000230259	0.136762
Eczema/dermatitis	o.Lactobacillales	Moist	14	22.9841	19.6004	0.000319263	0.00029331	0.276382	0.816467	0.980349	o.Lactobacillales	-0.00157562	0.00139287	0.28007	0.000488253	0.000374459	0.192271
Vitiligo	o.Lactobacillales	Moist	14	22.9841	19.6004	1.71943e-05	4.02484e-05	0.669231	0.816467	0.982255	o.Lactobacillales	-0.000205873	0.000187509	0.293774	-2.88862e-06	5.43703e-05	0.957629
Psoriasis	o.Lactobacillales	Moist	13	23.0717	19.6004	-7.23727e-05	0.000204199	0.723022	0.816467	0.987562	o.Lactobacillales	0.000999518	0.00104427	0.359058	-0.000138904	0.000276875	0.615891
Hayfever/allergic rhinitis	o.Lactobacillales	Moist	14	22.9841	19.6004	-0.000118345	0.000471632	0.801871	0.816467	0.990621	o.Lactobacillales	0.000683549	0.00231904	0.773218	2.31205e-06	0.000585766	0.996851
Seborrhoeic keratosis	o.Lactobacillales	Moist	8	24.4384	20.0108	3.57174e-05	0.000153894	0.816467	0.816467	0.990621	o.Lactobacillales	0.000675542	0.0016651	0.699029	4.99684e-05	0.000187967	0.790365
Psoriasis	a.ASV122[Staphylococcus (unc.)]	Sebaceous	9	21.3239	19.6427	0.000141178	0.000233931	0.546175	0.819263	0.982255	a.ASV122	0.00146996	0.00146859	0.350197	0.000290782	0.000274092	0.28874
Vitiligo	a.ASV016[Enhydrobacter (unc.)]	Dry	7	21.6971	20.5524	4.68158e-05	3.47884e-05	0.17839	0.819755	0.980349	a.ASV016	-0.000212682	0.000198188	0.33225	1.77236e-05	4.63358e-05	0.702088
Hayfever/allergic rhinitis	a.ASV016[Enhydrobacter (unc.)]	Dry	7	21.6971	20.5524	0.000660154	0.000688207	0.337439	0.819755	0.980349	a.ASV016	0.00594107	0.0035788	0.157794	0.000603294	0.000642746	0.347926
Eczema/dermatitis	a.ASV016[Enhydrobacter (unc.)]	Dry	7	21.6971	20.5524	0.000222395	0.000279114	0.425573	0.819755	0.982255	a.ASV016	-9.86994e-05	0.00159506	0.953057	0.000373448	0.000347843	0.282997
Allergy/hypersensitivity/anaphylaxis	a.ASV016[Enhydrobacter (unc.)]	Dry	7	21.6971	20.5524	-9.014e-05	0.000149484	0.546503	0.819755	0.982255	a.ASV016	-0.000251963	0.000854264	0.779889	-0.000131384	0.000180744	0.467284
Psoriasis	a.ASV010[Staphylococcus (unc.)]	Sebaceous	6	20.8228	19.5991	0.000166474	0.00032196	0.605112	0.822057	0.982255	a.ASV010	0.000356009	0.00170201	0.844536	3.61215e-05	0.000388208	0.925866
Hayfever/allergic rhinitis	a.ASV010[Staphylococcus (unc.)]	Sebaceous	6	20.8228	19.5991	0.000268598	0.000714781	0.707083	0.822057	0.987562	a.ASV010	0.00402532	0.00376666	0.345421	0.00112607	0.000906966	0.214394
Allergy/hypersensitivity/anaphylaxis	a.ASV010[Staphylococcus (unc.)]	Sebaceous	4	20.7505	19.7003	7.74997e-05	0.000344596	0.822057	0.822057	0.990621	a.ASV010	-0.00260548	0.00201874	0.325899	-6.40607e-05	0.000376038	0.864729
Psoriasis	g.Staphylococcus	Dry	4	23.5055	20.7372	-8.7487e-05	0.000389334	0.822205	0.822205	0.990621	f.Staphylococcaceae;g.Staphylococcus	0.00443153	0.0040494	0.388004	-5.38526e-05	0.000328335	0.869718
Eczema/dermatitis	a.ASV093[Staphylococcus (unc.)]	Sebaceous	15	23.1542	19.503	-9.08462e-05	0.00022446	0.685674	0.822809	0.982255	a.ASV093	-0.000345424	0.000971038	0.727751	-0.000204884	0.000311063	0.510115
Seborrhoeic keratosis	a.ASV093[Staphylococcus (unc.)]	Sebaceous	6	21.3559	19.503	5.30601e-05	0.000238294	0.823795	0.823795	0.990621	a.ASV093	0.00333123	0.00316324	0.351702	0.000164892	0.000212367	0.437484
Vitiligo	a.ASV031[Moraxellaceae (unc.)]	Dry	10	22.8397	11.0737	-1.21185e-05	2.25296e-05	0.59065	0.825841	0.982255	g.Moraxellaceae (unc.);a.ASV031	4.08444e-05	5.96408e-05	0.512795	-3.66704e-05	2.98536e-05	0.219319
Seborrhoeic keratosis	a.ASV031[Moraxellaceae (unc.)]	Dry	6	20.1218	11.0737	4.16452e-05	0.000103776	0.688201	0.825841	0.982255	g.Moraxellaceae (unc.);a.ASV031	-1.62395e-05	0.00055687	0.978132	3.04263e-05	0.000124654	0.807164
Eczema/dermatitis	a.ASV010[Staphylococcus (unc.)]	Moist	11	22.0443	19.8087	6.60056e-05	0.00030344	0.8278	0.8278	0.990621	a.ASV010	0.000640284	0.00146726	0.672842	0.000308862	0.000405963	0.446769
Hayfever/allergic rhinitis	a.ASV021[Micrococcus (unc.)]	Moist	11	22.3732	19.7043	-0.000287874	0.000485206	0.552978	0.829468	0.982255	a.ASV021	0.000694291	0.00177769	0.705208	-1.23406e-05	0.000599763	0.983584
Allergy/hypersensitivity/anaphylaxis	a.ASV002[Staphylococcus (unc.)]	Sebaceous	5	22.2109	19.9397	0.000343528	0.000276051	0.213339	0.83114	0.980349	a.ASV002	-6.32446e-05	0.00145912	0.968151	0.000385465	0.00034235	0.260192
Seborrhoeic keratosis	a.ASV002[Staphylococcus (unc.)]	Sebaceous	3	23.2038	21.0248	-0.000336734	0.000312623	0.281425	0.83114	0.980349	a.ASV002	-0.00337017	0.00640193	0.691514	-0.000481505	0.000371371	0.194782
Hayfever/allergic rhinitis	a.ASV002[Staphylococcus (unc.)]	Sebaceous	7	24.0056	19.9397	0.000530339	0.000731846	0.468661	0.83114	0.982255	a.ASV002	0.00075035	0.00295761	0.809829	0.000463865	0.000928559	0.617389
Vitiligo	a.ASV002[Staphylococcus (unc.)]	Sebaceous	7	24.0056	19.9397	-3.25136e-05	5.72879e-05	0.570343	0.83114	0.982255	a.ASV002	0.000173497	0.000211249	0.448852	-2.70663e-05	7.48324e-05	0.717582
Eczema/dermatitis	a.ASV002[Staphylococcus (unc.)]	Sebaceous	7	24.0056	19.9397	0.000125907	0.000475864	0.791328	0.83114	0.990621	a.ASV002	-0.00250723	0.00158996	0.175641	0.000867699	0.000649139	0.181323
Psoriasis	a.ASV002[Staphylococcus (unc.)]	Sebaceous	6	22.4222	19.9397	-6.71453e-05	0.000314883	0.83114	0.83114	0.990621	a.ASV002	-0.000621651	0.0015308	0.705458	-0.00023023	0.000409906	0.574345
Seborrhoeic keratosis	g.Paracoccus	Dry	6	22.0243	20.797	3.74434e-05	0.000120131	0.755279	0.831594	0.990621	g.Paracoccus	0.00162522	0.0010048	0.181088	0.000123466	0.000157214	0.432258
Vitiligo	g.Paracoccus	Dry	10	24.1074	20.797	-6.87651e-06	3.2336e-05	0.831594	0.831594	0.990621	g.Paracoccus	-1.73788e-05	0.000150831	0.91111	-3.74349e-05	3.87641e-05	0.334189
Hayfever/allergic rhinitis	g.Acinetobacter	Moist	6	22.433	19.5897	0.000468313	0.000654781	0.474473	0.833333	0.982255	g.Acinetobacter	0.00010443	0.00222223	0.964771	0.000372934	0.000825944	0.651612
Vitiligo	g.Acinetobacter	Moist	6	22.433	19.5897	3.1509e-05	5.58179e-05	0.572416	0.833333	0.982255	g.Acinetobacter	-0.000157409	0.000189319	0.452474	2.74468e-05	6.90709e-05	0.691094
Eczema/dermatitis	g.Acinetobacter	Moist	6	22.433	19.5897	-0.000176009	0.000448053	0.694444	0.833333	0.982255	g.Acinetobacter	-0.00247474	0.00152062	0.178971	-0.000157705	0.000566801	0.780831
Allergy/hypersensitivity/anaphylaxis	f.Micrococcaceae	Moist	6	20.66	19.8334	5.22613e-05	0.000249723	0.834232	0.834232	0.990621	f.Micrococcaceae	0.000418102	0.00167922	0.815633	-1.73446e-05	0.000311971	0.955663
Allergy/hypersensitivity/anaphylaxis	a.ASV001[P. acnes]	Dry	4	20.4983	11.0431	-0.000232658	0.000260381	0.371575	0.83501	0.980349	f.Propionibacteriaceae;g.Propionibacterium;a.ASV001	-0.000990468	0.00102085	0.434275	-0.000267151	0.000300532	0.374042
Psoriasis	a.ASV001[P. acnes]	Dry	5	20.5526	11.0431	-0.000160465	0.000253326	0.52645	0.83501	0.982255	f.Propionibacteriaceae;g.Propionibacterium;a.ASV001	-0.000101931	0.000860992	0.913242	-0.000156956	0.000301172	0.602261
Eczema/dermatitis	a.ASV001[P. acnes]	Dry	5	20.5526	11.0431	-0.000193053	0.000375791	0.607444	0.83501	0.982255	f.Propionibacteriaceae;g.Propionibacterium;a.ASV001	-0.000761273	0.00127718	0.593114	-0.000289227	0.000457167	0.526961
Seborrhoeic keratosis	a.ASV001[P. acnes]	Dry	2	18.0196	11.0431	-8.71066e-05	0.000353834	0.805543	0.83501	0.990621	f.Propionibacteriaceae;g.Propionibacterium;a.ASV001	NA	NA	NA	NA	NA	NA
Vitiligo	a.ASV001[P. acnes]	Dry	5	20.5526	11.0431	-1.12796e-05	5.41559e-05	0.83501	0.83501	0.990621	f.Propionibacteriaceae;g.Propionibacterium;a.ASV001	3.53106e-05	0.000210857	0.877659	-4.88841e-05	5.9732e-05	0.413134
Seborrhoeic keratosis	g.Paracoccus	Moist	4	21.9496	19.9315	-9.62395e-05	0.000197333	0.625762	0.83879	0.982255	g.Paracoccus	-0.00200654	0.00253898	0.512178	3.43199e-06	0.000231452	0.988169
Hayfever/allergic rhinitis	g.Paracoccus	Moist	7	22.3259	19.9315	0.000140912	0.000666421	0.83254	0.83879	0.990621	g.Paracoccus	0.00139527	0.00245075	0.59376	0.000263164	0.000733268	0.719676
Allergy/hypersensitivity/anaphylaxis	g.Paracoccus	Moist	4	21.9496	19.9315	-6.67709e-05	0.000328206	0.83879	0.83879	0.99137	g.Paracoccus	0.0021126	0.00493551	0.710308	-0.000115586	0.000327268	0.723949
Psoriasis	a.ASV054[Enhydrobacter (unc.)]	Moist	13	20.7592	19.4626	0.000242938	0.000164542	0.139822	0.838934	0.980349	a.ASV054	-1.3008e-05	0.000752151	0.986512	0.000301271	0.000224484	0.179577
Eczema/dermatitis	a.ASV122[Staphylococcus (unc.)]	Sebaceous	9	21.3239	19.6427	-0.000107319	0.000286086	0.707565	0.849079	0.987562	a.ASV122	0.000489096	0.00177814	0.791212	2.75132e-06	0.000373542	0.994123
Hayfever/allergic rhinitis	a.ASV023[C. kroppenstedtii]	Dry	11	23.0168	21.3272	0.000176182	0.000313238	0.573807	0.849934	0.982255	a.ASV023	0.000610047	0.00140225	0.673773	0.000466312	0.000384244	0.224907
Eczema/dermatitis	a.ASV023[C. kroppenstedtii]	Dry	11	23.0168	21.3272	8.45105e-05	0.000225861	0.708278	0.849934	0.987562	a.ASV023	-0.00196909	0.000748879	0.0273866	0.000192742	0.000270368	0.475915
Psoriasis	a.ASV005[P. granulosum]	Sebaceous	7	21.3459	19.5018	6.38548e-05	0.000341543	0.851692	0.851692	0.99137	a.ASV005	-0.00258054	0.00334187	0.474901	-0.000120107	0.000419477	0.774629
Vitiligo	a.ASV042[Acinetobacter (unc.)]	Moist	17	21.758	19.4581	-5.20241e-06	2.7938e-05	0.852278	0.852278	0.99137	a.ASV042	0.000136383	0.000143379	0.356578	-9.69077e-06	3.30882e-05	0.769616
Seborrhoeic keratosis	p.Firmicutes	Sebaceous	5	21.3811	19.4793	5.74585e-05	0.000231615	0.804074	0.853095	0.990621	p.Firmicutes	0.00225963	0.00799058	0.79573	-0.000229903	0.000310891	0.459606
Psoriasis	p.Firmicutes	Sebaceous	7	21.5433	19.4793	5.71207e-05	0.000308475	0.853095	0.853095	0.99137	p.Firmicutes	0.00123774	0.00129003	0.381389	-0.000118132	0.000412281	0.77447
Eczema/dermatitis	a.ASV011[Staphylococcus (unc.)]	Dry	9	23.8255	21.7219	3.96676e-05	0.000187264	0.832242	0.854352	0.990621	a.ASV011	-0.000290798	0.000716381	0.696918	4.02026e-05	0.000239494	0.86669
Psoriasis	a.ASV011[Staphylococcus (unc.)]	Dry	7	23.9639	21.7219	-2.52927e-05	0.000137783	0.854352	0.854352	0.99137	a.ASV011	0.000576799	0.000596408	0.377902	6.03976e-07	0.000183647	0.997376
Vitiligo	f.Moraxellaceae	Moist	8	20.7666	19.496	-1.92662e-05	5.26717e-05	0.71453	0.857436	0.987562	f.Moraxellaceae	-4.56774e-05	0.000267192	0.86988	-2.10186e-05	6.4194e-05	0.743348
Seborrhoeic keratosis	g.Rothia	Dry	5	24.9357	21.3652	0.000173324	0.000127643	0.174499	0.860011	0.980349	g.Rothia	-0.00110551	0.00256022	0.695038	0.000140508	0.000158813	0.376298
Eczema/dermatitis	g.Rothia	Dry	5	24.9357	21.3652	0.000296261	0.000310377	0.339822	0.860011	0.980349	g.Rothia	-0.00189916	0.00622531	0.780253	0.000454643	0.000398414	0.253815
Hayfever/allergic rhinitis	g.Rothia	Dry	5	24.9357	21.3652	0.000222451	0.000453584	0.623829	0.860011	0.982255	g.Rothia	0.00983877	0.00909768	0.358671	0.000668695	0.000577117	0.246586
Allergy/hypersensitivity/anaphylaxis	g.Rothia	Dry	5	24.9357	21.3652	4.34046e-05	0.000166233	0.794009	0.860011	0.990621	g.Rothia	-0.00559869	0.00333421	0.191712	5.38468e-05	0.000212761	0.800202
Vitiligo	g.Rothia	Dry	5	24.9357	21.3652	1.47715e-05	5.988e-05	0.805153	0.860011	0.990621	g.Rothia	0.000355382	0.00137502	0.812773	2.31209e-05	5.43157e-05	0.670343
Psoriasis	g.Rothia	Dry	5	24.9357	21.3652	-3.6902e-05	0.000209243	0.860011	0.860011	0.992999	g.Rothia	-0.00191279	0.00419677	0.679518	-0.000125624	0.000258447	0.626917
Hayfever/allergic rhinitis	a.ASV019[M. luteus]	Dry	7	21.5645	12.9128	0.000216499	0.000433511	0.617491	0.861705	0.982255	a.ASV019	1.9024e-05	0.00215222	0.993289	0.000256359	0.000457107	0.574914
Eczema/dermatitis	a.ASV019[M. luteus]	Dry	7	21.5645	12.9128	0.00011957	0.000341772	0.726449	0.861705	0.987562	a.ASV019	-0.00105639	0.00161042	0.540823	1.07399e-05	0.000321822	0.973378
Seborrhoeic keratosis	a.ASV019[M. luteus]	Dry	6	20.7026	12.9128	1.74228e-05	0.000100014	0.861705	0.861705	0.992999	a.ASV019	-0.000153133	0.000733029	0.84473	9.07629e-05	0.000130182	0.485677
Allergy/hypersensitivity/anaphylaxis	a.ASV006[S. hominis]	Moist	9	22.3859	19.7646	0.0001853	0.00017882	0.30009	0.862397	0.980349	a.ASV006	0.00106667	0.00136363	0.459716	0.000339189	0.000252862	0.179791
Vitiligo	a.ASV006[S. hominis]	Moist	11	22.2173	19.6507	2.98755e-05	4.48227e-05	0.505075	0.862397	0.982255	a.ASV006	-6.74175e-05	0.000245252	0.789607	3.68986e-05	5.48107e-05	0.500819
Eczema/dermatitis	a.ASV006[S. hominis]	Moist	11	22.2173	19.6507	-0.000182528	0.000337229	0.588329	0.862397	0.982255	a.ASV006	-0.000276416	0.00186606	0.885508	-0.000717015	0.000421403	0.0888503
Hayfever/allergic rhinitis	a.ASV006[S. hominis]	Moist	11	22.2173	19.6507	-0.000269592	0.000580044	0.642091	0.862397	0.982255	a.ASV006	-0.00218186	0.00314377	0.505183	-0.000729668	0.000644043	0.257235
Psoriasis	a.ASV006[S. hominis]	Moist	11	22.2173	19.6507	-0.000102049	0.000283276	0.718664	0.862397	0.987562	a.ASV006	0.00262085	0.00126612	0.0683649	8.42965e-05	0.000296495	0.776173
Hayfever/allergic rhinitis	o.Clostridiales	Moist	10	22.0234	19.9564	9.26331e-05	0.000536954	0.863032	0.863032	0.992999	c.Clostridia;o.Clostridiales	0.00104133	0.00298234	0.735977	-0.000154466	0.000642745	0.81008
Eczema/dermatitis	c.Alphaproteobacteria	Moist	5	22.1701	20.122	-0.000254695	0.00047702	0.59339	0.866092	0.982255	c.Alphaproteobacteria	-0.00100966	0.00193368	0.637673	-0.000393841	0.000600517	0.511929
Seborrhoeic keratosis	c.Alphaproteobacteria	Moist	2	23.0006	20.9187	0.000157085	0.000309836	0.612158	0.866092	0.982255	c.Alphaproteobacteria	NA	NA	NA	NA	NA	NA
Allergy/hypersensitivity/anaphylaxis	c.Alphaproteobacteria	Moist	2	23.0006	20.9187	-0.000189493	0.000407377	0.641821	0.866092	0.982255	c.Alphaproteobacteria	NA	NA	NA	NA	NA	NA
Vitiligo	c.Alphaproteobacteria	Moist	5	22.1701	20.122	2.46849e-05	5.92726e-05	0.677071	0.866092	0.982255	c.Alphaproteobacteria	-0.000195094	0.00023981	0.475481	2.36675e-05	7.08518e-05	0.738348
Hayfever/allergic rhinitis	c.Alphaproteobacteria	Moist	5	22.1701	20.122	-0.000140898	0.00069712	0.839828	0.866092	0.99137	c.Alphaproteobacteria	0.000409665	0.00282593	0.893929	-9.86938e-05	0.000884365	0.911142
Psoriasis	c.Alphaproteobacteria	Moist	5	22.1701	20.122	-5.42268e-05	0.000321583	0.866092	0.866092	0.992999	c.Alphaproteobacteria	0.00182356	0.00130361	0.256315	-3.45268e-05	0.000414849	0.933671
Psoriasis	a.ASV072[R. mucilaginosa]	Dry	5	23.1381	21.087	4.39003e-05	0.000260428	0.866135	0.866135	0.992999	a.ASV072	-0.000383718	0.00117949	0.766304	1.07412e-06	0.000273086	0.996862
Eczema/dermatitis	a.ASV037[E. aerosaccus]	Moist	11	21.8847	20.0498	0.000163771	0.000229366	0.475219	0.866604	0.982255	a.ASV037	1.60796e-05	0.00106043	0.988233	4.1508e-05	0.000322593	0.897619
Hayfever/allergic rhinitis	a.ASV037[E. aerosaccus]	Moist	11	21.8847	20.0498	-0.000237427	0.000433997	0.584331	0.866604	0.982255	a.ASV037	0.00278423	0.00172199	0.140362	-0.000586927	0.000473024	0.214681
Seborrhoeic keratosis	a.ASV037[E. aerosaccus]	Moist	5	21.8755	20.9625	-5.02356e-05	0.000141286	0.72217	0.866604	0.987562	a.ASV037	-0.000607963	0.00178282	0.755581	-0.00011067	0.000185961	0.551762
Vitiligo	a.ASV001[P. acnes]	Sebaceous	12	22.5888	19.4977	-9.34572e-06	5.66599e-05	0.868988	0.868988	0.994429	a.ASV001	-0.000244811	0.000208677	0.267918	7.82343e-05	5.87831e-05	0.183223
Psoriasis	g.Acinetobacter	Moist	5	22.9037	19.5897	5.85755e-05	0.00035791	0.869999	0.869999	0.994429	g.Acinetobacter	0.00144793	0.00125767	0.33305	8.85692e-06	0.000463107	0.984741
Eczema/dermatitis	a.ASV019[M. luteus]	Moist	19	22.064	19.5677	-4.99409e-05	0.000190069	0.792742	0.870848	0.990621	a.ASV019	-0.000398714	0.00100031	0.695157	-0.000115943	0.000254145	0.648239
Vitiligo	a.ASV019[M. luteus]	Moist	19	22.064	19.5677	4.06413e-06	2.49974e-05	0.870848	0.870848	0.994429	a.ASV019	4.94943e-05	0.000134781	0.717985	2.94088e-06	3.45847e-05	0.932234
Hayfever/allergic rhinitis	f.Rhodobacteraceae	Moist	11	22.6738	19.5371	0.000233943	0.000423534	0.580702	0.871053	0.982255	o.Rhodobacterales;f.Rhodobacteraceae	-0.000386215	0.00156676	0.810821	0.000171642	0.00057328	0.764632
Hayfever/allergic rhinitis	a.ASV011[Staphylococcus (unc.)]	Moist	10	21.4239	19.6174	-0.000540654	0.000464466	0.24441	0.871579	0.980349	a.ASV011	-0.00108796	0.00222564	0.638079	-0.0009069	0.000593381	0.126423
Eczema/dermatitis	a.ASV011[Staphylococcus (unc.)]	Moist	10	21.4239	19.6174	0.000219803	0.000317833	0.489208	0.871579	0.982255	a.ASV011	-0.000608314	0.001523	0.700035	5.47866e-05	0.000430573	0.898749
Seborrhoeic keratosis	a.ASV011[Staphylococcus (unc.)]	Moist	6	21.9917	19.6174	-0.000186018	0.000273902	0.49705	0.871579	0.982255	a.ASV011	-0.00337888	0.00334345	0.369376	-0.000179992	0.000221003	0.415396
Vitiligo	a.ASV011[Staphylococcus (unc.)]	Moist	10	21.4239	19.6174	-2.41562e-05	4.37732e-05	0.581052	0.871579	0.982255	a.ASV011	0.000164562	0.00022373	0.483016	-7.70214e-06	5.2322e-05	0.882969
Vitiligo	a.ASV054[Enhydrobacter (unc.)]	Moist	13	20.7592	19.4626	3.15532e-05	4.69078e-05	0.50116	0.872688	0.982255	a.ASV054	0.00016292	0.000212007	0.458392	-3.94419e-05	4.66372e-05	0.39771
Seborrhoeic keratosis	a.ASV054[Enhydrobacter (unc.)]	Moist	9	20.6953	19.4626	-7.97383e-05	0.000122847	0.516284	0.872688	0.982255	a.ASV054	-0.000176191	0.00166806	0.918842	-3.67924e-05	0.00016073	0.818941
Allergy/hypersensitivity/anaphylaxis	a.ASV054[Enhydrobacter (unc.)]	Moist	10	20.6836	19.4626	-8.30727e-05	0.00015083	0.581792	0.872688	0.982255	a.ASV054	-0.000628757	0.00127721	0.635739	-0.000123126	0.000185042	0.5058
Hayfever/allergic rhinitis	a.ASV015[Corynebacterium (unc.)]	Moist	7	21.4142	19.8893	0.000297901	0.000601556	0.620447	0.87569	0.982255	a.ASV015	0.00278577	0.00229809	0.279581	0.000754414	0.000774274	0.329883
Allergy/hypersensitivity/anaphylaxis	a.ASV015[Corynebacterium (unc.)]	Moist	4	21.6161	19.9915	-0.000165165	0.00047809	0.729742	0.87569	0.987906	a.ASV015	-0.00162666	0.00379582	0.709998	-0.000575118	0.000362893	0.113009
Allergy/hypersensitivity/anaphylaxis	o.Lactobacillales	Dry	5	15.6673	10.092	-0.000226523	0.000211189	0.283448	0.877849	0.980349	o.Lactobacillales	-0.000522055	0.000748838	0.535875	-0.00010049	0.000260279	0.699433
Psoriasis	o.Lactobacillales	Dry	7	16.8709	10.092	-0.000133991	0.000214026	0.531282	0.877849	0.982255	o.Lactobacillales	-0.000279109	0.000607258	0.665081	3.59109e-05	0.000275151	0.89616
Vitiligo	o.Lactobacillales	Dry	7	16.8709	10.092	-2.49735e-05	5.30215e-05	0.637635	0.877849	0.982255	o.Lactobacillales	0.000163748	0.0001396	0.293637	1.49003e-05	5.47247e-05	0.785408
Seborrhoeic keratosis	o.Lactobacillales	Dry	4	15.9682	10.092	-6.7825e-05	0.000187911	0.718143	0.877849	0.987562	o.Lactobacillales	0.000238916	0.000762886	0.78379	-5.7082e-05	0.000228804	0.802989
Eczema/dermatitis	o.Lactobacillales	Dry	7	16.8709	10.092	-0.000104937	0.000320356	0.743241	0.877849	0.990605	o.Lactobacillales	-0.000253698	0.000916305	0.792961	-0.000250948	0.000395504	0.525754
Hayfever/allergic rhinitis	o.Lactobacillales	Dry	7	16.8709	10.092	7.19531e-05	0.000468151	0.877849	0.877849	0.995704	o.Lactobacillales	0.000492938	0.00133903	0.727848	8.09854e-05	0.000604319	0.893394
Psoriasis	g.Staphylococcus	Moist	12	20.6637	19.5842	-0.000142358	0.000241132	0.554939	0.879467	0.982255	o.Bacillales;f.Staphylococcaceae;g.Staphylococcus	-0.00217631	0.00137653	0.144955	-0.000178346	0.000328605	0.58731
Seborrhoeic keratosis	g.Staphylococcus	Moist	8	20.807	19.6921	5.96582e-05	0.000228167	0.793732	0.879467	0.990621	o.Bacillales;f.Staphylococcaceae;g.Staphylococcus	-0.00212385	0.00229131	0.389733	7.58752e-05	0.000245496	0.757269
Hayfever/allergic rhinitis	g.Staphylococcus	Moist	12	20.6637	19.5842	0.000146227	0.000692419	0.832745	0.879467	0.990621	o.Bacillales;f.Staphylococcaceae;g.Staphylococcus	0.00621491	0.0036589	0.120245	0.000512504	0.00079573	0.519531
Vitiligo	g.Staphylococcus	Moist	12	20.6637	19.5842	6.7672e-06	4.46251e-05	0.879467	0.879467	0.995704	o.Bacillales;f.Staphylococcaceae;g.Staphylococcus	1.95026e-05	0.000254677	0.94047	-2.5641e-05	6.04132e-05	0.671254
Allergy/hypersensitivity/anaphylaxis	g.Chryseobacterium	Moist	7	22.0931	19.5231	-7.95368e-05	0.000170157	0.64019	0.879537	0.982255	g.Chryseobacterium	0.00119872	0.00123631	0.37678	-0.000128101	0.000219719	0.55988
Vitiligo	g.Chryseobacterium	Moist	12	22.7674	19.5231	-1.12955e-05	2.9368e-05	0.700521	0.879537	0.985536	g.Chryseobacterium	-4.3957e-06	9.86334e-05	0.965331	-9.08937e-06	3.61966e-05	0.801728
Hayfever/allergic rhinitis	g.Chryseobacterium	Moist	12	22.7674	19.5231	0.000125067	0.000366542	0.732947	0.879537	0.988719	g.Chryseobacterium	-6.70436e-05	0.00128786	0.959508	-0.000100959	0.000491416	0.837224
Allergy/hypersensitivity/anaphylaxis	f.Streptococcaceae	Dry	6	16.2044	10.2928	-0.000106343	0.000196143	0.587702	0.881553	0.982255	f.Streptococcaceae	0.000679312	0.00088179	0.484052	-0.000211564	0.000254428	0.405677
Allergy/hypersensitivity/anaphylaxis	o.Bacteroidales	Dry	3	22.7162	20.8246	-3.39529e-05	0.000237697	0.886416	0.886416	0.995704	c.Bacteroidia;o.Bacteroidales	-0.00507949	0.0074432	0.618767	-2.08142e-05	0.0002901	0.942802
Vitiligo	a.ASV002[Staphylococcus (unc.)]	Moist	9	22.195	19.4874	-6.29195e-05	4.81529e-05	0.191328	0.887803	0.980349	a.ASV002	-0.000108245	0.00048804	0.830804	-4.28905e-05	6.21922e-05	0.490418
Allergy/hypersensitivity/anaphylaxis	a.ASV002[Staphylococcus (unc.)]	Moist	9	22.195	19.4874	-0.000222445	0.000212827	0.295934	0.887803	0.980349	a.ASV002	-0.00334075	0.00209755	0.155257	-3.02496e-05	0.000283542	0.915039
Eczema/dermatitis	a.ASV053[Streptococcus (unc.)]	Dry	9	22.1838	10.1437	0.000130743	0.000205458	0.52455	0.888246	0.982255	a.ASV053	0.000921763	0.00119491	0.465704	-1.17473e-05	0.000290689	0.967765
Psoriasis	a.ASV053[Streptococcus (unc.)]	Dry	7	23.5518	21.4866	0.000100819	0.0001882	0.592164	0.888246	0.982255	a.ASV053	0.00248419	0.00102638	0.0600923	-3.72659e-05	0.000205038	0.855778
Eczema/dermatitis	a.ASV006[S. hominis]	Dry	15	23.9709	21.0175	0.000139911	0.000148782	0.347023	0.888932	0.980349	a.ASV006	0.000609382	0.000488829	0.234533	0.000373088	0.000202038	0.0648012
Seborrhoeic keratosis	a.ASV006[S. hominis]	Dry	7	22.8404	21.0175	-4.16041e-05	9.17935e-05	0.650379	0.888932	0.982255	a.ASV006	0.000280304	0.000503359	0.601623	-4.83692e-05	0.000122208	0.692258
Psoriasis	a.ASV006[S. hominis]	Dry	14	23.9722	21.0175	4.31874e-05	0.000104791	0.680246	0.888932	0.982255	a.ASV006	0.000516343	0.000367595	0.185477	-3.1154e-05	0.000144999	0.829879
Vitiligo	a.ASV006[S. hominis]	Dry	15	23.9709	21.0175	-6.13934e-06	1.85577e-05	0.740777	0.888932	0.988851	a.ASV006	-2.60099e-06	6.08861e-05	0.966575	4.80456e-06	2.56178e-05	0.851231
Seborrhoeic keratosis	a.ASV010[Staphylococcus (unc.)]	Dry	5	20.2824	11.2983	2.57843e-05	0.000184634	0.888936	0.888936	0.995704	a.ASV010	-0.00120465	0.00151863	0.48558	-0.000172619	0.000193795	0.373075
Hayfever/allergic rhinitis	a.ASV042[Acinetobacter (unc.)]	Dry	11	22.7202	10.1675	3.86768e-05	0.000277839	0.889288	0.889288	0.995704	a.ASV042	0.001178	0.00128951	0.384785	-0.000121108	0.000361281	0.737462
Psoriasis	a.ASV004[Corynebacterium (unc.)]	Moist	4	20.5217	19.6995	-0.000384034	0.000601478	0.523158	0.889507	0.982255	a.ASV004	0.00793291	0.00512058	0.261445	-0.000248335	0.000509813	0.626181
Hayfever/allergic rhinitis	a.ASV004[Corynebacterium (unc.)]	Moist	4	20.5217	19.6995	0.000486075	0.000909423	0.593005	0.889507	0.982255	a.ASV004	0.0069415	0.0108893	0.589065	0.000711342	0.00104073	0.49429
Psoriasis	a.ASV004[Corynebacterium (unc.)]	Dry	13	19.2439	11.2336	2.23605e-05	0.000156319	0.886255	0.890436	0.995704	a.ASV004	0.00033335	0.000589976	0.583397	0.000120854	0.00021511	0.574235
Hayfever/allergic rhinitis	a.ASV004[Corynebacterium (unc.)]	Dry	14	18.7573	11.2336	5.56278e-05	0.000403823	0.890436	0.890436	0.995704	a.ASV004	-8.25721e-05	0.00158787	0.959383	0.00027191	0.000507996	0.59247
Allergy/hypersensitivity/anaphylaxis	a.ASV031[Moraxellaceae (unc.)]	Dry	7	20.8699	11.0737	-1.59072e-05	0.00011926	0.893891	0.893891	0.995704	g.Moraxellaceae (unc.);a.ASV031	0.000158192	0.000486633	0.758285	8.37073e-05	0.000154823	0.58874
Eczema/dermatitis	a.ASV045[Acinetobacter (unc.)]	Dry	10	20.2157	10.9372	-0.00022	0.000217577	0.31195	0.898384	0.980349	a.ASV045	7.14922e-05	0.000860491	0.935827	-6.95577e-05	0.000284026	0.806535
Psoriasis	a.ASV045[Acinetobacter (unc.)]	Dry	10	20.2157	10.9372	0.000112149	0.000146681	0.444521	0.898384	0.982255	a.ASV045	0.000421241	0.000580089	0.488436	9.49288e-05	0.000191402	0.619918
Seborrhoeic keratosis	a.ASV045[Acinetobacter (unc.)]	Dry	6	19.9123	10.9372	7.94878e-05	0.000115793	0.492421	0.898384	0.982255	a.ASV045	0.000596813	0.000537022	0.328718	-3.8937e-05	0.00015925	0.806842
Allergy/hypersensitivity/anaphylaxis	a.ASV045[Acinetobacter (unc.)]	Dry	8	20.4982	10.9372	-2.56477e-05	0.000128951	0.842345	0.898384	0.99137	a.ASV045	0.000130913	0.000508454	0.805416	-2.43101e-05	0.00016534	0.883108
Vitiligo	a.ASV045[Acinetobacter (unc.)]	Dry	10	20.2157	10.9372	4.02319e-06	2.77544e-05	0.884745	0.898384	0.995704	a.ASV045	-0.000184089	0.000107389	0.124833	6.94291e-06	3.81751e-05	0.855685
Hayfever/allergic rhinitis	a.ASV045[Acinetobacter (unc.)]	Dry	10	20.2157	10.9372	4.0604e-05	0.000317958	0.898384	0.898384	0.995704	a.ASV045	-0.000337776	0.00125748	0.795025	-0.000170111	0.000428082	0.691088
Psoriasis	a.ASV065[Finegoldia (unc.)]	Dry	5	23.3169	21.6442	-0.000169395	0.000201575	0.400708	0.902585	0.982255	a.ASV065	0.000332338	0.000545393	0.585337	7.74171e-05	0.000214321	0.717934
Allergy/hypersensitivity/anaphylaxis	a.ASV065[Finegoldia (unc.)]	Dry	4	23.0861	21.6442	0.00020551	0.000278201	0.460082	0.902585	0.982255	a.ASV065	-0.000912706	0.00271885	0.769045	0.000381432	0.000222474	0.0864363
Eczema/dermatitis	a.ASV065[Finegoldia (unc.)]	Dry	6	23.5508	21.6442	-0.000150075	0.000230224	0.514489	0.902585	0.982255	a.ASV065	0.000588746	0.000619211	0.395546	0.000120702	0.000301843	0.689243
Seborrhoeic keratosis	a.ASV065[Finegoldia (unc.)]	Dry	3	23.5667	22.1541	-0.000102264	0.000260185	0.694286	0.902585	0.982255	a.ASV065	-1.54517e-05	0.00305228	0.996777	-9.879e-06	0.000221243	0.964384
Vitiligo	a.ASV065[Finegoldia (unc.)]	Dry	6	23.5508	21.6442	1.57873e-05	5.08242e-05	0.756086	0.902585	0.990621	a.ASV065	0.000110825	0.000145177	0.487779	2.83573e-05	4.93814e-05	0.565799
Hayfever/allergic rhinitis	a.ASV065[Finegoldia (unc.)]	Dry	6	23.5508	21.6442	6.35693e-05	0.00051937	0.902585	0.902585	0.995704	a.ASV065	-0.000888096	0.0014753	0.579647	0.000480578	0.000438967	0.273607
Allergy/hypersensitivity/anaphylaxis	f.Neisseriaceae	Sebaceous	7	21.4761	19.6514	0.000310096	0.000215656	0.150458	0.902749	0.980349	o.Neisseriales;f.Neisseriaceae	-0.000981496	0.00135246	0.500549	0.000194726	0.000302003	0.51907
Psoriasis	a.ASV033[S. capitis]	Sebaceous	12	21.0945	19.4788	0.000203996	0.000179395	0.255482	0.904557	0.980349	a.ASV033	0.000384382	0.0011195	0.738443	0.000130876	0.000232173	0.572958
Eczema/dermatitis	a.ASV033[S. capitis]	Sebaceous	12	21.0945	19.4788	0.000175095	0.000243301	0.471731	0.904557	0.982255	a.ASV033	0.000386632	0.00144968	0.795117	0.000193874	0.00032155	0.546552
Allergy/hypersensitivity/anaphylaxis	a.ASV033[S. capitis]	Sebaceous	11	20.5277	19.4788	8.74402e-05	0.000137743	0.525554	0.904557	0.982255	a.ASV033	-0.00224021	0.00144935	0.156586	-2.87633e-05	0.000182601	0.874835
Seborrhoeic keratosis	a.ASV033[S. capitis]	Sebaceous	10	20.5852	19.4788	-5.36097e-05	0.000153671	0.727194	0.904557	0.987562	a.ASV033	-0.0010139	0.00189654	0.607458	3.82826e-06	0.000163969	0.981373
Vitiligo	a.ASV033[S. capitis]	Sebaceous	12	21.0945	19.4788	8.04247e-06	3.60707e-05	0.823564	0.904557	0.990621	a.ASV033	-6.97699e-05	0.000224858	0.762714	-3.68715e-05	4.23005e-05	0.383395
Hayfever/allergic rhinitis	a.ASV033[S. capitis]	Sebaceous	12	21.0945	19.4788	-5.63935e-05	0.000470313	0.904557	0.904557	0.995704	a.ASV033	0.00180383	0.00287775	0.54482	0.000226584	0.00050518	0.653776
Psoriasis	g.Staphylococcus	Sebaceous	6	22.6727	19.495	3.68417e-05	0.000312419	0.906128	0.906128	0.995704	o.Bacillales;f.Staphylococcaceae;g.Staphylococcus	0.000166945	0.00162124	0.92294	1.86567e-05	0.000358129	0.958453
Eczema/dermatitis	a.ASV039[Acinetobacter (unc.)]	Dry	6	25.5176	21.7091	-0.000167341	0.00025258	0.507635	0.908479	0.982255	a.ASV039	0.00151925	0.00104359	0.219155	-0.00038247	0.000290841	0.188494
Vitiligo	a.ASV039[Acinetobacter (unc.)]	Dry	6	25.5176	21.7091	1.73818e-05	3.34386e-05	0.603195	0.908479	0.982255	a.ASV039	0.000276076	0.000129908	0.100754	-4.47012e-06	3.62012e-05	0.901727
Seborrhoeic keratosis	a.ASV039[Acinetobacter (unc.)]	Dry	3	27.6607	25.4636	5.16963e-05	0.000129916	0.690688	0.908479	0.982255	a.ASV039	-0.00171882	0.00289519	0.658923	6.26067e-05	0.000149041	0.67444
Hayfever/allergic rhinitis	a.ASV039[Acinetobacter (unc.)]	Dry	6	25.5176	21.7091	8.67675e-05	0.000324919	0.789436	0.908479	0.990621	a.ASV039	-0.00213993	0.00152505	0.233219	3.02919e-06	0.000402003	0.993988
Allergy/hypersensitivity/anaphylaxis	a.ASV039[Acinetobacter (unc.)]	Dry	5	26.2793	23.563	-1.44348e-05	0.000125567	0.908479	0.908479	0.995704	a.ASV039	-0.000806943	0.000609852	0.277585	0.000104905	0.000162151	0.51766
Psoriasis	g.Bacteroides	Moist	5	20.6038	19.4712	0.000135502	0.000263105	0.606545	0.9101	0.982255	c.Bacteroidia;o.Bacteroidales;f.Bacteroidaceae;g.Bacteroides	-0.00330406	0.00292233	0.340434	4.78155e-05	0.000323495	0.882493
Allergy/hypersensitivity/anaphylaxis	g.Bacteroides	Moist	5	20.6038	19.4712	-0.000111943	0.000217473	0.606733	0.9101	0.982255	c.Bacteroidia;o.Bacteroidales;f.Bacteroidaceae;g.Bacteroides	0.00288142	0.00232154	0.302751	9.47178e-05	0.000276337	0.731777
Allergy/hypersensitivity/anaphylaxis	o.Burkholderiales	Moist	5	22.6923	19.9402	-0.000192082	0.000374615	0.608129	0.912193	0.982255	o.Burkholderiales	0.0144795	0.0173159	0.464414	-7.9313e-05	0.000373522	0.831843
Hayfever/allergic rhinitis	a.ASV005[P. granulosum]	Dry	4	21.5836	20.6417	0.000275452	0.000573386	0.630947	0.912456	0.982255	a.ASV005	0.000608417	0.00672173	0.936127	0.000349824	0.000674357	0.603934
Seborrhoeic keratosis	a.ASV005[P. granulosum]	Dry	2	21.8873	20.8724	8.11275e-05	0.000224205	0.717468	0.912456	0.987562	a.ASV005	NA	NA	NA	NA	NA	NA
Allergy/hypersensitivity/anaphylaxis	a.ASV005[P. granulosum]	Dry	4	21.5836	20.6417	9.51711e-05	0.000270781	0.725237	0.912456	0.987562	a.ASV005	-0.000197251	0.00388215	0.964095	3.11669e-05	0.000260874	0.904902
Psoriasis	a.ASV005[P. granulosum]	Dry	4	21.5836	20.6417	-6.08568e-05	0.000264509	0.818034	0.912456	0.990621	a.ASV005	0.000682496	0.00310079	0.846215	1.57906e-05	0.000297457	0.957664
Eczema/dermatitis	a.ASV005[P. granulosum]	Dry	4	21.5836	20.6417	-8.72565e-05	0.000392368	0.824015	0.912456	0.990621	a.ASV005	0.000177473	0.00459962	0.972727	-0.000172845	0.000454556	0.703759
Vitiligo	a.ASV005[P. granulosum]	Dry	4	21.5836	20.6417	5.37867e-06	4.89234e-05	0.912456	0.912456	0.995704	a.ASV005	-0.000263089	0.000573971	0.691677	4.09912e-06	5.40636e-05	0.939562
Vitiligo	p.Firmicutes	Dry	9	20.1238	10.8743	-2.68447e-05	4.10132e-05	0.512765	0.912607	0.982255	p.Firmicutes	2.01674e-05	0.000139604	0.889207	-2.8981e-05	5.25698e-05	0.581437
Hayfever/allergic rhinitis	p.Firmicutes	Dry	9	20.1238	10.8743	-0.000236197	0.000510747	0.643756	0.912607	0.982255	p.Firmicutes	-0.00110059	0.00171235	0.540867	-0.000715285	0.000609595	0.240645
Eczema/dermatitis	p.Firmicutes	Dry	9	20.1238	10.8743	6.12571e-05	0.000290126	0.832778	0.912607	0.990621	p.Firmicutes	-0.000535503	0.000928041	0.581996	-5.92519e-05	0.000370428	0.872916
Allergy/hypersensitivity/anaphylaxis	p.Firmicutes	Dry	5	20.8988	12.9205	2.30626e-05	0.000210137	0.912607	0.912607	0.995704	p.Firmicutes	-0.00081721	0.00116913	0.534877	3.25193e-06	0.000256161	0.989871
Vitiligo	a.ASV016[Enhydrobacter (unc.)]	Moist	10	21.7193	19.5899	2.79838e-05	5.028e-05	0.577829	0.912668	0.982255	a.ASV016	0.000301572	0.000171235	0.116242	8.25079e-05	5.6678e-05	0.145467
Eczema/dermatitis	a.ASV016[Enhydrobacter (unc.)]	Moist	10	21.7193	19.5899	0.000135854	0.000419924	0.7463	0.912668	0.990621	a.ASV016	-0.00154908	0.00153901	0.343625	0.000132117	0.000466528	0.77703
Seborrhoeic keratosis	a.ASV016[Enhydrobacter (unc.)]	Moist	5	20.5145	19.5899	-2.74661e-05	0.000247387	0.911597	0.912668	0.995704	a.ASV016	-0.00316157	0.00210031	0.229318	0.000193096	0.000271225	0.476502
Allergy/hypersensitivity/anaphylaxis	a.ASV016[Enhydrobacter (unc.)]	Moist	8	21.5328	19.5899	2.96176e-05	0.000270052	0.912668	0.912668	0.995704	a.ASV016	-0.000255218	0.00132389	0.853493	-3.93066e-05	0.000264319	0.881783
Seborrhoeic keratosis	o.Actinomycetales	Dry	3	21.2971	11.1381	-0.000162624	0.000201919	0.420592	0.915012	0.982255	p.Actinobacteria;c.Actinobacteria;o.Actinomycetales	0.000974825	0.00141922	0.616843	-0.000167675	0.000250933	0.504002
Eczema/dermatitis	o.Actinomycetales	Dry	9	20.9472	11.1381	0.000285084	0.000361258	0.430029	0.915012	0.982255	p.Actinobacteria;c.Actinobacteria;o.Actinomycetales	0.000614101	0.00184317	0.748758	5.18266e-05	0.000382451	0.892207
Hayfever/allergic rhinitis	o.Actinomycetales	Dry	9	20.9472	11.1381	-0.000175289	0.000422992	0.678579	0.915012	0.982255	p.Actinobacteria;c.Actinobacteria;o.Actinomycetales	0.000549023	0.00202356	0.793976	2.30826e-05	0.000550084	0.966529
Allergy/hypersensitivity/anaphylaxis	o.Actinomycetales	Dry	7	20.6525	11.1381	-6.5149e-05	0.000194502	0.737661	0.915012	0.988719	p.Actinobacteria;c.Actinobacteria;o.Actinomycetales	0.000758848	0.00169596	0.673273	0.000153504	0.000236908	0.517019
Psoriasis	o.Actinomycetales	Dry	7	20.6775	11.1381	-6.75602e-05	0.000223571	0.76251	0.915012	0.990621	p.Actinobacteria;c.Actinobacteria;o.Actinomycetales	0.000107635	0.00182209	0.955183	-0.000178076	0.000279333	0.523795
Vitiligo	o.Actinomycetales	Dry	9	20.9472	11.1381	-3.91598e-06	3.72613e-05	0.9163	0.9163	0.995704	p.Actinobacteria;c.Actinobacteria;o.Actinomycetales	-0.000180126	0.000178502	0.346529	1.74059e-05	4.95885e-05	0.725584
Eczema/dermatitis	a.ASV008[Staphylococcus (unc.)]	Dry	7	24.3312	21.0501	-0.000201696	0.000273401	0.460679	0.916327	0.982255	a.ASV008	0.000682342	0.00107637	0.553992	-0.000136764	0.000304346	0.653164
Vitiligo	a.ASV008[Staphylococcus (unc.)]	Dry	7	24.3312	21.0501	8.39505e-06	3.04853e-05	0.783024	0.916327	0.990621	a.ASV008	-4.63171e-05	0.000126005	0.728232	-4.30839e-06	3.71339e-05	0.907634
Hayfever/allergic rhinitis	a.ASV008[Staphylococcus (unc.)]	Dry	7	24.3312	21.0501	-7.11556e-05	0.000315256	0.821429	0.916327	0.990621	a.ASV008	-0.000433122	0.0012122	0.735453	1.90803e-06	0.000405712	0.996248
Allergy/hypersensitivity/anaphylaxis	a.ASV008[Staphylococcus (unc.)]	Dry	4	24.3275	21.1919	2.14289e-05	0.000203965	0.916327	0.916327	0.995704	a.ASV008	0.000343838	0.00939237	0.974123	5.45795e-05	0.000190392	0.774366
Hayfever/allergic rhinitis	f.Neisseriaceae	Sebaceous	8	21.3923	19.6514	0.000307913	0.000573784	0.591519	0.91653	0.982255	o.Neisseriales;f.Neisseriaceae	-3.18584e-05	0.00310941	0.992157	0.000757427	0.000736884	0.304007
Psoriasis	f.Neisseriaceae	Sebaceous	8	21.3923	19.6514	-0.000155041	0.0002956	0.599934	0.91653	0.982255	o.Neisseriales;f.Neisseriaceae	0.00150073	0.00144763	0.339845	-0.000164337	0.000351773	0.640379
Eczema/dermatitis	f.Neisseriaceae	Sebaceous	8	21.3923	19.6514	0.000136747	0.000373849	0.714527	0.91653	0.987562	o.Neisseriales;f.Neisseriaceae	0.000985706	0.00187756	0.618413	0.00045803	0.000486774	0.346731
Seborrhoeic keratosis	f.Neisseriaceae	Sebaceous	4	20.8552	19.6514	4.66075e-05	0.000227097	0.837391	0.91653	0.99137	o.Neisseriales;f.Neisseriaceae	0.00235002	0.00506671	0.688365	0.000156234	0.00026615	0.557193
Vitiligo	f.Neisseriaceae	Sebaceous	8	21.3923	19.6514	5.09841e-06	4.86461e-05	0.91653	0.91653	0.995704	o.Neisseriales;f.Neisseriaceae	0.000397537	0.000234802	0.141385	1.83195e-05	5.89907e-05	0.756143
Seborrhoeic keratosis	a.ASV022[S. salivarius]	Dry	4	22.5554	17.9277	-7.71383e-05	0.000130897	0.555656	0.922662	0.982255	a.ASV022	0.00182703	0.00202957	0.463017	-8.54092e-05	0.000152613	0.575721
Eczema/dermatitis	a.ASV022[S. salivarius]	Dry	9	23.5788	17.9277	-0.000103517	0.000203971	0.611798	0.922662	0.982255	a.ASV022	-0.00034663	0.000796108	0.676378	2.07928e-05	0.000271458	0.938944
Vitiligo	a.ASV022[S. salivarius]	Dry	9	23.5788	17.9277	-7.47504e-06	2.54049e-05	0.768577	0.922662	0.990621	a.ASV022	1.31873e-05	9.92021e-05	0.897987	-4.47242e-06	3.24612e-05	0.890416
Psoriasis	a.ASV022[S. salivarius]	Dry	9	23.5788	17.9277	4.14902e-05	0.000184958	0.822506	0.922662	0.990621	a.ASV022	-7.05779e-05	0.000770617	0.929593	-7.23797e-05	0.000189999	0.703242
Hayfever/allergic rhinitis	a.ASV022[S. salivarius]	Dry	9	23.5788	17.9277	5.59691e-05	0.000298073	0.851057	0.922662	0.99137	a.ASV022	0.00174477	0.00116339	0.177368	4.37679e-05	0.000411003	0.915193
Allergy/hypersensitivity/anaphylaxis	a.ASV022[S. salivarius]	Dry	6	23.0443	17.9277	-1.76344e-05	0.000181646	0.922662	0.922662	0.995704	a.ASV022	-0.00225503	0.00105134	0.0985422	0.000206236	0.000186796	0.269563
Seborrhoeic keratosis	g.Streptococcus	Dry	2	12.4422	12.0867	0.00017641	0.000304542	0.562411	0.922813	0.982255	g.Streptococcus	NA	NA	NA	NA	NA	NA
Hayfever/allergic rhinitis	g.Streptococcus	Dry	9	18.7424	10.731	-0.000234334	0.000406573	0.564369	0.922813	0.982255	g.Streptococcus	-0.00226765	0.00123925	0.109967	-0.000401351	0.00051757	0.438072
Vitiligo	g.Streptococcus	Dry	9	18.7424	10.731	-1.70314e-05	3.46509e-05	0.623063	0.922813	0.982255	g.Streptococcus	6.39796e-05	0.000107552	0.57065	-9.84158e-06	4.5915e-05	0.830279
Allergy/hypersensitivity/anaphylaxis	g.Streptococcus	Dry	5	16.2644	10.731	5.2447e-05	0.000346944	0.879843	0.922813	0.995704	g.Streptococcus	0.00198096	0.000746357	0.0767195	0.000214405	0.000300013	0.474824
Psoriasis	g.Streptococcus	Dry	8	18.4814	10.731	-2.51239e-05	0.000259301	0.922813	0.922813	0.995704	g.Streptococcus	-0.00066636	0.000837634	0.456617	0.000109236	0.000295303	0.711448
Psoriasis	a.ASV007[Anaerococcus (unc.)]	Sebaceous	12	21.5217	19.458	1.75884e-05	0.000182689	0.923302	0.923302	0.995704	a.ASV007	0.00058707	0.000881981	0.520707	3.49252e-05	0.000242497	0.885482
Psoriasis	a.ASV037[E. aerosaccus]	Moist	10	21.8754	20.0498	1.52379e-05	0.000159928	0.924093	0.924093	0.995704	a.ASV037	0.000118847	0.000845927	0.891743	-9.82519e-05	0.000213668	0.645635
Vitiligo	c.Alphaproteobacteria	Dry	9	21.6907	12.1028	-3.25208e-06	3.41729e-05	0.924183	0.924183	0.995704	c.Alphaproteobacteria	4.62838e-05	0.000161995	0.783369	-7.23761e-07	4.36978e-05	0.986785
Eczema/dermatitis	g.Bacteroides	Moist	5	20.6038	19.4712	-7.74138e-05	0.000418779	0.853342	0.926725	0.99137	c.Bacteroidia;o.Bacteroidales;f.Bacteroidaceae;g.Bacteroides	0.000508205	0.00536026	0.930444	-2.24372e-05	0.000528517	0.966137
Hayfever/allergic rhinitis	g.Bacteroides	Moist	5	20.6038	19.4712	-7.33477e-05	0.000797553	0.926725	0.926725	0.995704	c.Bacteroidia;o.Bacteroidales;f.Bacteroidaceae;g.Bacteroides	-0.0046305	0.00988194	0.671315	-0.000612509	0.000798519	0.443048
Hayfever/allergic rhinitis	g.Corynebacterium	Dry	14	20.5683	11.1955	3.01299e-05	0.000332551	0.927809	0.927809	0.995704	f.Corynebacteriaceae;g.Corynebacterium	0.00215279	0.00162622	0.210235	-0.000419722	0.000442707	0.343089
Allergy/hypersensitivity/anaphylaxis	p.Proteobacteria	Dry	4	22.028	12.4111	0.00024744	0.000367942	0.501267	0.929015	0.982255	p.Proteobacteria	0.00313125	0.00304484	0.411881	0.000356975	0.000292644	0.222531
Eczema/dermatitis	p.Proteobacteria	Dry	5	22.4841	12.4111	0.000286557	0.00049044	0.559027	0.929015	0.982255	p.Proteobacteria	0.00528104	0.0022416	0.0997677	0.000718604	0.000464759	0.12206
Psoriasis	p.Proteobacteria	Dry	5	22.4841	12.4111	8.18354e-05	0.000242779	0.736059	0.929015	0.988719	p.Proteobacteria	0.00134115	0.00151122	0.4402	3.11248e-05	0.000309039	0.919777
Seborrhoeic keratosis	p.Proteobacteria	Dry	3	21.6182	12.4111	7.00929e-05	0.000244301	0.77418	0.929015	0.990621	p.Proteobacteria	-0.0026238	0.00150535	0.331602	0.000132849	0.000260385	0.60991
Allergy/hypersensitivity/anaphylaxis	a.ASV012[S. hominis]	Moist	12	22.0451	19.461	-3.5324e-05	0.000136465	0.79575	0.929215	0.990621	a.ASV012	0.000102476	0.000746265	0.893505	1.87112e-05	0.000188843	0.921072
Eczema/dermatitis	a.ASV012[S. hominis]	Moist	12	21.8055	19.449	2.30824e-05	0.000259843	0.929215	0.929215	0.995704	a.ASV012	0.000280555	0.001488	0.854221	0.000274588	0.000347472	0.429385
Psoriasis	f.Rhodobacteraceae	Dry	13	20.9805	10.4158	-2.73779e-05	0.000147158	0.852411	0.929428	0.99137	o.Rhodobacterales;f.Rhodobacteraceae	-0.000311177	0.000681613	0.656891	5.20489e-05	0.000194523	0.789028
Seborrhoeic keratosis	f.Rhodobacteraceae	Dry	7	20.7432	13.8317	1.20189e-05	0.000135708	0.929428	0.929428	0.995704	o.Rhodobacterales;f.Rhodobacteraceae	-0.00151491	0.00138022	0.32241	3.11021e-05	0.000176462	0.860095
Seborrhoeic keratosis	a.ASV063[Finegoldia (unc.)]	Dry	3	22.4496	21.3221	0.000106392	0.000214725	0.620261	0.930392	0.982255	a.ASV063	0.000910186	0.00281937	0.801202	-7.42719e-05	0.000203393	0.714989
Seborrhoeic keratosis	g.Chryseobacterium	Moist	5	22.9096	19.5231	-1.28754e-05	0.000151186	0.932132	0.932132	0.995704	g.Chryseobacterium	-0.00160092	0.00119474	0.272708	7.46222e-05	0.000193008	0.699032
Eczema/dermatitis	g.Kocuria	Dry	7	21.839	20.6641	-3.18676e-05	0.000375287	0.932329	0.932329	0.995704	g.Kocuria	0.00264272	0.00185749	0.214091	0.000218611	0.000370545	0.55521
Vitiligo	a.ASV063[Finegoldia (unc.)]	Dry	4	22.076	21.3221	-1.0049e-05	3.54794e-05	0.776996	0.932396	0.990621	a.ASV063	9.51149e-05	0.000123279	0.521076	-2.82261e-05	4.28535e-05	0.51011
Vitiligo	a.ASV008[Staphylococcus (unc.)]	Moist	16	21.0652	19.5833	-7.80636e-06	3.40472e-05	0.818651	0.933166	0.990621	a.ASV008	-0.000394857	0.000156251	0.0241675	-4.43463e-05	4.29891e-05	0.302273
Hayfever/allergic rhinitis	a.ASV008[Staphylococcus (unc.)]	Moist	16	21.0652	19.5833	-3.51607e-05	0.000389125	0.928002	0.933166	0.995704	a.ASV008	-0.000369396	0.00215064	0.866084	0.000133727	0.000488691	0.784359
Eczema/dermatitis	a.ASV008[Staphylococcus (unc.)]	Moist	16	21.0652	19.5833	-1.93721e-05	0.000231001	0.933166	0.933166	0.995704	a.ASV008	0.000581183	0.0012404	0.646607	-5.49962e-06	0.000325984	0.98654
Seborrhoeic keratosis	c.Betaproteobacteria	Moist	4	21.7524	19.6081	-1.89593e-05	0.000246415	0.938671	0.938671	0.995704	c.Betaproteobacteria	-0.000742462	0.00254569	0.798019	-3.9106e-05	0.000289575	0.892575
Seborrhoeic keratosis	g.Acinetobacter	Dry	3	16.9996	11.8953	-5.47156e-05	0.000218705	0.802448	0.939913	0.990621	g.Acinetobacter	-0.00223156	0.0035542	0.643075	-0.000162205	0.000290896	0.577116
Eczema/dermatitis	g.Acinetobacter	Dry	10	18.5475	11.5654	-2.11686e-05	0.000280827	0.939913	0.939913	0.995704	g.Acinetobacter	0.00177569	0.00109637	0.143976	0.000370581	0.000351535	0.291801
Psoriasis	a.ASV023[C. kroppenstedtii]	Dry	10	22.8782	21.3272	-1.03207e-05	0.000137489	0.940163	0.940163	0.995704	a.ASV023	0.00115515	0.000584615	0.0835757	5.0193e-06	0.000172159	0.976741
Seborrhoeic keratosis	g.Enhydrobacter	Dry	7	20.9069	10.9344	-9.71433e-06	0.000129882	0.940379	0.940379	0.995704	g.Enhydrobacter	2.79519e-05	0.000929869	0.977182	-5.04358e-05	0.000171521	0.76872
Vitiligo	g.Enhydrobacter	Moist	11	22.2931	19.7685	1.97885e-05	4.07587e-05	0.62732	0.940744	0.982255	g.Enhydrobacter	2.80852e-05	0.000201918	0.89244	3.26089e-05	5.80039e-05	0.57399
Allergy/hypersensitivity/anaphylaxis	g.Enhydrobacter	Moist	10	22.4441	19.7685	4.98891e-05	0.000181963	0.783953	0.940744	0.990621	g.Enhydrobacter	0.000139724	0.00097944	0.890089	-3.14428e-06	0.000238125	0.989465
Allergy/hypersensitivity/anaphylaxis	a.ASV008[Staphylococcus (unc.)]	Sebaceous	6	21.7575	20.4312	-1.68974e-05	0.000229939	0.941419	0.941419	0.995704	a.ASV008	-0.000839435	0.0017536	0.657149	0.000142141	0.000276084	0.60666
Psoriasis	f.Rhodobacteraceae	Moist	10	22.8511	19.5371	7.40312e-05	0.000271318	0.784963	0.941955	0.990621	o.Rhodobacterales;f.Rhodobacteraceae	-0.000255778	0.00103643	0.811288	0.000392595	0.000279615	0.160302
Psoriasis	g.Streptococcus	Moist	8	22.0735	19.8154	8.52068e-05	0.000307644	0.781806	0.943168	0.990621	g.Streptococcus	0.00122698	0.00124208	0.361376	0.000271355	0.000354945	0.44457
Seborrhoeic keratosis	g.Streptococcus	Moist	5	21.1991	19.8154	2.15272e-05	0.000200397	0.914454	0.943168	0.995704	g.Streptococcus	0.000335789	0.00143141	0.829629	-2.24079e-06	0.000251963	0.992904
Allergy/hypersensitivity/anaphylaxis	g.Streptococcus	Moist	6	22.1467	19.8154	-2.36952e-05	0.000332386	0.943168	0.943168	0.995704	g.Streptococcus	-0.0010912	0.00192455	0.601023	-8.67602e-05	0.000312361	0.7812
Eczema/dermatitis	o.Burkholderiales	Moist	7	22.2624	19.9402	0.000140451	0.000518402	0.786445	0.943733	0.990621	o.Burkholderiales	0.00423112	0.00211622	0.10202	-4.31458e-05	0.000638289	0.946107
Seborrhoeic keratosis	g.Anaerococcus	Dry	5	20.8474	14.6742	-4.03926e-05	0.000140555	0.773822	0.944751	0.990621	g.Anaerococcus	0.00122165	0.0014053	0.448638	-7.23304e-06	0.000180395	0.968017
Allergy/hypersensitivity/anaphylaxis	g.Anaerococcus	Dry	5	20.8474	14.6742	-1.84066e-05	0.000169468	0.913509	0.944751	0.995704	g.Anaerococcus	-0.00166011	0.00165474	0.389663	9.22259e-05	0.000225629	0.682722
Eczema/dermatitis	g.Anaerococcus	Dry	5	20.8474	14.6742	3.34873e-05	0.000483223	0.944751	0.944751	0.995704	g.Anaerococcus	-0.00591574	0.00421454	0.255028	0.000282259	0.000470966	0.54896
Eczema/dermatitis	f.Micrococcaceae	Dry	10	19.4642	10.0627	0.000287808	0.000264987	0.277427	0.946685	0.980349	f.Micrococcaceae	0.000647271	0.000898642	0.491861	3.18701e-05	0.000351638	0.927784
Allergy/hypersensitivity/anaphylaxis	f.Micrococcaceae	Dry	7	19.7258	10.0627	-0.000131482	0.000169701	0.438466	0.946685	0.982255	f.Micrococcaceae	4.59144e-05	0.000765523	0.954497	-5.16074e-05	0.00022194	0.816128
Seborrhoeic keratosis	f.Micrococcaceae	Dry	5	21.1614	13.5963	0.000103923	0.000230161	0.651614	0.946685	0.982255	f.Micrococcaceae	-0.00205392	0.00157564	0.283404	-0.000128458	0.000213748	0.547854
Hayfever/allergic rhinitis	f.Micrococcaceae	Dry	10	19.4642	10.0627	0.000141038	0.000397911	0.723005	0.946685	0.987562	f.Micrococcaceae	-0.000699123	0.00139712	0.630264	0.000194199	0.000540671	0.71946
Psoriasis	f.Micrococcaceae	Dry	9	20.131	10.0627	-7.42165e-05	0.000277202	0.788904	0.946685	0.990621	f.Micrococcaceae	-0.000344962	0.00098134	0.73554	-0.000283386	0.000274797	0.302422
Seborrhoeic keratosis	a.ASV122[Staphylococcus (unc.)]	Sebaceous	7	21.3891	19.6427	-9.58389e-06	0.000146514	0.947845	0.947845	0.995704	a.ASV122	0.00427243	0.00191946	0.0765636	-7.84659e-05	0.00018924	0.678408
Seborrhoeic keratosis	a.ASV015[Corynebacterium (unc.)]	Moist	3	22.2602	20.3697	-2.53205e-05	0.000390206	0.948262	0.948262	0.995704	a.ASV015	0.00232046	0.0109668	0.867255	-0.000215314	0.00035783	0.547359
Vitiligo	a.ASV021[Micrococcus (unc.)]	Dry	8	22.1625	20.7177	1.27855e-05	2.99484e-05	0.669439	0.94836	0.982255	a.ASV021	-2.97161e-05	0.000131265	0.828419	9.34043e-06	3.84136e-05	0.807886
Eczema/dermatitis	a.ASV021[Micrococcus (unc.)]	Dry	8	22.1625	20.7177	-2.49866e-05	0.000239911	0.917051	0.94836	0.995704	a.ASV021	0.00057637	0.00105165	0.603426	-8.41861e-05	0.000294495	0.774981
Seborrhoeic keratosis	a.ASV021[Micrococcus (unc.)]	Dry	3	22.3321	20.7177	1.46961e-05	0.000226911	0.94836	0.94836	0.995704	a.ASV021	-0.00215484	0.00555098	0.764269	2.21704e-05	0.000230652	0.923425
Seborrhoeic keratosis	c.Bacilli	Sebaceous	3	22.3227	19.5236	0.000298193	0.00030987	0.33589	0.948492	0.980349	c.Bacilli	0.00530929	0.00351245	0.372081	0.000423766	0.000380352	0.265219
Vitiligo	c.Bacilli	Sebaceous	7	22.619	19.5236	2.40318e-05	5.51527e-05	0.663032	0.948492	0.982255	c.Bacilli	0.000183096	0.000174361	0.341755	1.43836e-05	7.6101e-05	0.850087
Allergy/hypersensitivity/anaphylaxis	c.Bacilli	Sebaceous	4	22.3466	19.5236	0.000138657	0.000329942	0.674306	0.948492	0.982255	c.Bacilli	0.000802614	0.00227272	0.757724	0.000295374	0.000398254	0.458286
Psoriasis	c.Bacilli	Sebaceous	5	21.9754	19.5236	0.000129659	0.000349099	0.710332	0.948492	0.987562	c.Bacilli	-0.00102676	0.00139007	0.513665	0.000172817	0.000448263	0.699847
Hayfever/allergic rhinitis	c.Bacilli	Sebaceous	7	22.619	19.5236	0.000148629	0.000645953	0.818021	0.948492	0.990621	c.Bacilli	0.00202724	0.00203868	0.365691	0.000363344	0.000906574	0.688576
Eczema/dermatitis	c.Bacilli	Sebaceous	7	22.619	19.5236	3.69444e-05	0.000571887	0.948492	0.948492	0.995704	c.Bacilli	-0.00222287	0.00166551	0.239537	-0.000504111	0.00063303	0.425831
Eczema/dermatitis	a.ASV054[Enhydrobacter (unc.)]	Moist	13	20.7592	19.4626	5.56949e-05	0.000266199	0.834275	0.950277	0.990621	a.ASV054	0.000437179	0.00121817	0.726476	7.38689e-06	0.000334351	0.982374
Hayfever/allergic rhinitis	a.ASV054[Enhydrobacter (unc.)]	Moist	13	20.7592	19.4626	-2.85854e-05	0.000458399	0.950277	0.950277	0.995704	a.ASV054	0.0022463	0.00198635	0.282162	-0.000306591	0.000508875	0.54685
Hayfever/allergic rhinitis	g.Enhydrobacter	Moist	11	22.2931	19.7685	-3.43111e-05	0.000554776	0.950685	0.950685	0.995704	g.Enhydrobacter	0.00154316	0.00284683	0.600936	-0.000539375	0.000670621	0.421229
Psoriasis	a.ASV022[S. salivarius]	Moist	5	20.8022	19.5748	0.000243799	0.000345801	0.480792	0.950799	0.982255	a.ASV022	-0.0020289	0.00115639	0.177614	0.000235736	0.000369765	0.52378
Allergy/hypersensitivity/anaphylaxis	a.ASV022[S. salivarius]	Moist	4	20.0831	19.5748	-0.000148778	0.000249793	0.551439	0.950799	0.982255	a.ASV022	-0.00340481	0.00402037	0.486235	-0.000121503	0.000298055	0.683528
Eczema/dermatitis	a.ASV022[S. salivarius]	Moist	5	20.8022	19.5748	-0.00018999	0.000428487	0.657478	0.950799	0.982255	a.ASV022	-0.000876715	0.00213842	0.709338	-6.12554e-05	0.000529251	0.907859
Seborrhoeic keratosis	a.ASV022[S. salivarius]	Moist	4	20.0831	19.5748	3.16598e-05	0.000185677	0.864609	0.950799	0.992999	a.ASV022	-0.000703548	0.00288866	0.830279	-1.53945e-05	0.000225578	0.945591
Vitiligo	a.ASV022[S. salivarius]	Moist	5	20.8022	19.5748	-3.83996e-06	6.22323e-05	0.950799	0.950799	0.995704	a.ASV022	-0.00012859	0.000306536	0.703084	4.6769e-07	6.70939e-05	0.994438
Hayfever/allergic rhinitis	a.ASV076[Staphylococcus (unc.)]	Dry	9	19.5862	11.6821	-0.000179619	0.00029203	0.538507	0.954774	0.982255	a.ASV076	-0.00137543	0.00147511	0.382153	-3.97976e-05	0.000410975	0.922856
Allergy/hypersensitivity/anaphylaxis	a.ASV076[Staphylococcus (unc.)]	Dry	9	19.5862	11.6821	4.2689e-05	0.000107024	0.689986	0.954774	0.982255	a.ASV076	-0.000710528	0.000540597	0.230159	1.27237e-05	0.000147558	0.931284
Eczema/dermatitis	a.ASV076[Staphylococcus (unc.)]	Dry	9	19.5862	11.6821	3.36238e-05	0.000363108	0.926221	0.954774	0.995704	a.ASV076	-0.000274064	0.0019572	0.892581	2.68892e-05	0.000301248	0.928876
Vitiligo	a.ASV076[Staphylococcus (unc.)]	Dry	9	19.5862	11.6821	1.57985e-06	2.78569e-05	0.954774	0.954774	0.995704	a.ASV076	-0.000150725	0.000138399	0.312193	-2.97039e-05	3.3991e-05	0.382187
Seborrhoeic keratosis	a.ASV100[F. magna]	Dry	5	19.9695	10.685	8.31444e-06	0.000147074	0.954918	0.954918	0.995704	a.ASV100	0.000611101	0.000859734	0.528485	0.000101342	0.000161923	0.531401
Seborrhoeic keratosis	c.Bacilli	Moist	5	21.3397	20.0188	-3.46623e-05	0.000260103	0.893985	0.957176	0.995704	p.Firmicutes;c.Bacilli	-0.00048477	0.00244044	0.855244	0.000276754	0.000306573	0.366667
Allergy/hypersensitivity/anaphylaxis	c.Bacilli	Moist	8	21.7348	19.8878	1.52971e-05	0.000284878	0.957176	0.957176	0.995704	p.Firmicutes;c.Bacilli	4.68641e-05	0.00200554	0.982115	-0.000186912	0.000291882	0.521934
Hayfever/allergic rhinitis	a.ASV002[Staphylococcus (unc.)]	Moist	9	22.195	19.4874	0.000289957	0.00107512	0.787393	0.9583	0.990621	a.ASV002	-0.0009441	0.0116436	0.937645	-0.000168396	0.000982494	0.863912
Eczema/dermatitis	a.ASV002[Staphylococcus (unc.)]	Moist	9	22.195	19.4874	-0.000100637	0.000575339	0.861144	0.9583	0.992999	a.ASV002	-0.00486123	0.0059678	0.442141	-0.000443347	0.000585231	0.448715
Seborrhoeic keratosis	a.ASV002[Staphylococcus (unc.)]	Moist	8	22.1429	19.4874	1.43948e-05	0.000167499	0.931514	0.9583	0.995704	a.ASV002	-0.000569841	0.00223687	0.807424	-9.39848e-05	0.000214044	0.660596
Psoriasis	a.ASV002[Staphylococcus (unc.)]	Moist	9	22.195	19.4874	-1.36289e-05	0.000260657	0.9583	0.9583	0.995704	a.ASV002	-0.00437892	0.00264016	0.141164	8.32822e-05	0.000361674	0.817883
Psoriasis	a.ASV002[Staphylococcus (unc.)]	Dry	9	23.0452	21.0273	6.2407e-05	0.00028697	0.827843	0.958409	0.990621	a.ASV002	8.47519e-05	0.00122786	0.946901	0.000148828	0.000264071	0.573033
Eczema/dermatitis	a.ASV002[Staphylococcus (unc.)]	Dry	9	23.0452	21.0273	-1.35443e-05	0.000259714	0.958409	0.958409	0.995704	a.ASV002	0.000591519	0.00103948	0.587107	7.47468e-05	0.000336023	0.823967
Seborrhoeic keratosis	a.ASV016[Enhydrobacter (unc.)]	Dry	4	22.0374	20.7402	2.62063e-05	0.000150327	0.861607	0.958697	0.992999	a.ASV016	0.00121386	0.00225115	0.643734	-1.11732e-05	0.000184011	0.951582
Psoriasis	a.ASV016[Enhydrobacter (unc.)]	Dry	7	21.6971	20.5524	-1.63107e-05	0.00031495	0.958697	0.958697	0.995704	a.ASV016	-0.00209791	0.00173019	0.279469	0.000232816	0.000300923	0.439124
Vitiligo	f.Rhodobacteraceae	Moist	11	22.6738	19.5371	-1.79085e-06	3.6053e-05	0.960383	0.960383	0.996253	o.Rhodobacterales;f.Rhodobacteraceae	-6.99371e-05	0.00013044	0.604841	-1.64702e-05	4.62158e-05	0.721559
Hayfever/allergic rhinitis	a.ASV013[S. epidermidis]	Moist	14	21.7122	19.5062	-0.000628412	0.000471398	0.182505	0.963834	0.980349	a.ASV013	-0.0017439	0.00173577	0.334878	-0.000480021	0.000537274	0.371622
Allergy/hypersensitivity/anaphylaxis	a.ASV013[S. epidermidis]	Moist	11	20.9656	19.5062	-0.000177179	0.000203455	0.383835	0.963834	0.980349	a.ASV013	0.000270593	0.00143026	0.854141	-0.000138062	0.000232445	0.552541
Psoriasis	a.ASV013[S. epidermidis]	Moist	12	21.0744	19.5062	5.73081e-05	0.000186643	0.758808	0.963834	0.990621	a.ASV013	-0.000234849	0.000938479	0.807465	0.000197778	0.000259722	0.44636
Vitiligo	a.ASV013[S. epidermidis]	Moist	14	21.7122	19.5062	-4.90997e-06	3.35157e-05	0.883529	0.963834	0.995704	a.ASV013	8.131e-05	0.000122837	0.520523	-3.46312e-05	4.34451e-05	0.425378
Seborrhoeic keratosis	a.ASV013[S. epidermidis]	Moist	9	21.2279	19.5062	1.38338e-05	0.000132531	0.916866	0.963834	0.995704	a.ASV013	0.000612821	0.0011369	0.606576	0.000111618	0.000168834	0.508541
Eczema/dermatitis	a.ASV013[S. epidermidis]	Moist	14	21.7122	19.5062	1.15162e-05	0.000253977	0.963834	0.963834	0.997429	a.ASV013	0.000159731	0.000915094	0.864342	0.000148714	0.00034752	0.668703
Vitiligo	f.Micrococcaceae	Dry	9	19.3261	10.0627	-2.64594e-06	6.21431e-05	0.966038	0.966038	0.998429	f.Micrococcaceae	0.000249311	0.000189547	0.229853	5.15313e-05	5.39685e-05	0.339659
Seborrhoeic keratosis	a.ASV015[Corynebacterium (unc.)]	Dry	5	21.0698	20.6232	-0.000106639	0.000135243	0.430403	0.970839	0.982255	a.ASV015	0.000590514	0.00185009	0.770523	-0.000197679	0.000183478	0.281301
Vitiligo	a.ASV015[Corynebacterium (unc.)]	Dry	11	21.4226	20.5689	-2.4868e-05	3.6291e-05	0.493194	0.970839	0.982255	a.ASV015	0.000227876	0.000150592	0.164523	-3.43509e-05	4.06735e-05	0.398361
Hayfever/allergic rhinitis	a.ASV015[Corynebacterium (unc.)]	Dry	11	21.4226	20.5689	-0.000125036	0.000324263	0.699792	0.970839	0.985536	a.ASV015	8.95339e-05	0.00147327	0.952869	-0.000236943	0.00042663	0.578633
Psoriasis	a.ASV015[Corynebacterium (unc.)]	Dry	9	21.5242	20.5689	-1.92687e-05	0.000186991	0.917926	0.970839	0.995704	a.ASV015	-0.000201	0.00103606	0.851682	5.82271e-05	0.000234107	0.803578
Eczema/dermatitis	a.ASV015[Corynebacterium (unc.)]	Dry	11	21.4226	20.5689	8.11158e-06	0.000221893	0.970839	0.970839	0.998429	a.ASV015	0.000607487	0.00102742	0.568887	0.000185911	0.000298104	0.532862
Hayfever/allergic rhinitis	a.ASV004[Corynebacterium (unc.)]	Sebaceous	8	21.7302	19.792	-0.000672752	0.000578389	0.244769	0.971646	0.980349	a.ASV004	0.000202926	0.00242777	0.936105	-0.000475473	0.000735613	0.518044
Vitiligo	a.ASV004[Corynebacterium (unc.)]	Sebaceous	8	21.7302	19.792	2.58763e-05	4.92987e-05	0.599661	0.971646	0.982255	a.ASV004	0.000171581	0.000207004	0.438896	6.52773e-05	6.54404e-05	0.318518
Psoriasis	a.ASV004[Corynebacterium (unc.)]	Sebaceous	8	21.6328	19.792	0.000148687	0.000363338	0.682376	0.971646	0.982255	a.ASV004	0.00123726	0.00158234	0.463992	5.69352e-05	0.000362898	0.875331
Eczema/dermatitis	a.ASV004[Corynebacterium (unc.)]	Sebaceous	8	21.7302	19.792	-2.83568e-05	0.000395798	0.942885	0.971646	0.995704	a.ASV004	0.000640419	0.00166551	0.713855	-0.000635951	0.00051239	0.214551
Seborrhoeic keratosis	a.ASV004[Corynebacterium (unc.)]	Sebaceous	4	22.7033	19.792	8.86391e-06	0.000224425	0.968495	0.971646	0.998429	a.ASV004	0.000512297	0.00181489	0.804263	8.183e-05	0.000267982	0.760095
Allergy/hypersensitivity/anaphylaxis	a.ASV004[Corynebacterium (unc.)]	Sebaceous	6	21.904	19.792	8.60631e-06	0.000242132	0.971646	0.971646	0.998429	a.ASV004	1.77256e-05	0.00128124	0.989624	-2.65939e-05	0.000293114	0.927708
Hayfever/allergic rhinitis	f.Moraxellaceae	Moist	8	20.7666	19.496	2.33896e-05	0.000661706	0.971803	0.971803	0.998429	f.Moraxellaceae	0.00162904	0.00356804	0.664045	0.000438589	0.000844286	0.603427
Eczema/dermatitis	a.ASV004[Corynebacterium (unc.)]	Moist	4	20.5217	19.6995	0.000108124	0.000583941	0.853102	0.977047	0.99137	a.ASV004	0.00179784	0.00619444	0.798963	0.000132554	0.000659748	0.840764
Seborrhoeic keratosis	a.ASV004[Corynebacterium (unc.)]	Moist	2	21.1553	20.087	2.98084e-05	0.00103603	0.977047	0.977047	0.998429	a.ASV004	NA	NA	NA	NA	NA	NA
Hayfever/allergic rhinitis	p.Proteobacteria	Dry	5	22.4841	12.4111	1.5131e-05	0.000526282	0.977063	0.977063	0.998429	p.Proteobacteria	-0.000217385	0.00327591	0.951267	0.000213461	0.000655961	0.744865
Seborrhoeic keratosis	a.ASV006[S. hominis]	Moist	7	22.5861	19.9286	4.59826e-06	0.00016242	0.977414	0.977414	0.998429	a.ASV006	-0.00247397	0.00195353	0.261156	8.29321e-05	0.000209738	0.692542
Vitiligo	a.ASV054[Enhydrobacter (unc.)]	Dry	8	23.5716	20.9003	-1.39493e-05	2.75955e-05	0.613213	0.977938	0.982255	a.ASV054	5.64508e-05	0.000161093	0.737994	-4.53637e-05	3.75919e-05	0.227532
Eczema/dermatitis	a.ASV054[Enhydrobacter (unc.)]	Dry	8	23.5716	20.9003	8.788e-05	0.000221177	0.691124	0.977938	0.982255	a.ASV054	-0.00076856	0.00129116	0.573429	-0.000103469	0.00027842	0.71017
Allergy/hypersensitivity/anaphylaxis	a.ASV054[Enhydrobacter (unc.)]	Dry	5	24.4747	21.884	3.36445e-05	0.000143751	0.814948	0.977938	0.990621	a.ASV054	-0.000407702	0.000845306	0.662586	5.21372e-05	0.000195999	0.790233
Psoriasis	a.ASV013[S. epidermidis]	Dry	6	22.9239	10.0563	-9.2287e-05	0.000175785	0.599583	0.97862	0.982255	a.ASV013	-0.000291268	0.000427666	0.533217	-0.000105286	0.00021427	0.623164
Hayfever/allergic rhinitis	a.ASV013[S. epidermidis]	Dry	7	22.7864	10.0563	0.000196393	0.000435827	0.652263	0.97862	0.982255	a.ASV013	-8.72789e-05	0.00120602	0.945114	4.27423e-05	0.000522429	0.934794
Vitiligo	a.ASV013[S. epidermidis]	Dry	7	22.7864	10.0563	3.90846e-06	3.06331e-05	0.898474	0.97862	0.995704	a.ASV013	2.31332e-05	7.79558e-05	0.778591	-1.16563e-05	4.00963e-05	0.771274
Eczema/dermatitis	a.ASV013[S. epidermidis]	Dry	7	22.7864	10.0563	6.57781e-06	0.000245451	0.97862	0.97862	0.998429	a.ASV013	-0.000135741	0.000624887	0.836619	6.42261e-05	0.000326384	0.843999
Hayfever/allergic rhinitis	a.ASV001[P. acnes]	Moist	7	21.0089	20.0524	-2.9125e-05	0.0011868	0.980421	0.980421	0.998429	f.Propionibacteriaceae;g.Propionibacterium;a.ASV001	-0.00670465	0.00759671	0.417873	0.000979945	0.00103299	0.342797
Eczema/dermatitis	g.Rothia	Moist	13	21.5513	19.5674	-0.000277734	0.000257669	0.28109	0.980781	0.980349	g.Rothia	-0.000307952	0.00128569	0.815104	-0.000134849	0.000358232	0.706599
Allergy/hypersensitivity/anaphylaxis	g.Rothia	Moist	8	21.8907	19.5674	-0.000168261	0.00018263	0.356883	0.980781	0.980349	g.Rothia	-0.00188165	0.0014154	0.232023	3.72006e-05	0.000234726	0.874075
Hayfever/allergic rhinitis	g.Rothia	Moist	13	21.5513	19.5674	9.87234e-05	0.000376557	0.793187	0.980781	0.990621	g.Rothia	-0.000146144	0.00187888	0.939398	4.13359e-05	0.000514566	0.935974
Vitiligo	g.Rothia	Moist	13	21.5513	19.5674	4.13834e-06	3.38444e-05	0.902681	0.980781	0.995704	g.Rothia	-0.000100929	0.000173305	0.572054	8.70879e-06	4.49488e-05	0.846372
Psoriasis	g.Rothia	Moist	12	21.6451	19.5674	9.85401e-06	0.000180083	0.956362	0.980781	0.995704	g.Rothia	0.00134927	0.000984168	0.200363	-1.44712e-05	0.000229144	0.949644
Seborrhoeic keratosis	g.Rothia	Moist	6	21.9206	19.5674	-3.79096e-06	0.000157365	0.980781	0.980781	0.998429	g.Rothia	-0.000761733	0.00168366	0.674412	7.41403e-05	0.000202207	0.713875
Hayfever/allergic rhinitis	g.Corynebacterium	Sebaceous	8	20.5392	19.6043	0.000844789	0.000641898	0.188147	0.981486	0.980349	f.Corynebacteriaceae;g.Corynebacterium	0.00562974	0.00331191	0.140069	0.00115787	0.000858484	0.177421
Vitiligo	g.Corynebacterium	Sebaceous	8	20.5392	19.6043	1.70093e-05	5.38828e-05	0.752252	0.981486	0.990621	f.Corynebacteriaceae;g.Corynebacterium	-0.000329174	0.000282665	0.288411	-9.0953e-06	6.92114e-05	0.895448
Seborrhoeic keratosis	g.Corynebacterium	Sebaceous	5	20.6457	19.6043	2.88585e-05	0.00022927	0.899834	0.981486	0.995704	f.Corynebacteriaceae;g.Corynebacterium	-0.00112773	0.00433096	0.811415	0.000107086	0.000313645	0.732784
Eczema/dermatitis	g.Corynebacterium	Sebaceous	8	20.5392	19.6043	-2.43279e-05	0.000431713	0.955061	0.981486	0.995704	f.Corynebacteriaceae;g.Corynebacterium	0.00410048	0.00226631	0.120388	0.000106207	0.000539402	0.843908
Psoriasis	g.Corynebacterium	Sebaceous	8	20.5392	19.6043	-1.3318e-05	0.000291038	0.963501	0.981486	0.997429	f.Corynebacteriaceae;g.Corynebacterium	0.00131343	0.0015278	0.422974	2.62953e-05	0.000369439	0.943258
Allergy/hypersensitivity/anaphylaxis	g.Corynebacterium	Sebaceous	6	20.7899	19.6043	9.17291e-06	0.00039529	0.981486	0.981486	0.998429	f.Corynebacteriaceae;g.Corynebacterium	0.000867078	0.00325176	0.802922	-3.51047e-05	0.000373747	0.925168
Eczema/dermatitis	a.ASV003[Staphylococcus (unc.)]	Moist	8	21.5824	19.5859	8.1262e-05	0.000414156	0.844445	0.982763	0.99137	a.ASV003	-0.00275989	0.00233964	0.282799	-0.000198345	0.00053136	0.708942
Hayfever/allergic rhinitis	a.ASV003[Staphylococcus (unc.)]	Moist	8	21.5824	19.5859	-0.000134065	0.000868976	0.87739	0.982763	0.995704	a.ASV003	-0.00562587	0.00478793	0.284504	0.000447529	0.000827087	0.588445
Psoriasis	a.ASV003[Staphylococcus (unc.)]	Moist	8	21.5824	19.5859	7.11652e-06	0.00032939	0.982763	0.982763	0.998429	a.ASV003	0.000993452	0.00196781	0.631665	-0.000258738	0.000377149	0.492689
Hayfever/allergic rhinitis	g.Micrococcus	Moist	8	21.0018	20.1337	8.51629e-05	0.000549045	0.876734	0.983078	0.995704	g.Micrococcus	-0.00302626	0.00278149	0.318356	0.000115812	0.000703014	0.869152
Eczema/dermatitis	g.Micrococcus	Moist	8	21.0018	20.1337	7.79203e-06	0.000367374	0.983078	0.983078	0.998429	g.Micrococcus	0.000287295	0.00203836	0.892527	-9.33646e-05	0.000490086	0.848912
Seborrhoeic keratosis	a.ASV053[Streptococcus (unc.)]	Dry	4	24.2193	22.1102	4.81946e-05	0.000211603	0.819833	0.9838	0.990621	a.ASV053	0.00216607	0.00626124	0.762383	0.000225899	0.000151073	0.134838
Vitiligo	a.ASV009[D. nitroreducens]	Moist	10	21.5611	19.6287	-4.04403e-05	5.90558e-05	0.493482	0.984304	0.982255	f.Comamonadaceae;g.Diaphorobacter;a.ASV009	0.00019396	0.000238149	0.438957	-8.72447e-06	6.15703e-05	0.887318
Hayfever/allergic rhinitis	a.ASV009[D. nitroreducens]	Moist	10	21.5611	19.6287	0.000346064	0.000513378	0.500253	0.984304	0.982255	f.Comamonadaceae;g.Diaphorobacter;a.ASV009	-0.00244346	0.00207936	0.273741	0.000405728	0.000685047	0.553675
Seborrhoeic keratosis	a.ASV009[D. nitroreducens]	Moist	6	22.0008	19.7235	-7.33576e-05	0.000186948	0.694766	0.984304	0.982255	f.Comamonadaceae;g.Diaphorobacter;a.ASV009	0.00147249	0.00308657	0.658212	-0.000142289	0.000232292	0.540179
Psoriasis	a.ASV009[D. nitroreducens]	Moist	9	21.6166	19.6287	-6.13278e-05	0.000337159	0.855665	0.984304	0.991558	f.Comamonadaceae;g.Diaphorobacter;a.ASV009	-0.00168589	0.00167154	0.34676	8.48926e-05	0.000353712	0.810326
Eczema/dermatitis	a.ASV009[D. nitroreducens]	Moist	10	21.5611	19.6287	4.54692e-05	0.00039149	0.907538	0.984304	0.995704	f.Comamonadaceae;g.Diaphorobacter;a.ASV009	0.000363409	0.00167792	0.833954	0.000146091	0.000492113	0.76657
Allergy/hypersensitivity/anaphylaxis	a.ASV009[D. nitroreducens]	Moist	7	21.8791	19.7235	-5.38922e-06	0.000273935	0.984304	0.984304	0.998429	f.Comamonadaceae;g.Diaphorobacter;a.ASV009	0.000946051	0.00223196	0.68928	0.00015313	0.000299739	0.609437
Eczema/dermatitis	a.ASV035[Staphylococcus (unc.)]	Dry	4	22.3027	20.8603	-6.95663e-06	0.000357213	0.984462	0.984462	0.998429	a.ASV035	-0.00152982	0.00118436	0.325601	0.000118944	0.000434891	0.784466
Psoriasis	a.ASV011[Staphylococcus (unc.)]	Moist	8	21.5084	19.6174	-6.65842e-05	0.000302518	0.825793	0.984514	0.990621	a.ASV011	-0.00112536	0.00279662	0.701333	-0.00034923	0.000328001	0.287001
Allergy/hypersensitivity/anaphylaxis	a.ASV011[Staphylococcus (unc.)]	Moist	8	21.5084	19.6174	-3.72785e-06	0.000192054	0.984514	0.984514	0.998429	a.ASV011	0.00173832	0.00165444	0.333862	-3.3609e-05	0.000252781	0.894228
Allergy/hypersensitivity/anaphylaxis	p.Proteobacteria	Moist	7	21.2634	20.3509	-0.000318908	0.000245384	0.193728	0.987456	0.980349	p.Proteobacteria	-0.00169023	0.00158828	0.335915	-0.000228189	0.000347743	0.511696
Psoriasis	p.Proteobacteria	Moist	8	21.2449	20.3509	0.000252327	0.000292653	0.388575	0.987456	0.980349	p.Proteobacteria	0.00202892	0.00171857	0.282444	0.000160836	0.000371999	0.665482
Seborrhoeic keratosis	p.Proteobacteria	Moist	5	21.5404	20.937	0.000110221	0.000222467	0.620284	0.987456	0.982255	p.Proteobacteria	0.000343607	0.00302153	0.916643	0.000130363	0.000288618	0.651501
Eczema/dermatitis	p.Proteobacteria	Moist	9	21.3969	20.3509	-0.000188116	0.000441337	0.669933	0.987456	0.982255	p.Proteobacteria	-0.00214033	0.00194178	0.3068	-0.000605345	0.000599225	0.312393
Vitiligo	p.Proteobacteria	Moist	9	21.3969	20.3509	-1.56616e-05	7.49982e-05	0.834583	0.987456	0.990621	p.Proteobacteria	-0.000157379	0.000350251	0.666774	6.95927e-05	6.85991e-05	0.310352
Hayfever/allergic rhinitis	p.Proteobacteria	Moist	9	21.3969	20.3509	1.08076e-05	0.000687431	0.987456	0.987456	0.999124	p.Proteobacteria	-0.00272312	0.00306838	0.404282	-0.000545788	0.000844904	0.518295
Hayfever/allergic rhinitis	a.ASV061[S. mitis]	Dry	9	22.8563	21.2435	-0.00030928	0.000254321	0.223947	0.987987	0.980349	a.ASV061	0.000924737	0.00090748	0.342115	-0.000123082	0.000328921	0.708256
Vitiligo	a.ASV061[S. mitis]	Dry	9	22.8563	21.2435	-4.89377e-06	2.25816e-05	0.82843	0.987987	0.990621	a.ASV061	0.000101	7.74826e-05	0.233632	1.83979e-05	3.08161e-05	0.550492
Eczema/dermatitis	a.ASV061[S. mitis]	Dry	9	22.8563	21.2435	3.57227e-05	0.000181819	0.844239	0.987987	0.99137	a.ASV061	-7.64423e-05	0.000692177	0.915162	0.000109946	0.000229454	0.631821
Psoriasis	a.ASV061[S. mitis]	Dry	6	23.4662	21.2435	-2.88468e-05	0.000201694	0.886272	0.987987	0.995704	a.ASV061	-0.000474497	0.000709899	0.540471	0.000231823	0.0001865	0.21386
Allergy/hypersensitivity/anaphylaxis	a.ASV061[S. mitis]	Dry	4	23.1323	21.2435	-2.15509e-06	0.000143133	0.987987	0.987987	0.999124	a.ASV061	-0.000241775	0.000758393	0.780094	-3.20665e-05	0.000168459	0.849033
Allergy/hypersensitivity/anaphylaxis	c.Bacilli	Dry	7	18.7956	10.8436	-5.7251e-05	0.000178474	0.748376	0.98973	0.990621	c.Bacilli	-0.00179192	0.0012606	0.214435	-0.000227639	0.000243626	0.35011
Psoriasis	c.Bacilli	Dry	9	19.315	10.8436	-5.01783e-05	0.000240646	0.834827	0.98973	0.990621	c.Bacilli	-0.00112671	0.00104397	0.316251	-0.000175151	0.000263657	0.50649
Hayfever/allergic rhinitis	c.Bacilli	Dry	10	19.529	10.8436	-5.20091e-05	0.000398217	0.896088	0.98973	0.995704	c.Bacilli	-0.00163176	0.00134187	0.258631	0.000176947	0.000528926	0.737972
Vitiligo	c.Bacilli	Dry	10	19.529	10.8436	-4.38056e-07	3.40322e-05	0.98973	0.98973	0.999124	c.Bacilli	0.000235523	0.000115198	0.0751472	-6.11173e-06	4.84147e-05	0.899544
Hayfever/allergic rhinitis	a.ASV006[S. hominis]	Dry	15	23.9709	21.0175	-2.19488e-06	0.000224705	0.992207	0.992207	0.999124	a.ASV006	0.00103539	0.00071437	0.170926	0.000297495	0.000287264	0.300382
Psoriasis	c.Betaproteobacteria	Sebaceous	8	21.1759	19.5643	0.000275239	0.000295042	0.350882	0.993324	0.980349	c.Betaproteobacteria	-0.00167431	0.00143245	0.286799	0.000152252	0.000363951	0.675705
Hayfever/allergic rhinitis	c.Betaproteobacteria	Sebaceous	8	21.1759	19.5643	-0.000307219	0.000672324	0.647706	0.993324	0.982255	c.Betaproteobacteria	-6.42858e-05	0.00375002	0.986879	-0.00101839	0.000830146	0.219911
Allergy/hypersensitivity/anaphylaxis	c.Betaproteobacteria	Sebaceous	7	20.8929	19.5643	-0.000118249	0.000350386	0.735753	0.993324	0.988719	c.Betaproteobacteria	0.00372283	0.00247279	0.192534	-0.000300696	0.000364797	0.409779
Vitiligo	c.Betaproteobacteria	Sebaceous	8	21.1759	19.5643	1.66542e-05	5.10919e-05	0.744451	0.993324	0.990621	c.Betaproteobacteria	-0.000279434	0.000263408	0.329586	-2.08808e-05	6.58601e-05	0.751207
Seborrhoeic keratosis	c.Betaproteobacteria	Sebaceous	6	21.0827	19.9327	-4.76266e-05	0.00022907	0.835297	0.993324	0.990621	c.Betaproteobacteria	-0.000440009	0.0026517	0.876258	-0.000176397	0.000255703	0.490289
Eczema/dermatitis	c.Betaproteobacteria	Sebaceous	8	21.1759	19.5643	-4.65272e-06	0.000556058	0.993324	0.993324	0.999124	c.Betaproteobacteria	0.00190287	0.0029994	0.549219	-3.22766e-05	0.000556924	0.953784
Psoriasis	g.Micrococcus	Dry	9	22.5361	19.4886	-1.26895e-06	0.000194433	0.994793	0.994793	0.999124	g.Micrococcus	0.000939844	0.000627093	0.177619	7.6844e-05	0.000210853	0.715526
Allergy/hypersensitivity/anaphylaxis	a.ASV053[Streptococcus (unc.)]	Dry	7	23.5518	21.4866	-6.23999e-07	0.000116313	0.99572	0.99572	0.999124	a.ASV053	-0.000591331	0.000815366	0.500817	-7.83068e-05	0.000152562	0.607757
Psoriasis	o.Burkholderiales	Moist	6	22.3424	19.9402	7.64723e-07	0.000333163	0.998169	0.998169	0.999124	o.Burkholderiales	0.00372772	0.00347625	0.343956	6.48127e-06	0.000405755	0.987256
Hayfever/allergic rhinitis	a.ASV054[Enhydrobacter (unc.)]	Dry	8	23.5716	20.9003	-6.00116e-07	0.000402584	0.998811	0.998811	0.999124	a.ASV054	-0.00212989	0.00238024	0.405346	0.000219676	0.000477642	0.645575
Allergy/hypersensitivity/anaphylaxis	a.ASV021[Micrococcus (unc.)]	Moist	9	21.4454	19.7043	3.2111e-05	0.000174019	0.853602	0.999072	0.99137	a.ASV021	0.00113507	0.00166949	0.51842	4.91575e-05	0.00022644	0.828139
Eczema/dermatitis	a.ASV021[Micrococcus (unc.)]	Moist	11	22.3732	19.7043	-3.38019e-07	0.000290586	0.999072	0.999072	0.999124	a.ASV021	-0.0014157	0.00100674	0.193232	4.55483e-05	0.000371378	0.902387
Psoriasis	a.ASV063[Finegoldia (unc.)]	Dry	5	22.2083	21.3221	1.99184e-07	0.00017536	0.999094	0.999094	0.999124	a.ASV063	0.000139472	0.000664282	0.847151	-1.34372e-05	0.000211376	0.949313
Psoriasis	f.Streptococcaceae	Dry	8	18.0283	10.2928	5.06967e-05	0.000254475	0.84209	0.999124	0.99137	f.Streptococcaceae	-0.000423597	0.00099803	0.686047	4.65007e-05	0.000291484	0.873251
Seborrhoeic keratosis	f.Streptococcaceae	Dry	4	16.1727	10.2928	2.06802e-07	0.000188421	0.999124	0.999124	0.999124	f.Streptococcaceae	-0.000324592	0.00131734	0.828355	3.01732e-05	0.000239627	0.899797
